# Supplementary material for: Comparative proteomic analysis of compartmentalised Ras signalling
Source: Sci Rep. 2015 Dec 1;5:17307. doi: 10.1038/srep17307 (PMC4664896; doi:10.1038/srep17307)
Supplement: Supplementary Table 1 [file srep17307-s2.xls]

## Sheet: Proteome
Protein	Protein IDs	Protein Names	Gene Names	Protein Descriptions	Uniprot	Sequence Coverage [%]	Sequence Length	PEP	Intensity L	Intensity M	Intensity H		ERGolgi/N	Endo/N	Golgi/N	GFP/N	K/N	Mito/N		ERGolgi/GFP	Endo/GFP	Golgi/GFP	N/GFP	K/GFP	Mito/GFP	GProX group
IPI00939523	IPI00939523;IPI00329791;IPI00967303	DEAD (Asp-Glu-Ala-Asp) box polypeptide 46, isoform CRA_a;DEAD box protein 46;Probable ATP-dependent RNA helicase DDX46;PRP5 homolog;cDNA FLJ78679, highly similar to Homo sapiens DEAD (Asp-Glu-Ala-Asp) box polypeptide 46 (DDX46), mRNA;DDX46 protein	DDX46;hCG_16595;KIAA0801	DEAD (Asp-Glu-Ala-Asp) box polypeptide 46, isoform CRA_a;Probable ATP-dependent RNA helicase DDX46;Uncharacterized protein	D3DQA6;Q7L014;A8K6X3;Q0VGL8;D6RJA6	19.6	1032	1.6471e-71	191270000	66490000	56484000		-0.0694272	0.131124	0.0478175	0.815555	0.906275	-0.114051		-0.884982	-0.684431	-0.767737	-0.815555	0.0907203	-0.929606	6
IPI00926903	IPI00926903;IPI00015833;IPI00926408;IPI00927150;IPI00921826	Putative uncharacterized protein CHCHD3;Coiled-coil-helix-coiled-coil-helix domain-containing protein 3, mitochondrial;Coiled-coil-helix-coiled-coil-helix domain containing 3;Coiled-coil-helix-coiled-coil-helix domain containing 3, isoform CRA_d	CHCHD3;hCG_2014841;tcag7.1158	Uncharacterized protein;Coiled-coil-helix-coiled-coil-helix domain-containing protein 3, mitochondrial;26 kDa protein;28 kDa protein	C9JRZ6;Q9NX63;A4D1N4	26.7	232	1.2553e-12	78295000	11282000	29648000		0.0213358	-0.190678	0.102457	-0.218223	0.497434	0.0352016		0.239559	0.0275451	0.32068	0.218223	0.715657	0.253425	6
IPI00008552	IPI00008552	Glutaredoxin-3;PKC-interacting cousin of thioredoxin;PKC-theta-interacting protein;Thioredoxin-like protein 2;Thioredoxin-like 2, isoform CRA_a	GLRX3;HUSSY-22;PICOT;TXNL2;hCG_2023251	Glutaredoxin-3	O76003;D3DRG2	27.8	335	2.8192e-34	208230000	72913000	64735000		0.0241351	-0.0409625	0.1141	-0.380286	0.130008	0.0601858		0.404421	0.339324	0.494387	0.380286	0.510294	0.440472	6
IPI00019178	IPI00019178;IPI00925737	L-3-phosphoserine phosphatase;O-phosphoserine phosphohydrolase;Phosphoserine phosphatase;Phosphoserine phosphatase variant;Putative uncharacterized protein PSPH	PSPH	Phosphoserine phosphatase;Uncharacterized protein	P78330;Q53EY1;C9JBI3	24.4	225	6.2862e-12	114950000	36786000	39220000		-0.30906	-0.219215	0.162983	-0.371615	0.0200577	-0.353303		0.0625549	0.1524	0.534598	0.371615	0.391672	0.0183118	6
IPI00220648	IPI00220648	Phosphomevalonate kinase;cDNA, FLJ93228, Homo sapiens phosphomevalonate kinase (PMVK), mRNA;Phosphomevalonate kinase, isoform CRA_a;PMVK protein	PMKI;PMVK;hCG_1739272;RP11-307C12.5-001	Phosphomevalonate kinase	Q15126;Q6FGV9	20.8	192	6.6419e-30	68243000	14091000	20227000		0.166001	-0.141825	0.208642	0.388752	0.569588	0.0315364		-0.222751	-0.530577	-0.18011	-0.388752	0.180836	-0.357216	6
IPI00219682	IPI00219682;IPI00910709;IPI00377081	Erythrocyte band 7 integral membrane protein;Protein 7.2b;Stomatin;cDNA FLJ61192, highly similar to Erythrocyte band 7 integral membrane protein;cDNA FLJ52062, highly similar to Erythrocyte band 7 integral membrane protein;cDNA FLJ53133, highly similar to Erythrocyte band 7 integral membrane protein	BND7;EPB72;STOM;RP11-342H3.1-002	Erythrocyte band 7 integral membrane protein;cDNA FLJ53133, highly similar to Erythrocyte band 7 integral membrane protein;erythrocyte band 7 integral membrane protein isoform b	P27105;B4DZK8;B4E2V5;B4E310;B1AM77	13.9	288	4.2757e-11	46978000	18273000	16742000		-0.143132	-0.504468	0.270828	0.532032	0.551295	-0.240384		-0.675164	-1.0365	-0.261204	-0.532032	0.0192626	-0.772416	6
IPI00301100	IPI00301100;IPI00847535;IPI00942265	cDNA FLJ77840, highly similar to Homo sapiens solute carrier family 43, member 3 (SLC43A3), mRNA;cDNA, FLJ79488, highly similar to Homo sapiens solute carrier family 43, member 3 (SLC43A3), mRNA;cDNA FLJ54531, highly similar to Homo sapiens solute carrier family 43, member 3 (SLC43A3), mRNA;Protein FOAP-13;Solute carrier family 43 member 3	PSEC0252;SLC43A3	cDNA FLJ54531, highly similar to Homo sapiens solute carrier family 43, member 3 (SLC43A3), mRNA;Similar to Solute carrier family 43 member 3;Solute carrier family 43 member 3	A8K2X6;B0AZP8;B4DNR8;Q8NBI5	8.3	504	3.562e-24	192890000	46217000	48514000		0.127573	0.0265577	0.359521	-0.0648829	0.498864	0.0812033		0.192456	0.0914406	0.424404	0.0648829	0.563746	0.146086	6
IPI00903320	IPI00903320	cDNA FLJ36571 fis, clone TRACH2012242, highly similar to Myoferlin	0	cDNA FLJ36571 fis, clone TRACH2012242, highly similar to Myoferlin	B3KSL7	25.9	243	1.0555e-31	257930000	83725000	74594000		-0.197865	-0.166844	0.37362	-0.23131	0.301939	0.392427		0.0334441	0.0644656	0.60493	0.23131	0.533248	0.623737	6
IPI00384202	IPI00384202;IPI00641392;IPI00902772;IPI00847837	Jumonji domain-containing protein 1C;Probable JmjC domain-containing histone demethylation protein 2C;Thyroid receptor-interacting protein 8;Jumonji domain-containing 1 C splice variant;Jumonji domain containing 1C;JMJD1C protein	JHDM2C;JMJD1C;KIAA1380;TRIP8;RP11-144G16.3-001;RP11-144G16.3-003	Isoform 1 of Probable JmjC domain-containing histone demethylation protein 2C;probable JmjC domain-containing histone demethylation protein 2C isoform b;Isoform 2 of Probable JmjC domain-containing histone demethylation protein 2C	Q15652-1;Q15652;A0T124;A6PW35;B7ZLC8;A6PW37;Q15652-2;A0PJE4	1.8	2540	0.0017763	148610000	67984000	60542000		-0.126312	-0.0402612	0.405012	0.433409	0.329296	0.199248		-0.559721	-0.47367	-0.0283968	-0.433409	-0.104113	-0.234161	6
IPI00024920	IPI00024920	ATP synthase subunit delta, mitochondrial;F-ATPase delta subunit	ATP5D	ATP synthase subunit delta, mitochondrial	P30049;D6W5Y3	13.7	168	2.3765e-17	302570000	25437000	64983000		-0.13014	0.0636655	0.443076	-0.103531	1.12611	0.52316		-0.0266089	0.167197	0.546607	0.103531	1.22965	0.626692	6
IPI00027681	IPI00027681	Nicotinamide N-methyltransferase;Nicotinamide N-methyltransferase, isoform CRA_a;NNMT protein	NNMT;hCG_39357	Nicotinamide N-methyltransferase	P40261;Q6FH49	25.4	264	1.7867e-25	121200000	35620000	49807000		0.101118	-0.446256	0.490262	0.246789	0.259182	-0.310236		-0.145671	-0.693045	0.243473	-0.246789	0.0123929	-0.557025	6
IPI00549825	IPI00549825	Transketolase-like protein 2;cDNA, FLJ95336;Putative uncharacterized protein DKFZp434B129;cDNA FLJ32975 fis, clone TESTI2013832, moderately similar to Xenopus laevis transketolase mRNA	TKTL2;DKFZp434B129	Transketolase-like protein 2	Q9H0I9;B2RB68;Q8ND81;Q96LZ0	2.6	626	0.25396	607840000	210600000	182580000		0.0896204	-0.0200577	0.503451	-0.0359054	0.187641	0.158208		0.125526	0.0158477	0.539356	0.0359054	0.223546	0.194113	6
IPI00914566	IPI00914566;IPI00914971;IPI00902799;IPI00382869;IPI00455004	Dimethylallyltranstransferase;Farnesyl diphosphate synthase;Farnesyl pyrophosphate synthase;Geranyltranstransferase;Farnesyl diphosphate synthase (Farnesyl pyrophosphate synthetase, dimethylallyltranstransferase, geranyltranstransferase), isoform CRA_b;cDNA FLJ12779 fis, clone NT2RP2001748, moderately similar to FARNESYL PYROPHOSPHATE SYNTHETASE	FDPS;FPS;KIAA1293;hCG_1997329	Farnesyl pyrophosphate synthase;farnesyl pyrophosphate synthase isoform b;cDNA FLJ12779 fis, clone NT2RP2001748, moderately similar to FARNESYL PYROPHOSPHATE SYNTHETASE	P14324;D3DV91;B3KMW3	32	419	4.394e-80	4742900000	1371600000	1467400000		0.0465336	-0.122341	0.566084	-0.238053	0.0399806	0.195096		0.284587	0.115712	0.804138	0.238053	0.278034	0.433149	6
IPI00003419	IPI00003419;IPI00917641	Small acidic protein	C11orf58;SMAP	Small acidic protein;small acidic protein isoform b	O00193	16.4	183	7.1094e-76	138460000	73626000	22205000		0.374449	0.883635	5.44175	-0.244522	4.2332	2.98227		0.618971	1.12816	5.68627	0.244522	4.47772	3.22679	6
IPI00297714	IPI00297714;IPI00883944;IPI00643394	Breast cancer-specific gene 1 protein;Gamma-synuclein;Persyn;Synoretin;cDNA, FLJ92424, highly similar to Homo sapiens synuclein, gamma (breast cancer-specific protein 1) (SNCG), mRNA;Putative uncharacterized protein SNCG;SNCG protein;Synuclein, gamma (Breast cancer-specific protein 1) variant;Synuclein, gamma (Breast cancer-specific protein 1), isoform CRA_b	BCSG1;PERSYN;PRSN;SNCG;hCG_23263	Gamma-synuclein;Gamma-synuclein	O76070;Q6FHG5;A9XXE1	81.1	127	2.9237e-186	359840000	122770000	116240000		0.130239	0.278776	0.173895	0.672221	0.195726	0.363564		-0.541982	-0.393445	-0.498326	-0.672221	-0.476495	-0.308657	5
IPI00024719	IPI00024719;IPI00651621	Histone acetyltransferase type B catalytic subunit;Histone acetyltransferase 1;Histone acetyltransferase 1, isoform CRA_b;HAT1 protein	HAT1;hCG_16790	Histone acetyltransferase type B catalytic subunit;Histone acetyltransferase 1, isoform CRA_b	O14929;Q6P594;Q8WWB9	21.2	419	6.4919e-119	528260000	112120000	114070000		-0.045443	0.486186	0.319849	-0.0768327	0.500802	0.1133		0.0313897	0.563019	0.396682	0.0768327	0.577635	0.190133	5
IPI00028031	IPI00028031;IPI00937735;IPI00178744;IPI00793599;IPI00796120	cDNA FLJ56425, highly similar to Very-long-chain specific acyl-CoAdehydrogenase, mitochondrial (EC 1.3.99.-);Acyl-Coenzyme A dehydrogenase, very long chain variant;Very long-chain specific acyl-CoA dehydrogenase, mitochondrial;cDNA FLJ55801, highly similar to Very-long-chain specific acyl-CoAdehydrogenase, mitochondrial (EC 1.3.99.-);Acyl-Coenzyme A dehydrogenase, very long chain, isoform CRA_e;c…	ACADVL;VLCAD;hCG_42007	cDNA FLJ56425, highly similar to Very-long-chain specific acyl-CoAdehydrogenase, mitochondrial;cDNA FLJ55801, highly similar to Very-long-chain specific acyl-CoAdehydrogenase, mitochondrial;Isoform 2 of Very long-chain specific acyl-CoA dehydrogenase, mito	B4DEA8;Q53HR2;P49748-1;P49748;B4DEB6;P49748-2;B3KPA6;B3KPX1	23.1	701	3.0139e-186	277110000	109670000	77682000		0.565503	0.521163	0.425459	0.640614	0.472488	0.379288		-0.0751112	-0.119451	-0.215154	-0.640614	-0.168126	-0.261326	5
IPI00002460	IPI00002460;IPI00021771;IPI00953297	Annexin A7;Annexin VII;Annexin-7;Synexin;cDNA, FLJ92798, highly similar to Homo sapiens annexin A7 (ANXA7), transcript variant 2, mRNA;cDNA, FLJ93494, highly similar to Homo sapiens annexin A7 (ANXA7), transcript variant 1, mRNA;Annexin VII isoform 1 variant;cDNA FLJ54149, highly similar to Annexin A7;cDNA FLJ54191, highly similar to Annexin A7;cDNA FLJ55060, highly similar to Annexin A7	ANX7;ANXA7;OK/SW-cl.95;SNX	Isoform 1 of Annexin A7;Isoform 2 of Annexin A7;cDNA FLJ55060, highly similar to Annexin A7	P20073-1;P20073;B2R657;B2R7L2;Q53HM8;P20073-2;B4DT77;B4DWU2;B4DHY4	16.4	488	4.3746e-120	3197400000	1099200000	1004600000		0.398399	0.656285	0.448267	-0.124857	0.212881	0.520246		0.523256	0.781143	0.573124	0.124857	0.337738	0.645104	5
IPI00879716	IPI00879716;IPI00465085;IPI00880164;IPI00952992;IPI00412498;IPI00939355	FHA-HIT-interacting protein;Nicotinate phosphoribosyltransferase;Nicotinate phosphoribosyltransferase domain-containing protein 1;PP3856;Putative uncharacterized protein NAPRT1;Nicotinate phosphoribosyltransferase domain containing 1, isoform CRA_e	FHIP;NAPRT1;hCG_32062	Isoform 2 of Nicotinate phosphoribosyltransferase;Isoform 1 of Nicotinate phosphoribosyltransferase;Isoform 3 of Nicotinate phosphoribosyltransferase;Uncharacterized protein;Uncharacterized protein;50 kDa protein	Q6XQN6-2;Q6XQN6;Q6XQN6-1;Q8WY82;Q6XQN6-3;C9JC60;C9J8U2	11.1	567	4.5534e-142	44795000	18035000	10578000		0.531344	0.52504	0.582363	0.708043	0.547943	0.62068		-0.176699	-0.183003	-0.12568	-0.708043	-0.1601	-0.0873626	5
IPI00156689	IPI00156689	Synaptic vesicle membrane protein VAT-1 homolog;cDNA, FLJ79487, highly similar to Synaptic vesicle membrane protein VAT-1homolog;cDNA FLJ39753 fis, clone SMINT2018343, highly similar to Synaptic vesicle membrane protein VAT-1homolog (EC 1.-.-.-);cDNA FLJ54106, moderately similar to Synaptic vesicle membrane protein VAT-1 homolog (EC 1.-.-.-)	VAT1	Synaptic vesicle membrane protein VAT-1 homolog	Q99536;B0AZP7;B3KUF8;B4DPX4	25.7	393	1.764e-24	351740000	107030000	115930000		0.512905	0.359694	0.703278	0.15682	0.498353	0.576957		0.356085	0.202874	0.546458	-0.15682	0.341533	0.420137	5
IPI00375631	IPI00375631	Interferon-induced 15 kDa protein;Interferon-induced 17 kDa protein;Ubiquitin cross-reactive protein	G1P2;ISG15;UCRP	Ubiquitin-like protein ISG15	P05161	23	165	1.591e-11	327870000	94215000	122890000		-0.796598	-0.664028	-0.46967	-0.549916	-0.880338	-0.664974		-0.246682	-0.114112	0.080246	0.549916	-0.330423	-0.115059	4
IPI00478229	IPI00478229;IPI00876864;IPI00941057;IPI00019196;IPI00911058;IPI00641692	Ribonuclease P (30kD) (RPP30);Putative uncharacterized protein RPP30;Ribonuclease P protein subunit p30;RNase P subunit 2;cDNA FLJ57382, highly similar to Ribonuclease P protein subunit p30 (EC 3.1.26.5)	RP11-320F15.1;RP11-320F15.1-004;RPP30;RNASEP2;RP11-320F15.1-006	Ribonuclease P;ribonuclease P protein subunit p30 isoform a;Uncharacterized protein;Ribonuclease P protein subunit p30;cDNA FLJ57382, highly similar to Ribonuclease P protein subunit p30;Ribonuclease P	Q5VU11;C9JJX7;P78346;B4DJR3;Q5VU10	7.3	344	1.0631e-08	15407000	2553800	7003700		0.109935	-0.303459	-0.0729076	0.0618723	-0.596514	-0.264374		0.0480624	-0.365332	-0.13478	-0.0618723	-0.658386	-0.326246	4
IPI00903062	IPI00903062;IPI00644231;IPI00550212;IPI00790459;IPI00790673;IPI00789699;IPI00719600;IPI00922002;IPI00921821	cDNA FLJ43948 fis, clone TESTI4014924, highly similar to Homo sapiens cytoplasmic FMR1 interacting protein 1 (CYFIP1), transcript variant 1, mRNA;Cytoplasmic FMR1-interacting protein 1;p140sra-1;Specifically Rac1-associated protein 1;cDNA FLJ43796 fis, clone TESTI4000153, highly similar to Homo sapiens cytoplasmic FMR1 interacting protein 1 (CYFIP1), transcript variant 1, mRNA	CYFIP1;KIAA0068	cDNA FLJ43948 fis, clone TESTI4014924, highly similar to Homo sapiens cytoplasmic FMR1 interacting protein 1 (CYFIP1), transcript variant 1, mRNA;Isoform 1 of Cytoplasmic FMR1-interacting protein 1;Isoform 2 of Cytoplasmic FMR1-interacting protein 1;57 kDa	B3KWV6;Q7L576-1;Q7L576;Q7L576-2;B3KWT5;Q7L576-3	6.6	1255	1.1007e-16	218790000	86129000	75480000		-0.232906	-0.16543	-0.0707241	-0.53655	-0.512308	-0.0460867		0.303644	0.371121	0.465826	0.53655	0.0242424	0.490464	4
IPI00002804	IPI00002804;IPI00514041;IPI00005990;IPI00745366	Protein kinase C-like 2;Protein-kinase C-related kinase 2;Serine/threonine-protein kinase N2;cDNA FLJ52349, highly similar to Serine/threonine-protein kinase N2 (EC 2.7.11.13);cDNA FLJ61394, highly similar to Serine/threonine-protein kinase N2 (EC 2.7.11.13);cDNA FLJ50881, highly similar to Serine/threonine-protein kinase N2 (EC 2.7.11.13);Protein kinase N2, isoform CRA_a;PKN2 protein	PKN2;PRK2;PRKCL2;hCG_23733	Serine/threonine-protein kinase N2	Q16513;B4DQ21;B4DTP5;B4DVG1;D3DT24;Q08AF4;Q6P5W9	18.5	984	2.0908e-114	550930000	207820000	165730000		-0.299714	0.11951	-0.0186588	-0.387363	-0.387959	0.0265876		0.087649	0.506873	0.368704	0.387363	-0.000596418	0.41395	4
IPI00008964	IPI00008964;IPI00896425;IPI00374519	Ras-related protein Rab-1B;Small GTP-binding protein;RAB1B protein;Putative Ras-related protein Rab-1C	RAB1B;rab1b;RAB1C	Ras-related protein Rab-1B;RAB1B protein;Putative Ras-related protein Rab-1C	Q9H0U4;Q92927;Q6FIG4;Q92928	67.2	201	4.9136e-187	350140000	70259000	153930000		-0.0274372	-0.0756011	0.0398403	0.0637409	-0.470989	0.0333701		-0.091178	-0.139342	-0.0239006	-0.0637409	-0.53473	-0.0303707	4
IPI00448095	IPI00448095;IPI00797249;IPI00797917;IPI00790455	Carbonyl reductase II;Dicarbonyl/L-xylulose reductase;Kidney dicarbonyl reductase;L-xylulose reductase;Sperm surface protein P34H	DCXR	L-xylulose reductase;26 kDa protein;26 kDa protein;14 kDa protein	Q7Z4W1	16.8	244	6.253e-08	46285000	15567000	15782000		-0.104202	-0.0897693	0.0866479	0.179057	-0.338305	0.0325241		-0.28326	-0.268827	-0.0924093	-0.179057	-0.517362	-0.146533	4
IPI00018398	IPI00018398	26S protease regulatory subunit 6A;26S proteasome AAA-ATPase subunit RPT5;Proteasome 26S subunit ATPase 3;Proteasome subunit P50;Tat-binding protein 1;cDNA FLJ75299, highly similar to Xenopus laevis proteasome (prosome, macropain) 26S subunit, ATPase 3, mRNA	PSMC3;TBP1	26S protease regulatory subunit 6A	P17980;A8K781	12.5	439	6.1447e-30	160090000	42190000	54060000		-0.0433445	0.0843185	0.090718	0.437057	-0.208044	0.168514		-0.480401	-0.352738	-0.346339	-0.437057	-0.645101	-0.268543	4
IPI00479018	IPI00479018;IPI00299086;IPI00910606;IPI00794699;IPI00478874	Melanoma differentiation-associated protein 9;Pro-TGF-alpha cytoplasmic domain-interacting protein 18;Scaffold protein Pbp1;Syndecan-binding protein 1;Syntenin-1;cDNA, FLJ92571, highly similar to Homo sapiens syndecan binding protein (syntenin) (SDCBP), mRNA;Syndecan binding protein (Syntenin);Syndecan binding protein (Syntenin), isoform CRA_c;cDNA FLJ52996, highly similar to Syntenin-1;cDNA FLJ5…	MDA9;SDCBP;SYCL;hCG_1787561	Syntenin isoform 3;Isoform 1 of Syntenin-1;cDNA FLJ52996, highly similar to Syntenin-1;cDNA FLJ55055, moderately similar to Syntenin-1;Isoform 3 of Syntenin-1	O00560-2;O00560;O00560-1;B2R5Q7;B4DQ93;B4DHN5;O00560-3	30.5	318	8.4319e-107	130420000	44376000	40405000		0.1153	-0.176833	0.179129	-1.35637	-0.438112	-0.124818		1.47167	1.17954	1.5355	1.35637	0.918257	1.23155	4
IPI00220014	IPI00220014;IPI00645307;IPI00953196;IPI00640997	Isopentenyl pyrophosphate isomerase 1;Isopentenyl-diphosphate Delta-isomerase 1	IDI1	Isoform 2 of Isopentenyl-diphosphate Delta-isomerase 1;Isoform 1 of Isopentenyl-diphosphate Delta-isomerase 1	Q13907-2;Q13907;Q13907-1	35.2	284	2.0722e-115	539000000	184060000	116150000		-0.27858	-0.115433	0.189413	-0.378623	-0.22923	0.166458		0.100043	0.26319	0.568036	0.378623	0.149392	0.545081	4
IPI00017367	IPI00017367;IPI00903145;IPI00384282;IPI00869155	Radixin isoform b;Radixin isoform e;Radixin isoform f;Radixin, isoform CRA_a;Radixin isoform d;Radixin;cDNA, FLJ93349, Homo sapiens radixin (RDX), mRNA;Radixin, isoform CRA_b;cDNA FLJ58499, highly similar to Radixin;cDNA, FLJ78960, highly similar to Radixin;RDX protein;Putative uncharacterized protein DKFZp434I0812	hCG_39182;RDX;DKFZp434I0812	Radixin, isoform CRA_a;Radixin	A7YIJ8;A7YIK3;P35241;B0YJ88;B7Z2S7;B7Z9U6;Q05CU6;Q6PKD3;Q9NST9	37.6	604	1.4986e-187	357500000	213290000	94163000		0.139681	0.118837	0.190804	0.117083	-0.965249	0.346985		0.0225976	0.00175348	0.0737214	-0.117083	-1.08233	0.229902	4
IPI00549205	IPI00549205;IPI00305282;IPI00107531;IPI00894448;IPI00658205;IPI00878541;IPI00852595	DNA repair protein RAD50;RAD50 protein;cDNA FLJ75532, highly similar to Homo sapiens RAD50 homolog (S. cerevisiae) (RAD50), transcript variant 1, mRNA	RAD50	Isoform 2 of DNA repair protein RAD50;Isoform 1 of DNA repair protein RAD50;Isoform 3 of DNA repair protein RAD50;cDNA FLJ75532, highly similar to Homo sapiens RAD50 homolog (S. cerevisiae) (RAD50), transcript variant 1, mRNA (Fragment);77 kDa protein	Q92878-2;Q92878;Q92878-1;Q32P42;Q92878-3;A5D6Y3;A8K3I2	5.5	1318	7.0727e-12	79170000	30706000	30692000		-0.0147838	0.0812169	0.311271	-0.198746	-0.0693156	0.278104		0.183962	0.279962	0.510016	0.198746	0.12943	0.476849	4
IPI00021570	IPI00021570;IPI00640567;IPI00006362	Endothelial differentiation-related factor 1;Multiprotein-bridging factor 1	EDF1	Isoform 1 of Endothelial differentiation-related factor 1;16 kDa protein;Isoform 2 of Endothelial differentiation-related factor 1	O60869-1;O60869;O60869-2	30.4	148	7.0819e-24	224710000	69485000	75032000		0.131945	0.234839	0.337768	0.395208	-0.13481	0.470823		-0.263262	-0.160369	-0.0574393	-0.395208	-0.530017	0.0756157	4
IPI00291419	IPI00291419;REV__IPI00014374;REV__IPI00654901;REV__IPI00844057;REV__IPI00643862;REV__IPI00478703;REV__IPI00654566	Acetyl-CoA acetyltransferase, cytosolic;Acetyl-CoA transferase-like protein;Cytosolic acetoacetyl-CoA thiolase;cDNA FLJ76813, highly similar to Homo sapiens acetyl-Coenzyme A acetyltransferase 2 (acetoacetyl Coenzyme A thiolase), mRNA;cDNA FLJ53975, highly similar to Acetyl-CoA acetyltransferase, cytosolic (EC 2.3.1.9);Acetyl-CoA acetyltransferase, cytosolic variant	ACAT2;ACTL	cDNA FLJ53975, highly similar to Acetyl-CoA acetyltransferase, cytosolic	Q9BWD1;A8K4W5;B7Z233;Q59GW6	16.4	426	1.0822e-46	301710000	97835000	73196000		0.0379471	0.0787617	0.37629	-0.413052	0.0708015	0.740021		0.451	0.491814	0.789343	0.413052	0.483854	1.15307	4
IPI00550038	IPI00550038;IPI00399320;IPI00643279	Transmembrane protein 59, isoform CRA_e;Transmembrane protein 59;Liver membrane-bound protein;TMEM59 protein;Transmembrane protein 59, isoform CRA_a	hCG_33694;TMEM59;RP4-758J24.2-008;C1orf8;HSPC001;UNQ169/PRO195;RP4-758J24.2-002	Transmembrane protein 59, isoform CRA_e;Transmembrane protein 59;Transmembrane protein 59, isoform CRA_a	D3DQ48;Q5T704;Q9BXS4;Q6P5R1;Q5T6Z8	10.8	334	1.7657e-09	28837000	9022200	7910400		0.192151	0.222498	0.568616	-0.882213	-0.215178	0.82546		1.07436	1.10471	1.45083	0.882213	0.667035	1.70767	4
IPI00000005	IPI00000005;IPI00423568;IPI00423570;IPI00000006;IPI00741763;IPI00791238;IPI00966992	GTPase NRas;Transforming protein N-Ras;Neuroblastoma RAS viral (V-ras) oncogene homolog;Neuroblastoma RAS viral (V-ras) oncogene homolog, isoform CRA_a;c-Ki-ras;c-K-ras;GTPase KRas;GTPase KRas, N-terminally processed;Ki-Ras;K-Ras 2;PR310 c-K-ras protein;PR371 c-K-ras oncogene;c-H-ras;GTPase HRas;GTPase HRas, N-terminally processed;Ha-Ras;H-Ras-1;p21ras;Transforming protein p21;P21 protein;p19 H-R…	HRAS1;NRAS;hCG_38454;RP5-1000E10.2-001;KRAS;KRAS2;RASK2;HRAS;c-bas/has;hCG_18616;H-RAS;N-ras;K-ras	GTPase NRas;Isoform 2A of GTPase KRas;Isoform 2B of GTPase KRas;GTPase HRas;GTPase HRas isoform 2;C-has/bas p21 protein	P01111;Q5U091;P01116-1;P01116;P01116-2;Q14014;Q14015;P01112;Q92468;Q9BR65;Q9UM97;P78460;Q14007;Q15285;Q16525;Q71SP6;Q92668;Q96T27	38.6	189	1.7576e-49	478690000	160230000	260240000		-0.339479	-3.69766	-1.462	-1.88135	-1.06691	-3.66115		1.54187	-1.81631	0.419353	1.88135	0.814441	-1.77979	3
IPI00010951	IPI00010951	450 kDa epidermal antigen;Epiplakin;Putative uncharacterized protein DKFZp434G0719	EPIPL;EPPK1;DKFZp434G0719	Epiplakin	P58107;Q9NSU9	30	5090	0	105830000	37424000	39334000		0.152853	0.222717	-0.50541	0.176495	-0.325774	-0.514511		-0.0236423	0.0462219	-0.681905	-0.176495	-0.50227	-0.691007	3
IPI00216457	IPI00216457;IPI00339274;IPI00291764;IPI00255316;IPI00220855;IPI00081836;IPI00552873;IPI00102165;IPI00930144;IPI00219037;IPI00045109;IPI00026272;IPI00216456;IPI00031562;IPI00913961;IPI00216730;IPI00218448;IPI00018278;IPI00249267;IPI00926183;IPI00141938;IPI00398798;IPI00398806;IPI00927887;IPI00398805	Histone H2A type 2-A;Histone H2A.2;Histone H2A/o;Histone H2A type 2-C;Histone H2A/q;Histone H2A-GL101;Histone H2A type 1;Histone H2A/p;Histone H2A;Histone H2A type 1-D;Histone H2A.3;Histone H2A/g;Histone H2A.J;Histone H2A type 1-H;Histone H2A/s;Histone H2A type 1-J;Histone H2A/e;Histone H2A.x;Histone H2A type 1-A;Histone H2A/r;Histone H2A type 1-B/E;Histone H2A/a;Histone H2A/m;Histone H2A type 1-…	H2AFO;HIST2H2AA;HIST2H2AA3;HIST2H2AA4;H2AFQ;HIST2H2AC;H2AFC;H2AFD;H2AFI;H2AFN;H2AFP;HIST1H2AG;HIST1H2AI;HIST1H2AK;HIST1H2AL;HIST1H2AM;hCG_1640463;hCG_1640467;hCG_1641458;hCG_1643754;hCG_1743060;H2AFG;HIST1H2AD;H2AFJ;HIST1H2AH;hCG_1640359;H2AFE;HIST1H2AJ;H2AFX;H2AX;H2AFR;HIST1H2AA;H2AFA;H2AFM;HIST1H2AB;HIST1H2AE;hCG_1640984;hCG_1787383;H2AFL;HIST1H2AC;HIST3H2A	Histone H2A type 2-A;Histone H2A type 2-C;Histone H2A type 1;Histone H2A type 1-D;Isoform 1 of Histone H2A.J;Histone H2A type 1-H;Histone H2A type 1-J;Isoform 2 of Histone H2A.J;Histone H2A;Histone H2A.x;Histone H2A type 1-A;Histone H2A type 1-B/E;Histone	Q6FI13;Q16777;P0C0S8;A4FTV9;P20671;Q9BTM1-1;Q9BTM1;Q96KK5;A3KPC7;Q99878;Q9BTM1-2;C9JE22;B4E0B3;P16104;Q96QV6;P04908;B2R5B3;B2R5B6;Q08AJ9;Q93077;Q7L7L0	57.7	130	1.1753e-78	674600000	241430000	264090000		-0.082975	-0.126576	-0.501994	0.657878	-0.704159	-0.591527		-0.740853	-0.784454	-1.15987	-0.657878	-1.36204	-1.2494	3
IPI00024320	IPI00024320;IPI00604407	Putative RNA-binding protein 3;RNA-binding motif protein 3;RNPL;Putative uncharacterized protein RBM3	RBM3;RNPL	Putative RNA-binding protein 3;Uncharacterized protein	P98179;A6NDC0	17.8	157	1.7552e-08	23819000	8280800	9005400		0.798441	0.516594	-0.276992	0.544856	-0.520252	-0.639175		0.253586	-0.0282613	-0.821848	-0.544856	-1.06511	-1.18403	3
IPI00017617	IPI00017617;IPI00798375;IPI00969395	DEAD box protein 5;Probable ATP-dependent RNA helicase DDX5;RNA helicase p68;cDNA FLJ53366, highly similar to Probable ATP-dependent RNA helicase DDX5 (EC 3.6.1.-);ATP-dependent RNA helicase DDX5;DEAD (Asp-Glu-Ala-Asp) box polypeptide 5, isoform CRA_a;Putative uncharacterized protein DKFZp686J01190;cDNA FLJ59339, highly similar to Probable ATP-dependent RNA helicase DDX5 (EC 3.6.1.-);cDNA FLJ5935…	DDX5;G17P1;HELR;HLR1;hCG_27643;DKFZp686J01190	Probable ATP-dependent RNA helicase DDX5;cDNA FLJ59357, highly similar to Probable ATP-dependent RNA helicase DDX5;Putative uncharacterized protein (Fragment)	P17844;B4DN41;B5BUE6;D3DU32;Q7Z2V5;B4DLW8;B4DNG2;Q59E92	14	614	1.5683e-17	256180000	125580000	38065000		0.0732111	0.0364075	-0.206762	0.00923388	-0.19765	-0.510375		0.0639772	0.0271736	-0.215996	-0.00923388	-0.206883	-0.519609	3
IPI00855856	IPI00855856;IPI00555572;IPI00554742;IPI00908668;IPI00910664;IPI00555743	Antiapoptosis clone 11 protein;Apoptosis inhibitor 5;Cell migration-inducing gene 8 protein;Fibroblast growth factor 2-interacting factor;Protein XAGL;cDNA FLJ61353, highly similar to Apoptosis inhibitor 5;cDNA FLJ51754, highly similar to Apoptosis inhibitor 5;Apoptosis inhibitor 5, isoform CRA_a;cDNA FLJ53886, highly similar to Apoptosis inhibitor 5;cDNA FLJ52148, highly similar to Apoptosis inh…	API5;MIG8;hCG_1990787	apoptosis inhibitor 5 isoform a;Isoform 1 of Apoptosis inhibitor 5;Isoform 2 of Apoptosis inhibitor 5;apoptosis inhibitor 5 isoform c;cDNA FLJ52148, highly similar to Apoptosis inhibitor 5	Q9BZZ5-4;Q9BZZ5;B4DRJ2;B4E283;Q9BZZ5-1;Q9BZZ5-2;D3DR21;B4DGR0;B4DDR3	7.6	524	2.2865e-94	59380000	20778000	19104000		0.184949	-0.135404	-0.098521	0.264305	-0.240248	-0.316834		-0.0793553	-0.399708	-0.362826	-0.264305	-0.504552	-0.581138	3
IPI00221108	IPI00221108;IPI00103732;IPI00103733;IPI00642342	Thymidylate synthase;Thymidylate synthetase, isoform CRA_a	OK/SW-cl.29;TS;TYMS;hCG_1994842	Thymidylate synthase;Thymidylate synthetase, isoform CRA_a;Thymidylate synthase;21 kDa protein	P04818;A8K9A5;Q53FB7;Q53Y97;Q8WYK3;Q8WYK4	40.6	313	6.7106e-105	235060000	94173000	80807000		0.29697	0.15756	-0.0724676	0.304737	0.112367	-0.297857		-0.00776643	-0.147176	-0.377204	-0.304737	-0.19237	-0.602593	3
IPI00217467	IPI00217467	Histone H1.4;Histone H1b;Liver histone H1e;Histone 1, H1e;Histone H1e;cDNA, FLJ94268, highly similar to Homo sapiens histone 1, H1e (HIST1H1E), mRNA;Histone cluster 1, H1e	H1F4;HIST1H1E;hCG_1645742	Histone H1.4	P10412;A3R0T7;A3R0T8;B2R984;Q4VB24	38.4	219	1.3608e-207	552180000	294680000	144740000		1.53692	1.6088	-0.0108901	1.62674	-0.125038	0.030548		-0.0898143	-0.0179318	-1.63763	-1.62674	-1.75177	-1.59619	3
IPI00334159	IPI00334159	HIBBJ46;Prefoldin subunit 3;Von Hippel-Lindau-binding protein 1;cDNA FLJ59776, highly similar to Prefoldin subunit 3;von Hippel-Lindau binding protein 1, isoform CRA_b;VBP1 protein;von Hippel-Lindau binding protein 1, isoform CRA_a	PFDN3;VBP1;hCG_17616	von Hippel-Lindau binding protein 1, isoform CRA_b	P61758;B4DWR3;D3DWY7;Q6FH24	37.8	233	1.9476e-58	26441000	5442300	10281000		0.3517	0.0748057	0.0159257	-0.206018	0.068602	-0.0287931		0.557718	0.280824	0.221944	0.206018	0.27462	0.177225	3
IPI00217468	IPI00217468;IPI00815867	Histone H1.5;Histone H1a;Histone H1 gene.	H1F5;HIST1H1B	Histone H1.5;Histone H1 gene (Fragment)	P16401;Q14463	36.3	226	2.1935e-126	68207000	41563000	13173000		1.34927	1.09206	0.0489336	1.21327	0.00302648	-0.121785		0.136002	-0.121206	-1.16434	-1.21327	-1.21024	-1.33505	3
IPI00376119	IPI00376119;IPI00645788;IPI00738231;IPI00737155;IPI00395654;IPI00739595;IPI00739094;IPI00514131;IPI00219592;IPI00396630;IPI00217960;IPI00877619;IPI00414365;IPI00889699;IPI00643790;IPI00644248;IPI00889718;IPI00889577;IPI00940146	cAMP-dependent protein kinase catalytic subunit beta;cDNA FLJ54730, highly similar to cAMP-dependent protein kinase, beta-2-catalytic subunit (EC 2.7.11.11);Protein kinase, cAMP-dependent, catalytic, beta;cDNA FLJ52554, highly similar to cAMP-dependent protein kinase, beta-catalytic subunit (EC 2.7.11.11);cAMP-dependent protein kinase catalytic subunit beta isoform 2;cDNA, FLJ95374, Homo sapiens …	PRKACB;RP11-82H13.1-003;RP11-82H13.1-012;hCG_23660;PRKACG;PKACA;PRKACA;KIN27;RP11-82H13.1-005;RP11-82H13.1-008;RP11-82H13.1-010;RP11-82H13.1-011;RP11-82H13.1-013;RP11-82H13.1-009;RP11-82H13.1-007	Isoform 2 of cAMP-dependent protein kinase catalytic subunit beta;cDNA FLJ52554, highly similar to cAMP-dependent protein kinase, beta-catalytic subunit;Isoform 7 of cAMP-dependent protein kinase catalytic subunit beta;Isoform 5 of cAMP-dependent protein k	P22694-2;P22694;B4E2L0;P22694-6;B1APG3;B4DKB0;P22694-7;B1APG2;P22694-5;P22694-1;B2RB89;P22694-3;P22694-4;B7ZA00;P22612;P17612-1;P17612;A8K8B9;P17612-2;Q15136;B1APG4;C9JK39;P22694-8;B1APF9;B1APF8;B1APG0;B1APG1;B1APF7;B1APF6	9.5	398	3.2606e-26	127520000	42783000	42122000		0.0208527	-0.0469799	0.0582472	-0.00158609	0.0455828	-0.522447		0.0224387	-0.0453938	0.0598333	0.00158609	0.0471689	-0.520861	3
IPI00847689	IPI00847689;IPI00784029;IPI00383665	30 kDa HIV-1 TAT-interacting protein;HIV-1 TAT-interactive protein 2;Oxidoreductase HTATIP2;HIV-1 Tat interactive protein 2, 30kDa, isoform CRA_b	CC3;HTATIP2;TIP30;hCG_14620	Isoform 3 of Oxidoreductase HTATIP2;Isoform 1 of Oxidoreductase HTATIP2;Isoform 2 of Oxidoreductase HTATIP2	Q9BUP3-3;Q9BUP3;Q9BUP3-1;D3DQY8;Q9BUP3-2	16.3	276	2.0231e-06	46077000	16972000	15758000		0.946972	0.305057	0.156655	0.536315	0.692874	0.135009		0.410657	-0.231257	-0.379659	-0.536315	0.156559	-0.401305	3
IPI00003479	IPI00003479;IPI00874012	ERT1;Extracellular signal-regulated kinase 2;MAP kinase isoform p42;Mitogen-activated protein kinase 1;Mitogen-activated protein kinase 2;cDNA FLJ58314, highly similar to Mitogen-activated protein kinase 1 (EC 2.7.11.24);Mitogen-activated protein kinase 1, isoform CRA_a;Extracellular signal-regulated kinase-2 splice variant	ERK2;MAPK1;PRKM1;PRKM2;hCG_32557	Mitogen-activated protein kinase 1;Extracellular signal-regulated kinase-2 splice variant	P28482;B4DHN0;Q1HBJ4;Q499G7;A8CZ64	11.1	360	2.4724e-05	87586000	9577600	29463000		0.501014	-0.00977712	0.205768	-0.0611541	-0.0769041	-0.000201991		0.562168	0.0513769	0.266922	0.0611541	-0.01575	0.0609521	3
IPI00299554	IPI00299554	Kinesin-like protein KIF14	KIAA0042;KIF14	Kinesin-like protein KIF14	Q15058	0.7	1648	0.025956	527200000	285710000	155940000		5.35066	3.62108	0.4959	4.85267	-0.235637	-1.19466		0.497995	-1.23159	-4.35677	-4.85267	-5.0883	-6.04733	3
IPI00479058	IPI00479058	40S ribosomal protein S15;RIG protein	RIG;RPS15	40S ribosomal protein S15	P62841	56.6	145	2.3161e-58	499230000	117500000	229290000		-1.08134	-0.133827	-0.751028	-0.0885487	0.0947766	-0.00416096		-0.992791	-0.0452778	-0.662479	0.0885487	0.183325	0.0843877	2
IPI00027253	IPI00027253;IPI00910716;IPI00027733	GABA(A) receptor-associated protein;Gamma-aminobutyric acid receptor-associated protein;MM46;cDNA, FLJ92494, highly similar to Homo sapiens GABA(A) receptor-associated protein (GABARAP), mRNA;GABARAP protein;HCG1987397, isoform CRA_b;cDNA FLJ59143, highly similar to Gamma-aminobutyric acid receptor-associated protein-like 1;Early estrogen-regulated protein;GABA(A) receptor-associated protein-like…	FLC3B;GABARAP;HT004;hCG_1987397;GABARAPL1;GEC1	Gamma-aminobutyric acid receptor-associated protein;cDNA FLJ59143, highly similar to Gamma-aminobutyric acid receptor-associated protein-like 1;Gamma-aminobutyric acid receptor-associated protein-like 1	O95166;B2R5J1;Q6IAW1;B4E0Y7;Q9H0R8;B2RD60	34.2	117	6.4209e-15	6443500	1876500	2172800		-1.10769	-1.06178	-0.67955	0.0802252	-0.0998655	-0.702022		-1.18791	-1.142	-0.759775	-0.0802252	-0.180091	-0.782247	2
IPI00915363	IPI00915363;IPI00942970;IPI00029750;IPI00915463;IPI00903204;IPI00847986	40S ribosomal protein S24	RPS24;hCG_22610;RP11-6P10.1-001;RP11-6P10.1-003	40S ribosomal protein S24 isoform d;40S ribosomal protein S24 isoform f;Isoform 1 of 40S ribosomal protein S24;Isoform 3 of 40S ribosomal protein S24;15 kDa protein;Isoform 2 of 40S ribosomal protein S24	P62847-1;P62847;Q5T0P7;P62847-3;P62847-2;Q5T0P8	18.3	289	4.3953e-57	453990000	155840000	160830000		-0.575312	-0.0777899	-0.406006	-0.059909	0.0113525	0.0295589		-0.515403	-0.0178809	-0.346097	0.059909	0.0712615	0.0894679	2
IPI00026358	IPI00026358	GABA(A) receptor-associated protein-like 2;Gamma-aminobutyric acid receptor-associated protein-like 2;Ganglioside expression factor 2;General protein transport factor p16;Golgi-associated ATPase enhancer of 16 kDa;MAP1 light chain 3-related protein;cDNA FLJ76520, highly similar to Homo sapiens GABA(A) receptor-associated protein-like 2 (GABARAPL2), mRNA;GABA(A) receptor-associated protein-like 2,…	FLC3A;GABARAPL2;GEF2;hCG_21766	Gamma-aminobutyric acid receptor-associated protein-like 2	P60520;Q6FG91	38.5	117	1.403e-07	36667000	11344000	9262800		-0.638676	-0.152378	-0.331772	-0.345056	0.109829	0.243669		-0.293621	0.192678	0.0132837	0.345056	0.454884	0.588725	2
IPI00856098	IPI00856098;IPI00215743;IPI00220967;IPI00744135	p180/ribosome receptor;180 kDa ribosome receptor homolog;ES/130-related protein;Ribosome receptor protein;Ribosome-binding protein 1;RRBP1 protein;Ribosome binding protein 1 homolog 180kDa (Dog);cDNA FLJ36146 fis, clone TESTI2025117, highly similar to Ribosome-binding protein 1	RRBP1;KIAA1398;RP11-462D18.3-003	p180/ribosome receptor;Isoform 3 of Ribosome-binding protein 1;Isoform 1 of Ribosome-binding protein 1;Isoform 2 of Ribosome-binding protein 1	A7BI36;Q9P2E9-1;Q9P2E9;Q9P2E9-2;A1A5C4;A2A2S5;Q05DK7;Q32NB1;Q9P2E9-3;A1A5C5;B3KSG1	13.8	1540	0	1941500000	665140000	611480000		-0.804384	-0.334568	-0.226442	-0.498047	-0.054677	0.104202		-0.306337	0.163478	0.271604	0.498047	0.44337	0.602249	2
IPI00413641	IPI00413641;IPI00556258;IPI00926520;IPI00879481	Aldehyde reductase;Aldo-keto reductase family 1 member B1;Aldose reductase;Aldo-keto reductase family 1, member B1 variant	AKR1B1;ALDR1	Aldose reductase;Aldo-keto reductase family 1, member B1 variant;Aldose reductase	P15121;Q59EL5;O15289	33.5	316	2.3961e-18	803020000	221080000	300100000		-0.362105	-0.197865	-0.0392511	0.30406	0.119688	0.0677764		-0.666165	-0.501925	-0.343311	-0.30406	-0.184371	-0.236283	2
IPI00856045	IPI00856045;IPI00884904	Protein AHNAK2	AHNAK2;C14orf78;KIAA2019	Isoform 1 of Protein AHNAK2;Isoform 3 of Protein AHNAK2	Q8IVF2-1;Q8IVF2;Q8IVF2-3	10.9	5795	1.4961e-20	10787000	3825500	2856000		-0.596172	0.112787	-0.00786969	-0.215119	0.132643	0.546857		-0.381052	0.327906	0.20725	0.215119	0.347762	0.761977	2
IPI00008599	IPI00008599;IPI00643669;IPI00642218	3-beta-hydroxysteroid-Delta(8),Delta(7)-isomerase;Cholestenol Delta-isomerase;Delta(8)-Delta(7) sterol isomerase;Emopamil-binding protein;Putative uncharacterized protein EBP	EBP	3-beta-hydroxysteroid-Delta(8),Delta(7)-isomerase;Uncharacterized protein;Uncharacterized protein	Q15125;C9JJ78;C9J719	7	230	0.00013434	135160000	48347000	45684000		-0.24817	0.02157	0.0152121	-0.424707	-0.0781372	0.155102		0.176537	0.446277	0.439919	0.424707	0.34657	0.579809	2
IPI00828189	IPI00828189;IPI00947458;IPI00411680;IPI00922359;IPI00946967;IPI00946965;IPI00945092;IPI00945247;IPI00945422	L-isoaspartyl protein carboxyl methyltransferase;Protein L-isoaspartyl/D-aspartyl methyltransferase;Protein-beta-aspartate methyltransferase;Protein-L-isoaspartate(D-aspartate) O-methyltransferase;Protein-L-isoaspartate O-methyltransferase	PCMT1	Isoform 2 of Protein-L-isoaspartate(D-aspartate) O-methyltransferase;protein-L-isoaspartate(D-aspartate) O-methyltransferase;Isoform 1 of Protein-L-isoaspartate(D-aspartate) O-methyltransferase;Protein-L-isoaspartate O-methyltransferase	P22061-2;P22061;P22061-1;B7Z972	35.3	286	1.3103e-17	196780000	42113000	73016000		-0.209641	0.465998	0.128425	-0.222557	0.171719	0.197614		0.0129168	0.688555	0.350983	0.222557	0.394277	0.420171	2
IPI00215965	IPI00215965;IPI00465365;IPI00644968;IPI00879518;IPI00797148;IPI00760620;IPI00908994;IPI00879501;IPI00909288;IPI00176692;IPI00797902	Helix-destabilizing protein;Heterogeneous nuclear ribonucleoprotein A1;hnRNP core protein A1;Single-strand RNA-binding protein;HNRPA1 protein;Putative uncharacterized protein;hnRNP core protein A1-like 3;Putative heterogeneous nuclear ribonucleoprotein A1-like 3;Putative uncharacterized protein ENSP00000383298;cDNA FLJ51587, highly similar to Heterogeneous nuclear ribonucleoprotein A1;Putative un…	HNRNPA1;HNRPA1;HNRPA1L3;HNRNPA1L;HNRNPA1L2	Isoform A1-B of Heterogeneous nuclear ribonucleoprotein A1;Isoform A1-A of Heterogeneous nuclear ribonucleoprotein A1;Putative heterogeneous nuclear ribonucleoprotein A1-like 3;Uncharacterized protein;Isoform 2 of Heterogeneous nuclear ribonucleoprotein A1	P09651-1;P09651;P09651-2;Q0VAC0;Q3MI39;Q6IPF2;Q9BSM5;P0C7M2;C9JCD7;P09651-3;B4DP35;C9JV67;Q32P51;B4E0B5	43.8	372	6.4584e-108	351210000	171040000	85137000		-0.644502	-0.00604663	-1.24431	0.257718	-0.302582	-0.32724		-0.90222	-0.263764	-1.50203	-0.257718	-0.5603	-0.584958	1
IPI00219038	IPI00219038;IPI00465070;IPI00216402;IPI00171611;IPI00909530;IPI00970821;IPI00970946;IPI00419884;IPI00455457;IPI00477080;IPI00784001;IPI00793280;IPI00942498;IPI00792719	Histone H3.3;Histone H3;Histone H3.1;Histone H3/a;Histone H3/b;Histone H3/c;Histone H3/d;Histone H3/f;Histone H3/h;Histone H3/i;Histone H3/j;Histone H3/k;Histone H3/l;H3/g;Histone H3.1t;Histone H3.2;Histone H3/m;Histone H3/o;Histone H3-like	H3.3A;H3.3B;H3F3;H3F3A;H3F3B;PP781;hCG_1984517;hCG_1989319;H3FA;H3FB;H3FC;H3FD;H3FF;H3FH;H3FI;H3FJ;H3FK;H3FL;HIST1H3A;HIST1H3B;HIST1H3C;HIST1H3D;HIST1H3E;HIST1H3F;HIST1H3G;HIST1H3H;HIST1H3I;HIST1H3J;H3FT;HIST3H3;H3F2;H3FM;HIST2H3A;HIST2H3C;HIST2H3D;HIST2H3PS2;RP5-998N21.6-001	Histone H3.3;Histone H3.1;Histone H3.1t;Histone H3.2;Histone H3;Histone H3;Histone H3;Histone H3.3C;Histone H3;Histone H3;Similar to Histone H3.1	P84243;B2R4P9;P68431;Q16695;Q71DI3;B4E380;A8K4Y7;B2R6Y1;Q6NXT2;Q5TEC6;B4DEB1	28.7	136	6.9551e-07	91900000	26964000	40726000		-0.370611	-0.0359054	-1.14864	-0.178874	-0.814768	-0.588878		-0.191737	0.142969	-0.969767	0.178874	-0.635894	-0.410004	1
IPI00453473	IPI00453473	Histone H4	H4/A;H4/B;H4/C;H4/D;H4/E;H4/G;H4/H;H4/I;H4/J;H4/K;H4/M;H4/N;H4/O;H4F2;H4FA;H4FB;H4FC;H4FD;H4FE;H4FG;H4FH;H4FI;H4FJ;H4FK;H4FM;H4FN;H4FO;HIST1H4A;HIST1H4B;HIST1H4C;HIST1H4D;HIST1H4E;HIST1H4F;HIST1H4H;HIST1H4I;HIST1H4J;HIST1H4K;HIST1H4L;HIST2H4;HIST2H4A;HIST2H4B;HIST4H4	Histone H4	P62805;B2R4R0;Q0VAS5;Q6B823	53.4	103	1.2182e-53	1399200000	543930000	485900000		-0.188148	-0.101785	-0.983932	0.581173	-0.985873	-0.573381		-0.769321	-0.682958	-1.5651	-0.581173	-1.56705	-1.15455	1
IPI00220528	IPI00220528	Sm protein F;Small nuclear ribonucleoprotein F	PBSCF;SNRPF	Small nuclear ribonucleoprotein F	P62306	24.4	86	1.7789e-29	6541600	2420200	2256000		-0.25411	0.122931	-0.923304	-0.0114956	-0.312903	-0.656831		-0.242615	0.134427	-0.911808	0.0114956	-0.301408	-0.645335	1
IPI00298788	IPI00298788;IPI00414335;IPI00298789;IPI00219330;IPI00556364	Double-stranded RNA-binding protein 76;Interleukin enhancer-binding factor 3;M-phase phosphoprotein 4;Nuclear factor associated with dsRNA;Nuclear factor of activated T-cells 90 kDa;Translational control protein 80;Putative uncharacterized protein ILF3;cDNA FLJ58050, highly similar to Interleukin enhancer-binding factor 3;cDNA FLJ58801, highly similar to Interleukin enhancer-binding factor 3;Inte…	DRBF;ILF3;MPHOSPH4;NF90	Isoform 1 of Interleukin enhancer-binding factor 3;Isoform 3 of Interleukin enhancer-binding factor 3;Isoform 2 of Interleukin enhancer-binding factor 3;Isoform 5 of Interleukin enhancer-binding factor 3;Interleukin enhancer binding factor 3 isoform c vari	Q12906-1;Q12906;Q12906-3;C9JFV5;Q12906-2;Q12906-5;B4DDF3;B4DFG4;Q59GP7	17	894	3.9202e-75	37696000	13669000	13039000		-0.381616	-0.000865357	-0.880391	0.0840126	-0.145031	-0.115504		-0.465628	-0.084878	-0.964404	-0.0840126	-0.229044	-0.199516	1
IPI00334587	IPI00334587;IPI00329355;IPI00742926;IPI00964992;IPI00106509;IPI00334713;IPI00966854;IPI00964686	APOBEC1-binding protein 1;Heterogeneous nuclear ribonucleoprotein A/B;cDNA FLJ60713, highly similar to Homo sapiens heterogeneous nuclear ribonucleoprotein A/B (HNRPAB), transcript variant 1, mRNA;Heterogeneous nuclear ribonucleoprotein AB isoform a variant;Putative uncharacterized protein HNRNPAB;Heterogeneous nuclear ribonucleoprotein A/B, isoform CRA_b	ABBP1;HNRNPAB;HNRPAB;hCG_1983218	Isoform 2 of Heterogeneous nuclear ribonucleoprotein A/B;Isoform 1 of Heterogeneous nuclear ribonucleoprotein A/B;Uncharacterized protein;Uncharacterized protein;Isoform 4 of Heterogeneous nuclear ribonucleoprotein A/B;Isoform 3 of Heterogeneous nuclear ri	Q99729-2;Q99729;B4DMY3;Q53F64;Q99729-1;B5MD22;D6RBZ0;Q99729-4;Q99729-3;D3DWP7;D6RD18;D6R9P3	17.5	332	8.7069e-13	30591000	10972000	10845000		-0.496616	-0.455755	-0.766112	0.079478	-0.0078987	-0.580828		-0.576094	-0.535233	-0.84559	-0.079478	-0.0873767	-0.660306	1
IPI00007928	IPI00007928	220 kDa U5 snRNP-specific protein;p220;Pre-mRNA-processing-splicing factor 8;PRP8 homolog;Splicing factor Prp8;cDNA FLJ57882, highly similar to Pre-mRNA-processing-splicing factor 8;U5 snRNP-specific protein variant;Apoptosis-regulated protein 1;Apoptosis-regulated protein 2	PRPC8;PRPF8	Pre-mRNA-processing-splicing factor 8	Q6P2Q9;B4DK16;Q53GM6;Q6JH02;Q6JH03	5	2335	5.7704e-20	113610000	38269000	40108000		-0.378623	-0.267356	-0.640479	0.0636655	-0.274233	-0.255804		-0.442288	-0.331021	-0.704144	-0.0636655	-0.337898	-0.31947	1
IPI00646240	IPI00646240;IPI00794461;IPI00930174;IPI00930570;IPI00020101;IPI00419833;IPI00152785;IPI00152906;IPI00220403;IPI00477495;IPI00515061;IPI00003935;IPI00018534;IPI00303133;IPI00554798;IPI00815755;IPI00329665;IPI00465363;IPI00166293	Histone H2B;Histone H2B type 1-N;Histone H2B.d;Histone H2B type 1-C/E/F/G/I;Histone H2B.1 A;Histone H2B.a;Histone H2B.g;Histone H2B.h;Histone H2B.k;Histone H2B.l;HIRA-interacting protein 1;Histone H2B type 1-K;Histone H2B type 1-O;Histone H2B.2;Histone H2B.n;HIRA-interacting protein 2;Histone H2B type 1-D;Histone H2B.1 B;Histone H2B.b;Histone H2B type 1-B;Histone H2B.1;Histone H2B.f;Histone H2B t…	H2BFD;HIST1H2BN;H2BFA;H2BFG;H2BFH;H2BFK;H2BFL;HIST1H2BC;HIST1H2BE;HIST1H2BF;HIST1H2BG;HIST1H2BI;hCG_1640484;hCG_1640985;hCG_1641780;hCG_1787353;hCG_1787365;H2BFT;HIRIP1;HIST1H2BK;H2BFN;HIST1H2BO;H2BFB;HIRIP2;HIST1H2BD;H2BFF;HIST1H2BB;H2BFS;H2BFR;HIST1H2BJ;H2BFQ;HIST2H2BE;H2BFC;HIST1H2BL;H2BFJ;HIST1H2BH;H2BFE;HIST1H2BM;HIST2H2BF;HIST1H2BA;TSH2B;HIST3H2BB	Histone H2B;Histone H2B type 1-N;histone H2B type 2-F isoform b;Histone H2B;Histone H2B type 1-C/E/F/G/I;Histone H2B type 1-K;Histone H2B type 1-O;Histone H2B type 1-D;Histone H2B type 1-B;Histone H2B type F-S;Histone H2B type 1-J;Histone H2B type 2-E;Hist	B4DR52;Q99877;B4DLA9;A8K9J7;P62807;B2R4S9;O60814;P23527;P58876;P33778;P57053;P06899;Q16778;Q99880;Q93079;Q99879;Q0D2M2;Q5QNW6;Q96A08;Q8N257	29.5	166	4.9282e-80	681530000	316960000	214910000		-0.376624	-0.0419438	-0.378082	0.805333	-0.434344	-0.322505		-1.18196	-0.847277	-1.18341	-0.805333	-1.23968	-1.12784	1
IPI00940192	IPI00940192;IPI00019217;IPI00386104	Putative uncharacterized protein CTAG1A;Autoimmunogenic cancer/testis antigen NY-ESO-1;Cancer/testis antigen 1;Cancer/testis antigen 6.1;L antigen family member 2	CTAG1A;CTAG;CTAG1;CTAG1B;ESO1;LAGE2;LAGE2A;LAGE2B	Uncharacterized protein;Isoform 1 of Cancer/testis antigen 1;Isoform 2 of Cancer/testis antigen 1	B7WPC8;P78358-1;P78358;P78358-2	25.7	210	1.4155e-42	494810000	158770000	148720000		-0.145482	-0.141433	-0.349474	0.268904	0.0805212	-0.270869		-0.414385	-0.410336	-0.618378	-0.268904	-0.188382	-0.539773	1
IPI00022305	IPI00022305;IPI00894416;IPI00892775;IPI00892893;IPI00893174;IPI00807524	Basic leucine zipper and W2 domain-containing protein 2;cDNA FLJ10398 fis, clone NT2RM4000349, highly similar to Homo sapiens basic leucine zipper and W2 domains 2 (BZW2), mRNA;Putative uncharacterized protein BZW2;cDNA FLJ52869, highly similar to Homo sapiens basic leucine zipper and W2 domains 2 (BZW2), mRNA;Basic leucine zipper and W2 domains 2, isoform CRA_b;BZW2 protein	BZW2;HSPC028;MSTP017;hCG_19293	Basic leucine zipper and W2 domain-containing protein 2;47 kDa protein;cDNA FLJ52869, highly similar to Homo sapiens basic leucine zipper and W2 domains 2 (BZW2), mRNA;Putative uncharacterized protein BZW2;Uncharacterized protein;BZW2 protein	Q9Y6E2;B3KM68;B5MCH7;B7Z4K8;Q75MG1;B5MCE7;Q05D83	13.4	419	1.8679e-97	77767000	29509000	25327000		0.0480989	0.417367	-0.307198	-0.102322	-0.0227274	0.0874628		0.150421	0.519689	-0.204876	0.102322	0.0795948	0.189785	1
IPI00013415	IPI00013415;IPI00478287;IPI00893703;IPI00798077;IPI00796554	40S ribosomal protein S7;cDNA, FLJ92055, Homo sapiens ribosomal protein S7 (RPS7), mRNA;Putative uncharacterized protein RPS7;Ribosomal protein S7, isoform CRA_b	RPS7;hCG_1784266	40S ribosomal protein S7;22 kDa protein;Uncharacterized protein;19 kDa protein;18 kDa protein	P62081;Q57Z92;B5MCP9	71.1	194	1.7628e-128	1773800000	586220000	722720000		-0.398569	-0.166458	-0.658379	-0.196733	-0.0923863	-0.0840891		-0.201836	0.0302746	-0.461646	0.196733	0.104347	0.112644	0
IPI00023598	IPI00023598;IPI00926685;IPI00956241	Tubulin 5 beta;Tubulin beta-4 chain;cDNA FLJ55189, highly similar to Tubulin beta-4 chain;cDNA FLJ53341, highly similar to Tubulin beta-4 chain;cDNA FLJ52536, highly similar to Tubulin beta-4 chain	TUBB4;TUBB5	Tubulin beta-4 chain;cDNA FLJ53341, highly similar to Tubulin beta-4 chain;cDNA FLJ52536, highly similar to Tubulin beta-4 chain	P04350;B4DE77;B4DJ43;B4DFH6	55	444	0	372920000	123500000	90410000		-0.212009	-0.242328	-0.642865	-0.226509	-0.113832	-0.264201		0.0144996	-0.0158196	-0.416356	0.226509	0.112676	-0.037692	0
IPI00302850	IPI00302850;IPI00943813	Small nuclear ribonucleoprotein Sm D1;Sm-D autoantigen;snRNP core protein D1	SNRPD1	Small nuclear ribonucleoprotein Sm D1;similar to small nuclear ribonucleoprotein D1 polypeptide 16kDa	P62314;Q7Z5A3	10.9	119	1.5726e-14	55427000	18185000	21338000		-0.345623	-0.326537	-0.474212	-0.0508847	-0.33408	-0.322956		-0.294739	-0.275653	-0.423327	0.0508847	-0.283195	-0.272072	0
IPI00297477	IPI00297477;IPI00792607;IPI00797067	U2 small nuclear ribonucleoprotein A;Small nuclear ribonucleoprotein polypeptide A variant;cDNA FLJ75425, highly similar to Homo sapiens small nuclear ribonucleoprotein polypeptide A, mRNA;Small nuclear ribonucleoprotein polypeptide A, isoform CRA_d;SNRPA1 protein;U2 snRNP-specific A protein	SNRPA1;hCG_1992004	U2 small nuclear ribonucleoprotein A;cDNA FLJ75425, highly similar to Homo sapiens small nuclear ribonucleoprotein polypeptide A, mRNA;U2 snRNP-specific A protein	P09661;Q53G21;Q53G61;Q6NVW9;O95485;Q9UEN1	31.8	255	1.1486e-36	412170000	142040000	137890000		-0.330099	-0.0939658	-0.437506	-0.168642	-0.30349	0.1125		-0.161457	0.0746763	-0.268864	0.168642	-0.134848	0.281142	0
IPI00029266	IPI00029266;IPI00068430;IPI00647942	Sm protein E;Small nuclear ribonucleoprotein E;Putative small nuclear ribonucleoprotein polypeptide E-like protein 1;Putative uncharacterized protein SNRPE	SNRPE;SNRPEL1	Small nuclear ribonucleoprotein E;Putative small nuclear ribonucleoprotein polypeptide E-like protein 1;Uncharacterized protein	P62304;Q5VYJ4;A6NHK2	29.3	92	8.7243e-45	126170000	42648000	47678000		-0.413919	-0.325271	-0.415595	-0.295488	-0.250097	-0.407727		-0.118431	-0.0297833	-0.120108	0.295488	0.0453912	-0.112239	0
IPI00307155	IPI00307155;IPI00894514;IPI00641659;IPI00022542;IPI00894264;IPI00894377	p164 ROCK-2;Rho kinase 2;Rho-associated protein kinase 2;Rho-associated, coiled-coil-containing protein kinase 2;cDNA FLJ51533, highly similar to Rho-associated protein kinase 2 (EC 2.7.11.1);ROCK2 protein	KIAA0619;ROCK2	Rho-associated protein kinase 2;cDNA FLJ51533, highly similar to Rho-associated protein kinase 2	O75116;B4DRJ9;Q14DU5	10	1388	1.1787e-152	9024700000	3115900000	2906900000		0.10053	0.13076	-0.407861	0.0180159	-0.138156	-0.0116316		0.0825146	0.112744	-0.425877	-0.0180159	-0.156172	-0.0296475	0
IPI00745343	IPI00745343;IPI00016572;IPI00925251;IPI00924895;IPI00925525;IPI00878380;IPI00926056	Small nuclear ribonucleoprotein G-like protein;Sm protein G;Small nuclear ribonucleoprotein G;Putative uncharacterized protein SNRPG;SNRPG protein	PBSCG;SNRPG	Small nuclear ribonucleoprotein G-like protein;Small nuclear ribonucleoprotein G;Uncharacterized protein;SNRPG protein;Uncharacterized protein;6 kDa protein	A8MWD9;P62308;D6W5G6;C9J303;Q49AN9;C9JVQ0	35.5	76	3.4276e-39	32756000	8240000	12334000		-0.298072	-0.252173	-0.357936	-0.121944	-0.121612	-0.345564		-0.176128	-0.13023	-0.235992	0.121944	0.000331655	-0.223621	0
IPI00303726	IPI00303726;IPI00008922;IPI00955481;IPI00914923;IPI00300620;IPI00871741	Interferon-induced transmembrane protein 3;Interferon-inducible protein 1-8U;cDNA FLJ76420, highly similar to Homo sapiens interferon induced transmembrane protein 3 (1-8U) (IFITM3), mRNA;HCG2036716;Interferon induced transmembrane protein 3 (1-8U);Interferon-induced transmembrane protein 2;Interferon-inducible protein 1-8D;IFITM2 protein;Interferon induced transmembrane protein 2 (1-8D);Interfer…	IFITM3;hCG_2036716;IFITM2;CD225;IFI17;IFITM1;hCG_1741134	Interferon-induced transmembrane protein 3;Interferon-induced transmembrane protein 2;Interferon induced transmembrane protein 2;15 kDa protein;Interferon-induced transmembrane protein 1;11 kDa protein	Q01628;Q53Y76;Q01629;Q6FH82;Q6IBB0;P13164;Q53XZ0	12	133	3.6791e-53	34798000	10831000	12591000		-0.349365	0.147889	-0.355627	-0.0615688	0.0339339	0.105276		-0.287796	0.209458	-0.294058	0.0615688	0.0955028	0.166845	0
IPI00029631	IPI00029631	Enhancer of rudimentary homolog	ERH	Enhancer of rudimentary homolog	P84090	10.6	104	5.9643e-07	8185000	3112500	2807300		-0.139862	-0.129349	-0.346463	-0.0529723	-0.0908951	-0.470849		-0.0868901	-0.0763767	-0.293491	0.0529723	-0.0379229	-0.417876	0
IPI00012750	IPI00012750;IPI00877856	40S ribosomal protein S25	RPS25	40S ribosomal protein S25	P62851	60	125	1.2919e-65	1975000000	678910000	647210000		-0.455229	-0.145873	-0.344062	-0.16633	-0.0306782	-0.0548868		-0.288899	0.0204568	-0.177732	0.16633	0.135652	0.111443	0
IPI00183626	IPI00183626;IPI00334175;IPI00179964;IPI00556157;IPI00413691;IPI00915400;IPI00915287;IPI00915299;IPI00470879;IPI00640632	Polypyrimidine tract binding protein 1;Polypyrimidine tract binding protein 1, isoform CRA_c;57 kDa RNA-binding protein PPTB-1;Heterogeneous nuclear ribonucleoprotein I;Polypyrimidine tract-binding protein 1	hCG_20560;PTBP1;PTB	polypyrimidine tract-binding protein 1 isoform a;Isoform 2 of Polypyrimidine tract-binding protein 1;Isoform 1 of Polypyrimidine tract-binding protein 1	Q9BUQ0;P26599-2;P26599;P26599-1	37.5	557	0	6736200000	2062100000	2403700000		-0.352081	-0.225645	-0.338433	-0.109026	-0.00400181	-0.0864308		-0.243054	-0.116619	-0.229407	0.109026	0.105024	0.0225954	0
IPI00017963	IPI00017963;IPI00040897;IPI00742239;IPI00930678	Small nuclear ribonucleoprotein Sm D2;snRNP core protein D2	SNRPD1;SNRPD2	Small nuclear ribonucleoprotein Sm D2;hypothetical protein LOC119358;similar to hCG2040270;small nuclear ribonucleoprotein Sm D2 isoform 2	P62316	52.5	118	1.0499e-39	97791000	28677000	37461000		-0.269512	-0.10675	-0.337867	0.0989381	-0.338013	-0.339528		-0.36845	-0.205688	-0.436806	-0.0989381	-0.436951	-0.438466	0
IPI00796934	IPI00796934;IPI00419919;IPI00019208;IPI00173589;IPI00792866;IPI00792336;IPI00052885;IPI00793936;IPI00798109;IPI00945894	cDNA FLJ78093, highly similar to Homo sapiens ribosomal protein L29 (RPL29), mRNA;60S ribosomal protein L29;Cell surface heparin-binding protein HIP;Ribosomal protein L29 (RPL29) pseudogene;Ribosomal protein L29	RPL29;RP11-632C17__A.1-001	cDNA FLJ78093, highly similar to Homo sapiens ribosomal protein L29 (RPL29), mRNA;60S ribosomal protein L29	A8K0H3;P47914;Q5T1D1;Q6IPI1	32.7	159	4.2426e-36	603710000	209810000	208010000		-0.298424	-0.244765	-0.330139	-0.0758749	0.134089	0.0847446		-0.222549	-0.16889	-0.254264	0.0758749	0.209964	0.160619	0
IPI00021187	IPI00021187;IPI00788942;IPI00944937;IPI00796459;IPI00798367;IPI00797004	49 kDa TATA box-binding protein-interacting protein;54 kDa erythrocyte cytosolic protein;INO80 complex subunit H;Nuclear matrix protein 238;Pontin 52;RuvB-like 1;TIP49a;TIP60-associated protein 54-alpha;cDNA FLJ34844 fis, clone NT2NE2011154, highly similar to RuvB-like 1	INO80H;NMP238;RUVBL1;TIP49;TIP49A	Isoform 1 of RuvB-like 1;Isoform 2 of RuvB-like 1	Q9Y265-1;Q9Y265;B5BUB1;Q9Y265-2;B3KRS7	24.6	456	1.1469e-35	304630000	107660000	105750000		-0.321466	-0.0359054	-0.327765	-0.10286	0.000432744	-0.168415		-0.218607	0.0669543	-0.224905	0.10286	0.103292	-0.0655549	0
IPI00742682	IPI00742682	Nucleoprotein TPR;TPR protein;Tpr protein;Tpr	TPR;Tpr;tpr	Nucleoprotein TPR	P12270;A0PJC9;Q15624;Q504U6;Q58F23;Q99968;Q9UE33	8.3	2363	2.767e-180	1138400000	365060000	424980000		-0.330558	-0.449641	-0.324401	-0.328951	-0.431773	-0.426916		-0.00160708	-0.120689	0.0045505	0.328951	-0.102822	-0.097965	0
IPI00104128	IPI00104128;IPI00790799;IPI00873608;IPI00940637	Endopeptidase SP18;Microsomal signal peptidase 18 kDa subunit;SEC11 homolog A;SEC11-like protein 1;Signal peptidase complex catalytic subunit SEC11A;SPC18;SPC18 protein;cDNA FLJ51313, highly similar to Microsomal signal peptidase 18 kDa subunit(EC 3.4.-.-);SEC11-like 1 (S. cerevisiae), isoform CRA_d;Signal peptidase complex SPC-18	SEC11A;SEC11L1;SPC18;SPCS4A;hCG_26624	Signal peptidase complex catalytic subunit SEC11A;16 kDa protein;Signal peptidase complex SPC-18;19 kDa protein	P67812;Q6IAM7;B4DUL4;Q7Z4Z6	24.6	179	4.3197e-10	62457000	21008000	21261000		-0.0216219	0.0198869	-0.321135	-0.0152121	-0.0112826	-0.12009		-0.00640977	0.035099	-0.305923	0.0152121	0.00392949	-0.104878	0
IPI00217553	IPI00217553	39S ribosomal protein L27 homolog;39S ribosomal protein L41, mitochondrial;Bcl-2-interacting mitochondrial ribosomal protein L41;Cell proliferation-inducing gene 3 protein;MRP-L27 homolog	BMRP;MRPL27;MRPL41;PIG3;RPML27	39S ribosomal protein L41, mitochondrial	Q8IXM3	31.4	137	1.1882e-10	28719000	10103000	7740000		-0.0786098	0.140889	-0.313316	0.0747601	0.0395596	-0.0184688		-0.15337	0.0661291	-0.388076	-0.0747601	-0.0352005	-0.0932289	0
IPI00032827	IPI00032827	Pre-mRNA branch site protein p14;SF3b 14 kDa subunit;cDNA, FLJ92174, Homo sapiens CGI-110 protein (CGI-110), mRNA;Putative uncharacterized protein P14;Splicing factor 3B, 14 kDa subunit	CGI-110;HSPC175;HT006;SF3B14;hCG_22386;P14	Pre-mRNA branch site protein p14	Q9Y3B4;Q53TM1	37.6	125	4.1225e-15	89215000	31685000	26439000		-0.373286	-0.205893	-0.308609	-0.00201836	-0.288946	-0.321658		-0.371268	-0.203875	-0.30659	0.00201836	-0.286927	-0.319639	0
IPI00290142	IPI00290142;IPI00921944	CTP synthase 1;CTP synthetase 1;UTP--ammonia ligase 1;cDNA FLJ60075, highly similar to CTP synthase 1 (EC 6.3.4.2);cDNA FLJ59392, highly similar to CTP synthase 1 (EC 6.3.4.2);cDNA FLJ58563, highly similar to CTP synthase 1 (EC 6.3.4.2);CTP synthase, isoform CRA_a	CTPS;hCG_22868	CTP synthase 1	P17812;B4DMB5;B4DR64;B4E1E0;D3DPW1	15.1	591	1.6127e-61	71304000	26402000	24330000		-0.143132	0.102419	-0.280492	0.163284	-0.0702696	-0.1976		-0.306416	-0.0608653	-0.443776	-0.163284	-0.233554	-0.360884	0
IPI00295400	IPI00295400;IPI00412737;IPI00930260;IPI00943666	Interferon-induced protein 53;T1-TrpRS;T2-TrpRS;Tryptophan--tRNA ligase;Tryptophanyl-tRNA synthetase, cytoplasmic;cDNA FLJ58878, highly similar to Tryptophanyl-tRNA synthetase (EC 6.1.1.2);Tryptophanyl-tRNA synthetase	IFI53;WARS;WRS	Isoform 1 of Tryptophanyl-tRNA synthetase, cytoplasmic;tryptophanyl-tRNA synthetase, cytoplasmic isoform b	P23381-1;P23381;B4DTK8;P78534;P23381-2	26.5	471	2.2824e-97	1250000000	297690000	588280000		-0.629846	-0.529671	-0.272402	-0.411101	-0.0652193	-0.307037		-0.218745	-0.11857	0.138699	0.411101	0.345881	0.104064	0
IPI00011876	IPI00011876;IPI00942294;IPI00382958;IPI00903024;IPI00915917;IPI00016626	cDNA FLJ59758, highly similar to S-methyl-5-thioadenosine phosphorylase (EC 2.4.2.28);MTAP protein;5-methylthioadenosine phosphorylase;S-methyl-5-thioadenosine phosphorylase	MTAP;MSAP	cDNA FLJ59758, highly similar to S-methyl-5-thioadenosine phosphorylase;S-methyl-5-thioadenosine phosphorylase;MTAP protein;16 kDa protein	B4DUC8;Q6FHP1;Q6FHT1;Q13126;Q05DJ2;Q8WV80	30.3	300	3.095e-76	134130000	45963000	43541000		-0.0585243	-0.0844725	-0.26953	-0.0713508	0.0479571	0.115566		0.0128265	-0.0131217	-0.198179	0.0713508	0.119308	0.186917	0
IPI00470528	IPI00470528;IPI00790569;IPI00927715;IPI00926202;IPI00909437;IPI00910417;IPI00925058;IPI00062151	60S ribosomal protein L15;Ribosomal protein L15	EC45;RPL15;TCBAP0781;hCG_1996483	60S ribosomal protein L15;22 kDa protein;21 kDa protein;20 kDa protein;Ribosomal protein L15;Ribosomal protein L15;16 kDa protein	P61313;Q5U0C0;B4DLP4;B4DEN1;Q642I1;Q76N55	42.2	204	4.1036e-33	623750000	219910000	216930000		-0.170181	-0.00518438	-0.267792	0.0522216	-0.0118061	-0.0188634		-0.222403	-0.057406	-0.320013	-0.0522216	-0.0640278	-0.071085	0
IPI00216587	IPI00216587;IPI00645201	40S ribosomal protein S8;Ribosomal protein S8;Similar to ribosomal protein S8	OK/SW-cl.83;RPS8;hCG_2031852;RP11-269F19.3-001;RP11-269F19.3-003	40S ribosomal protein S8;40S ribosomal protein S8	P62241;Q5JR94;Q5JR95;Q9BS10	61.5	208	9.4651e-300	1663200000	558770000	567530000		-0.164529	-0.125783	-0.266802	-0.0812033	-0.00326418	-0.0446128		-0.0833256	-0.0445801	-0.185599	0.0812033	0.0779391	0.0365905	0
IPI00028888	IPI00028888;IPI00220684;IPI00965952;IPI00220683;IPI00220685;IPI00903278;IPI00915340;IPI00964648;IPI00968092;IPI00011274;IPI00845282;IPI00045498;IPI00963980;IPI00967562	AU-rich element RNA-binding protein 1;Heterogeneous nuclear ribonucleoprotein D0;cDNA FLJ54150, highly similar to Heterogeneous nuclear ribonucleoprotein D0;cDNA FLJ61020, highly similar to Heterogeneous nuclear ribonucleoprotein D0;P37 AUF1;Putative uncharacterized protein HNRNPD	AUF1;HNRNPD;HNRPD	Isoform 1 of Heterogeneous nuclear ribonucleoprotein D0;Isoform 3 of Heterogeneous nuclear ribonucleoprotein D0;Uncharacterized protein;Isoform 2 of Heterogeneous nuclear ribonucleoprotein D0;Isoform 4 of Heterogeneous nuclear ribonucleoprotein D0;P37 AUF1	Q14103-1;Q14103;Q14103-3;D6RAF8;Q14103-2;B4DTC3;B4E0W4;Q14103-4;Q12771;B9ZVU1;D6RD83	22.5	355	5.4999e-173	153930000	58752000	50565000		-0.107822	0.00974216	-0.265223	0.13005	-0.0904035	-0.09068		-0.237871	-0.120307	-0.395273	-0.13005	-0.220453	-0.22073	0
IPI00375144	IPI00375144;IPI00888510;IPI00220038;IPI00888085;IPI00927582;IPI00925189;IPI00925539;IPI00414434;IPI00925555;IPI00924874	Arsenite-resistance protein 2;Serrate RNA effector molecule homolog;Putative uncharacterized protein SRRT	ARS2;ASR2;SRRT	Isoform 1 of Serrate RNA effector molecule homolog;Isoform 3 of Serrate RNA effector molecule homolog;Isoform 2 of Serrate RNA effector molecule homolog;Isoform 4 of Serrate RNA effector molecule homolog;Isoform 5 of Serrate RNA effector molecule homolog;U	Q9BXP5-1;Q9BXP5;Q9BXP5-3;Q9BXP5-2;Q9BXP5-4;Q9BXP5-5;C9JUL9	13.4	876	3.985e-47	15720000	5588700	5382100		-0.0233263	-0.0272956	-0.264634	-0.1137	-0.269408	0.0813396		0.0903742	0.0864049	-0.150933	0.1137	-0.155707	0.19504	0
IPI00003309	IPI00003309;IPI00927876;IPI00927637;IPI00927044;IPI00924545;IPI00791019	DNA-directed RNA polymerase II subunit H;DNA-directed RNA polymerases I, II, and III 17.1 kDa polypeptide;DNA-directed RNA polymerases I, II, and III subunit RPABC3;RPB17;RPB8 homolog;Putative uncharacterized protein POLR2H	POLR2H	DNA-directed RNA polymerases I, II, and III subunit RPABC3;Uncharacterized protein;Uncharacterized protein;Uncharacterized protein	P52434;C9JLU1;C9J413;C9JCU7	23.3	150	6.2899e-36	101460000	36703000	33511000		-0.167229	-0.291839	-0.258149	-0.306262	-0.369017	-0.56273		0.139033	0.014423	0.0481132	0.306262	-0.0627546	-0.256467	0
IPI00026689	IPI00026689;IPI00955014;IPI00073536;IPI00954937;IPI00023503;IPI00925562;IPI00925841	Cell division control protein 2 homolog;Cyclin-dependent kinase 1;p34 protein kinase;Putative uncharacterized protein DKFZp686L20222	CDC2;DKFZp686L20222	Putative uncharacterized protein DKFZp686L20222;cell division control protein 2 homolog isoform 1;Isoform 2 of Cell division protein kinase 1	P06493-1;P06493;Q5H9N4;P06493-2	73.3	303	3.7944e-99	813970000	263900000	290270000		-0.00877371	-0.130008	-0.257649	-0.175045	-0.205064	-0.181051		0.166272	0.0450372	-0.0826033	0.175045	-0.0300189	-0.00600581	0
IPI00174190	IPI00174190;IPI00921066;IPI00647467	Phosphoinositide lipid phosphatase;Protein-tyrosine phosphatase mitochondrial 1;PTEN-like phosphatase;cDNA FLJ57723, moderately similar to Protein-tyrosine phosphatase mitochondrial 1, mitochondrial (EC 3.1.3.48)	MOSP;PLIP;PNAS-129;PTPMT1	Isoform 1 of Protein-tyrosine phosphatase mitochondrial 1;protein-tyrosine phosphatase mitochondrial 1 isoform 2;Isoform 2 of Protein-tyrosine phosphatase mitochondrial 1	Q8WUK0-1;Q8WUK0;Q8WUK0-2;B4DGK8	18.9	201	4.069e-11	10294000	3612000	3545500		-0.176323	-0.00288251	-0.25658	-0.103397	-0.558729	-0.357918		-0.0729258	0.100514	-0.153183	0.103397	-0.455332	-0.254521	0
IPI00554613	IPI00554613;IPI00103247;IPI00470410;IPI00745396;IPI00479814;IPI00915954	Heterogeneous nuclear ribonucleoprotein L-like;Stromal RNA-regulating factor;Putative uncharacterized protein HNRPLL;cDNA FLJ77927;Heterogeneous nuclear ribonucleoprotein L-like, isoform CRA_a;Stromal RNA regulating factor	BLOCK24;HNRPLL;SRRF;hCG_15881	Isoform 2 of Heterogeneous nuclear ribonucleoprotein L-like;Isoform 1 of Heterogeneous nuclear ribonucleoprotein L-like;Isoform 4 of Heterogeneous nuclear ribonucleoprotein L-like;Uncharacterized protein;Isoform 3 of Heterogeneous nuclear ribonucleoprotein	Q8WVV9-2;Q8WVV9;C9IYN3;Q8WVV9-1;A8K894;D6W592;Q8WVV9-4;C9J9G0;B7WPG3;Q5JB52;Q8WVV9-3	17.7	282	1.6006e-38	733960000	256430000	230450000		-0.23585	-0.186627	-0.25147	-0.24062	-0.109437	-0.0431107		0.00477005	0.0539923	-0.0108504	0.24062	0.131183	0.197509	0
IPI00171903	IPI00171903;IPI00383296	Heterogeneous nuclear ribonucleoprotein M;Heterogeneous nuclear ribonucleoprotein M isoform a variant;ORF protein;cDNA FLJ60435, highly similar to Heterogeneous nuclear ribonucleoprotein M;HNRPM protein;Putative uncharacterized protein DKFZp547H118	HNRNPM;HNRPM;NAGR1;ORF;DKFZp547H118	Isoform 1 of Heterogeneous nuclear ribonucleoprotein M;Isoform 2 of Heterogeneous nuclear ribonucleoprotein M	P52272-1;P52272;Q59ES8;Q7KYM9;P52272-2;B4DEG4;Q6P2D7;Q8TCM5	25.8	730	4.0417e-36	343860000	98986000	108390000		-0.350158	-0.328262	-0.250286	-0.441165	-0.28207	-0.251487		0.091007	0.112903	0.190879	0.441165	0.159094	0.189677	0
IPI00749013	IPI00749013;IPI00026965;IPI00375142;IPI00332376;IPI00478393;IPI00967006;IPI00019932;IPI00967041;IPI00965880;IPI00966455;IPI00966744;IPI00965040;IPI00967767;IPI00965283;IPI00965546	Ubiquitin carrier protein D3;Ubiquitin-conjugating enzyme E2 D3;Ubiquitin-conjugating enzyme E2(17)KB 3;Ubiquitin-conjugating enzyme E2-17 kDa 3;Ubiquitin-protein ligase D3;Ubiquitin carrier protein D2;Ubiquitin-conjugating enzyme E2 D2;Ubiquitin-conjugating enzyme E2(17)KB 2;Ubiquitin-conjugating enzyme E2-17 kDa 2;Ubiquitin-protein ligase D2;Ubiquitin carrier protein	UBCH5C;UBE2D3;UBC4;UBCH5B;UBE2D2;hCG_26910;PUBC1	Isoform 2 of Ubiquitin-conjugating enzyme E2 D3;Isoform 1 of Ubiquitin-conjugating enzyme E2 D3;Isoform 3 of Ubiquitin-conjugating enzyme E2 D3;Ubiquitin-conjugating enzyme E2 D2;16 kDa protein;Ubiquitin carrier protein;ubiquitin-conjugating enzyme E2 D2 i	P61077-2;P61077;P61077-1;P61077-3;P62837;D3DQC9;D6RAH7;Q96RP6;D6RFM0;D6RA11;D6RIZ3;D6RAW0	46.6	148	2.7885e-18	523590000	248410000	212540000		-0.129745	-0.164915	-0.24732	-0.155102	-0.182017	-0.0451635		0.025357	-0.00981341	-0.0922183	0.155102	-0.0269151	0.109938	0
IPI00026302	IPI00026302;IPI00917298;IPI00848331;IPI00856058;IPI00916315;IPI00915795;IPI00916572;IPI00917675;IPI00479517;IPI00878870	60S ribosomal protein L31;cDNA, FLJ92036, highly similar to Homo sapiens ribosomal protein L31 (RPL31), mRNA;Ribosomal protein L31, isoform CRA_a;Ribosomal protein L31;cDNA FLJ57527, highly similar to 60S ribosomal protein L31;Putative uncharacterized protein RPL31;cDNA FLJ58912, highly similar to 60S ribosomal protein L31;Ribosomal protein L31, isoform CRA_c;RPL31 protein;cDNA FLJ58908, highly s…	RPL31;hCG_27618	60S ribosomal protein L31;cDNA FLJ57527, highly similar to 60S ribosomal protein L31;60S ribosomal protein L31 isoform 2;60S ribosomal protein L31 isoform 3;cDNA FLJ58908, highly similar to 60S ribosomal protein L31;Uncharacterized protein;Protein;Uncharac	P62899;B2R4C1;D3DVJ4;Q76N53;B7Z4C8;B7Z4K2;Q6IRZ0;B7Z4E3;C9JU56;B8ZZK4	56	125	1.0309e-81	1050300000	155270000	601120000		-0.216734	-0.25882	-0.245797	-0.149129	-0.0902806	-0.0779849		-0.0676049	-0.109691	-0.0966673	0.149129	0.0588486	0.0711444	0
IPI00005948	IPI00005948;IPI00184525	Mediator of RhoA-dependent invasion;Methylthioribose-1-phosphate isomerase;S-methyl-5-thioribose-1-phosphate isomerase;Translation initiation factor eIF-2B subunit alpha/beta/delta-like protein	MRDI;MRI1;UNQ6390/PRO21135	Isoform 1 of Methylthioribose-1-phosphate isomerase;Isoform 2 of Methylthioribose-1-phosphate isomerase	Q9BV20-1;Q9BV20;Q9BV20-2	12.2	369	3.3077e-10	43134000	16361000	13544000		-0.0475384	-0.0496308	-0.245694	-0.10286	-0.144138	-0.0486957		0.0553213	0.0532289	-0.142834	0.10286	-0.0412782	0.054164	0
IPI00290460	IPI00290460;IPI00885107	eIF3 p42;eIF3 p44;eIF-3-delta;Eukaryotic translation initiation factor 3 RNA-binding subunit;Eukaryotic translation initiation factor 3 subunit 4;Eukaryotic translation initiation factor 3 subunit G;cDNA FLJ76297, highly similar to Homo sapiens eukaryotic translation initiation factor 3, subunit 4 delta, 44kDa (EIF3S4), mRNA;EIF3S4 protein	EIF3G;EIF3S4	Eukaryotic translation initiation factor 3 subunit G	O75821;A8K5K5;Q6IAM0	31.9	320	1.631e-58	919660000	316760000	299350000		-0.0897693	-0.0426443	-0.245472	0.153976	0.184471	-0.145813		-0.243745	-0.19662	-0.399448	-0.153976	0.0304946	-0.299789	0
IPI00005614	IPI00005614;IPI00328230;IPI00333015	Beta-II spectrin;Fodrin beta chain;Spectrin beta chain, brain 1;Spectrin, non-erythroid beta chain 1;Spectrin beta non-erythrocytic 1;Spectrin, beta, non-erythrocytic 1, isoform CRA_d;cDNA FLJ55845, highly similar to Spectrin beta chain, brain 1;Spectrin, beta, non-erythrocytic 1, isoform CRA_c;Putative uncharacterized protein SPTBN1;Beta II spectrin-short isoform	SPTB2;SPTBN1;hCG_17370	Isoform Long of Spectrin beta chain, brain 1;Isoform Short of Spectrin beta chain, brain 1;Isoform 2 of Spectrin beta chain, brain 1	Q01082-1;Q01082;B2ZZ89;B4DIF8;D6W5C0;Q01082-2;Q53RC4;Q01082-3;Q8WYB3	14.8	2364	2.9585e-279	1231600000	366760000	434890000		-0.205267	-0.0329472	-0.233498	0.121361	-0.0551116	-0.126896		-0.326628	-0.154308	-0.354859	-0.121361	-0.176473	-0.248256	0
IPI00221091	IPI00221091;IPI00744832	40S ribosomal protein S15a;cDNA FLJ77670, highly similar to Homo sapiens ribosomal protein S15a (RPS15A), mRNA;cDNA FLJ30359 fis, clone BRACE2007760, highly similar to 40S RIBOSOMAL PROTEIN S15A;cDNA, FLJ92249, Homo sapiens ribosomal protein S15a (RPS15A), mRNA;HCG1994130, isoform CRA_a	OK/SW-cl.82;RPS15A;hCG_1994130	40S ribosomal protein S15a	P62244;A8K7H3;B2R4W8	75.4	130	1.3565e-79	1478900000	453330000	519600000		-0.259182	-0.336055	-0.224435	-0.266397	-0.0526106	-0.109297		0.00721469	-0.0696581	0.0419615	0.266397	0.213786	0.1571	0
IPI00655650	IPI00655650;IPI00187140;IPI00401819;IPI00795435;IPI00787644;IPI00376121;IPI00479543;IPI00176696;IPI00477550;IPI00847149;IPI00797875	40S ribosomal protein S26;Ribosomal protein S26;Putative 40S ribosomal protein S26-like 1;Ribosomal protein 26 (RPS26) pseudogene;HCG1745083;Putative uncharacterized protein RPS26;Similar to 40S ribosomal protein S26	RPS26;RPS26L1;RPS26P11;RP11-151A6.3-001;hCG_1745083;LOC285938;tcag7.125	40S ribosomal protein S26;Putative 40S ribosomal protein S26-like 1;Ribosomal protein 26 (RPS26) pseudogene;13 kDa protein;13 kDa protein;13 kDa protein	P62854;Q76N56;Q5JNZ5;Q5JVH5;Q75MH1	44.3	115	1.553e-43	519920000	152160000	194450000		-0.123401	-0.165687	-0.224115	-0.0854247	0.0478175	-0.015695		-0.0379767	-0.0802622	-0.13869	0.0854247	0.133242	0.0697296	0
IPI00219871	IPI00219871;IPI00924467;IPI00924875;IPI00924695	N-alpha-acetyltransferase 38, NatC auxiliary subunit;U6 snRNA-associated Sm-like protein LSm8;cDNA, FLJ92203, Homo sapiens LSM8 homolog, U6 small nuclear RNA associated (S.cerevisiae) (LSM8), mRNA;LSM8 homolog, U6 small nuclear RNA associated (S. cerevisiae);LSM8 homolog, U6 small nuclear RNA associated (S. cerevisiae), isoform CRA_b;Putative uncharacterized protein NAA38	LSM8;NAA38;hCG_14869;tcag7.58	N-alpha-acetyltransferase 38, NatC auxiliary subunit;Uncharacterized protein;7 kDa protein	O95777;A4D0W0;C9JNV3	46.9	96	2.3009e-07	18698000	5195500	7408800		-0.235237	0.0562512	-0.217893	0.0565362	-0.0863848	-0.110698		-0.291773	-0.000285039	-0.27443	-0.0565362	-0.142921	-0.167234	0
IPI00026625	IPI00026625;IPI00376609;IPI00965680	155 kDa nucleoporin;Nuclear pore complex protein Nup155;Nucleoporin Nup155;cDNA FLJ56637, highly similar to Nuclear pore complex protein Nup155;cDNA FLJ11241 fis, clone PLACE1008603, highly similar to Nuclear pore complex protein Nup155	KIAA0791;NUP155	Isoform 1 of Nuclear pore complex protein Nup155;Isoform 2 of Nuclear pore complex protein Nup155;cDNA FLJ11241 fis, clone PLACE1008603, highly similar to Nuclear pore complex protein Nup155	O75694-1;O75694;B4DLT2;O75694-2;B3KMK3	11.2	1391	5.5802e-54	54152000	18815000	18420000		-0.173767	-0.0558898	-0.21734	-0.101247	0.0340748	0.0430645		-0.0725204	0.0453569	-0.116093	0.101247	0.135321	0.144311	0
IPI00514587	IPI00514587;IPI00220637	Seryl-tRNA synthetase;Serine--tRNA ligase;Seryl-tRNA synthetase, cytoplasmic;Seryl-tRNA(Ser/Sec) synthetase;SARS protein;Seryl-tRNA synthetase variant	RP11-352P4.2-004;SARS;SERS	Seryl-tRNA synthetase;Seryl-tRNA synthetase, cytoplasmic	Q5T5C7;P49591;Q0VGA5;Q53HA4	21.1	536	8.8414e-18	164660000	54849000	55551000		-0.103128	0.0186588	-0.213655	-0.0501882	-0.111337	0.146134		-0.0529401	0.068847	-0.163466	0.0501882	-0.0611484	0.196322	0
IPI00645947	IPI00645947;IPI00647076;IPI00952915;IPI00869092;IPI00869048;IPI00869330	Rotatin;Putative uncharacterized protein RTTN	RTTN	Isoform 1 of Rotatin;Isoform 3 of Rotatin;Uncharacterized protein;Isoform 5 of Rotatin;Isoform 4 of Rotatin;Isoform 2 of Rotatin	Q86VV8-1;Q86VV8;Q86VV8-3;C9JTR3;Q86VV8-5;Q86VV8-4;Q86VV8-2	1.2	2226	0.22555	107680000	36973000	36713000		-0.230695	-0.0966667	-0.209979	-0.126048	-0.0484271	0.109561		-0.104647	0.0293811	-0.0839309	0.126048	0.0776206	0.235609	0
IPI00028091	IPI00028091;IPI00007068;IPI00554433;IPI00892652;IPI00642069;IPI00888282;IPI00946655	Actin-like protein 3;Actin-related protein 3;cDNA FLJ51082, highly similar to Actin-like protein 3;cDNA FLJ52521, highly similar to Actin-like protein 3;cDNA FLJ51148, highly similar to Actin-like protein 3;cDNA FLJ52434, highly similar to Actin-like protein 3;cDNA, FLJ79112, highly similar to Actin-like protein 3;cDNA, FLJ79295, highly similar to Actin-like protein 3;ARP3 actin-related protein 3…	ACTR3;ARP3;hCG_26669;ACTR3B;ARP11;ARP4;ARP3BETA;ACTR3C	Actin-related protein 3;Isoform 1 of Actin-related protein 3B;actin-related protein 3B isoform 2;Isoform 2 of Actin-related protein 3B;Uncharacterized protein;actin-related Arp11;Isoform 1 of Actin-related protein 3C	P61158;B4DT29;B4DTI0;B4DXW1;Q53QM2;Q59FV6;Q9P1U1-1;Q9P1U1;B7Z9W3;Q75LP0;Q96BT2;Q9P1U1-2;B3KM55;Q59GD5;C9IZN3;C9J580;Q9C0K3-1;Q9C0K3	4.5	418	1.4114e-24	44611000	8303100	19072000		-0.00144197	-0.0385767	-0.206296	0.0217458	-0.290445	-0.219572		-0.0231878	-0.0603224	-0.228041	-0.0217458	-0.31219	-0.241318	0
IPI00003519	IPI00003519;IPI00917777;IPI00903143	116 kDa U5 small nuclear ribonucleoprotein component;Elongation factor Tu GTP-binding domain-containing protein 2;SNU114 homolog;U5 snRNP-specific protein, 116 kDa;cDNA FLJ78483, highly similar to Homo sapiens elongation factor Tu GTP binding domain containing 2 (EFTUD2), mRNA;cDNA FLJ44500 fis, clone UTERU3000828, highly similar to 116 kDa U5 small nuclear ribonucleoprotein component;cDNA FLJ553…	EFTUD2;KIAA0031;SNRP116;hCG_28234;U5-116KD	116 kDa U5 small nuclear ribonucleoprotein component;116 kDa U5 small nuclear ribonucleoprotein component isoform b	Q15029;A8KAP3;B3KX19;B4DMC0;D3DX58;Q6IBM8;B4DK30;B4DZB1;Q8IXJ3	16	972	9.8287e-31	183400000	31587000	85286000		-0.260748	-0.191689	-0.203751	-0.172616	-0.476659	-0.554061		-0.0881328	-0.0190735	-0.0311356	0.172616	-0.304043	-0.381446	0
IPI00946150	IPI00946150;IPI00009235;IPI00945960;IPI00791847	cDNA FLJ52061, highly similar to Translocon-associated protein subunit gamma;Signal sequence receptor subunit gamma;Translocon-associated protein subunit gamma;Signal sequence receptor, gamma (Translocon-associated protein gamma), isoform CRA_a;Putative uncharacterized protein SSR3	SSR3;TRAPG;hCG_27715	cDNA FLJ52061, highly similar to Translocon-associated protein subunit gamma;Translocon-associated protein subunit gamma;Uncharacterized protein;Uncharacterized protein	B4E2P2;Q9UNL2;D3DNK5;C9JA28;C9J365	11.1	198	1.9e-75	223850000	45623000	107290000		-0.321928	-0.492827	-0.203469	-0.354339	-0.208494	-0.26531		0.0324112	-0.138488	0.150871	0.354339	0.145845	0.0890294	0
IPI00304596	IPI00304596;IPI00922367;IPI00847558;IPI00644848;IPI00645966;IPI00645010;IPI00646520	54 kDa nuclear RNA- and DNA-binding protein;55 kDa nuclear protein;DNA-binding p52/p100 complex, 52 kDa subunit;NMT55;Non-POU domain-containing octamer-binding protein;p54(nrb);cDNA FLJ76817, highly similar to Homo sapiens non-POU domain containing, octamer-binding (NONO), mRNA;cDNA FLJ56109, highly similar to Non-POU domain-containing octamer-binding protein;Non-POU domain containing, octamer-bi…	NONO;NRB54;hCG_1990963	Non-POU domain-containing octamer-binding protein;non-POU domain-containing octamer-binding protein isoform 2;Similar to Non-POU domain-containing octamer-binding protein;Protein;Uncharacterized protein	Q15233;A8K525;B7Z4C2;D3DVV4;C9IZL7	33.5	471	1.1752e-162	264400000	84407000	95543000		-0.239765	-0.154065	-0.201725	-0.155361	-0.106048	-0.0404969		-0.084404	0.00129599	-0.0463648	0.155361	0.049313	0.114864	0
IPI00879750	IPI00879750;IPI00017964;IPI00878876	Small nuclear ribonucleoprotein Sm D3;snRNP core protein D3;cDNA FLJ51872, highly similar to Small nuclear ribonucleoprotein Sm D3	SNRPD3	19 kDa protein;Small nuclear ribonucleoprotein Sm D3;cDNA FLJ51872, highly similar to Small nuclear ribonucleoprotein Sm D3	P62318;B4DJP7	10.9	175	5.1092e-13	187020000	54576000	76684000		-0.338111	-0.227248	-0.201477	-0.134878	-0.187937	-0.219085		-0.203233	-0.0923701	-0.0665986	0.134878	-0.0530592	-0.0842072	0
IPI00306369	IPI00306369;IPI00966877;IPI00966946	NOL1/NOP2/Sun domain family member 2;Substrate of AIM1/Aurora kinase B;tRNA (cytosine-5-)-methyltransferase;tRNA (cytosine-5-)-methyltransferase NSUN2;tRNA methyltransferase 4 homolog;cDNA FLJ76184, highly similar to Homo sapiens NOL1/NOP2/Sun domain family, member 2 (NSUN2), mRNA;cDNA FLJ30894 fis, clone FEBRA2005416, highly similar to Homo sapiens NOL1/NOP2/Sun domain family, member 2 (NSUN2), …	NSUN2;SAKI;TRM4;hCG_18368	tRNA (cytosine-5-)-methyltransferase NSUN2;cDNA FLJ58246, highly similar to Homo sapiens NOL1/NOP2/Sun domain family, member 2 (NSUN2), mRNA	Q08J23;A8K529;B3KP09;B4DQW2	43.5	767	0	11711000000	4189700000	3606500000		-0.304978	-0.159629	-0.200316	-0.160662	-0.043527	-0.101459		-0.144316	0.00103289	-0.0396538	0.160662	0.117135	0.0592032	0
IPI00291928	IPI00291928;IPI00646415	Ras-related protein Rab-14	RAB14	Ras-related protein Rab-14;20 kDa protein	P61106	44.2	215	2.4299e-76	836370000	224550000	269910000		-0.291957	-0.214871	-0.19856	-0.148218	0.193583	-0.139649		-0.143739	-0.0666526	-0.0503416	0.148218	0.341801	0.00856931	0
IPI00059292	IPI00059292;IPI00789807;IPI00219306;IPI00797788;IPI00745029	Protein mago nashi homolog 2;Protein mago nashi homolog	MAGOH2;MAGOHB;MAGOH;MAGOHA	Protein mago nashi homolog 2;11 kDa protein;Protein mago nashi homolog;12 kDa protein	Q96A72;P61326	31.8	148	1.5771e-05	84840000	31539000	29439000		0.0717244	0.035594	-0.197848	0.146595	-0.12529	-0.283984		-0.0748707	-0.111001	-0.344443	-0.146595	-0.271885	-0.430579	0
IPI00550451	IPI00550451	Serine/threonine-protein phosphatase PP1-alpha catalytic subunit	PPP1A;PPP1CA	Serine/threonine-protein phosphatase PP1-alpha catalytic subunit	P62136	29.7	330	3.2745e-191	509150000	209690000	204020000		-0.103263	-0.116498	-0.193074	0.00349555	-0.0788989	-0.0716941		-0.106758	-0.119993	-0.196569	-0.00349555	-0.0823944	-0.0751897	0
IPI00965726	IPI00965726;IPI00908416;IPI00966031;IPI00873680;IPI00027485;IPI00788723;IPI00966977;IPI00852709;IPI00965353	cDNA FLJ55157, highly similar to Eukaryotic translation initiation factor 4E;Eukaryotic translation initiation factor 4E;eIF-4F 25 kDa subunit;mRNA cap-binding protein;cDNA FLJ58061, highly similar to Eukaryotic translation initiation factor 4E	EIF4E;EIF4EL1;EIF4F	eukaryotic translation initiation factor 4E isoform 2;29 kDa protein;Uncharacterized protein;eukaryotic translation initiation factor 4E isoform 3;Eukaryotic translation initiation factor 4E;similar to hCG1777996;Protein	D6RCQ6;D6RBW1;B7Z6V1;Q32Q75;P06730;B7Z2T1	27	248	8.6216e-09	53456000	18876000	18427000		-0.163756	-0.137766	-0.186459	0.271479	-0.0895436	-0.0340717		-0.435235	-0.409244	-0.457938	-0.271479	-0.361022	-0.30555	0
IPI00009841	IPI00009841;IPI00872855;IPI00879259;IPI00879242;IPI00065554;IPI00335961	cDNA FLJ31747 fis, clone NT2RI2007377, highly similar to RNA-BINDING PROTEIN EWS;Ewing sarcoma breakpoint region 1, isoform CRA_h;Ewing sarcoma breakpoint region 1 protein;EWS oncogene;RNA-binding protein EWS;Ewing sarcoma breakpoint region 1;Ewing sarcoma breakpoint region 1, isoform CRA_b;EWSR1 protein;Ewing sarcoma breakpoint region 1, isoform CRA_g;cDNA FLJ32119 fis, clone PEBLM1000034, highl…	EWSR1;hCG_2010995;EWS;AC002059.7-002;AC002059.7-007;AC002059.7-008;AC002059.7-004	RNA-binding protein EWS isoform 1;Isoform EWS of RNA-binding protein EWS;RNA-binding protein EWS isoform 3;Ewing sarcoma breakpoint region 1;RNA-binding protein EWS isoform 4;RNA-binding protein EWS isoform 5	Q96MX4;Q01844-1;Q01844;Q96FE8;B0QYK0;B0QYK1;Q96MN4;Q9BWA2	8	661	2.9035e-122	1185300000	430590000	357830000		-0.216238	-0.182692	-0.183769	-0.196733	-0.142831	-0.0521768		-0.0195046	0.0140406	0.012964	0.196733	0.0539018	0.144556	0
IPI00009010	IPI00009010;IPI00106374	TRM112-like protein;tRNA methyltransferase 112 homolog	AD-001;HSPC152;HSPC170;TRMT112	tRNA methyltransferase 112 homolog;similar to CG12975	Q9UI30	49.6	125	5.7237e-83	82094000	34988000	25113000		-0.0942361	-0.0536674	-0.183376	0.00753609	-0.182721	-0.0817054		-0.101772	-0.0612035	-0.190912	-0.00753609	-0.190257	-0.0892415	0
IPI00008982	IPI00008982;IPI00218547	Aldehyde dehydrogenase family 18 member A1;Delta-1-pyrroline-5-carboxylate synthase;Gamma-glutamyl kinase;Gamma-glutamyl phosphate reductase;Glutamate 5-kinase;Glutamate-5-semialdehyde dehydrogenase;Glutamyl-gamma-semialdehyde dehydrogenase;Aldehyde dehydrogenase 18 family, member A1, isoform CRA_a	ALDH18A1;GSAS;P5CS;PYCS;hCG_37962	Isoform Long of Delta-1-pyrroline-5-carboxylate synthase;Isoform Short of Delta-1-pyrroline-5-carboxylate synthase	P54886-1;P54886;D3DR44;P54886-2	9.7	795	3.4127e-17	486080000	132680000	165730000		-0.191184	-0.124725	-0.182835	-0.220701	-0.231871	-0.231955		0.0295178	0.0959763	0.0378662	0.220701	-0.0111693	-0.011254	0
IPI00002324	IPI00002324;IPI00181717;IPI00845510;IPI00845294;IPI00952989;IPI00845444	DTDP-4-keto-6-deoxy-D-glucose 4-reductase;Methionine adenosyltransferase 2 subunit beta;Methionine adenosyltransferase II beta;cDNA FLJ76904, highly similar to Homo sapiens methionine adenosyltransferase II, beta (MAT2B), transcript variant 2, mRNA;Putative uncharacterized protein MAT2B	MAT2B;MSTP045;Nbla02999;TGR;UNQ2435/PRO4995	Isoform 1 of Methionine adenosyltransferase 2 subunit beta;Isoform 2 of Methionine adenosyltransferase 2 subunit beta;Isoform 4 of Methionine adenosyltransferase 2 subunit beta;Isoform 3 of Methionine adenosyltransferase 2 subunit beta;Uncharacterized prot	Q9NZL9-1;Q9NZL9;A8K7A4;Q9NZL9-2;Q9NZL9-4;Q9NZL9-3;C9JPN3;Q9NZL9-5	15.9	334	7.1305e-23	141220000	49911000	44854000		-0.0515809	-0.174023	-0.182737	0.0337763	0.130667	0.100305		-0.0853572	-0.207799	-0.216513	-0.0337763	0.0968911	0.0665286	0
IPI00010204	IPI00010204;IPI00843996;REV__IPI00010204	Pre-mRNA-splicing factor SRP20;Splicing factor, arginine/serine-rich 3;cDNA, FLJ92926, Homo sapiens splicing factor, arginine/serine-rich 3 (SFRS3), mRNA;Splicing factor arginine/serine-rich 3;Splicing factor, arginine/serine-rich 3, isoform CRA_d;cDNA FLJ52832, highly similar to Splicing factor, arginine/serine-rich 3;Splicing factor, arginine/serine-rich 3, isoform CRA_a	SFRS3;SRP20;hCG_14802	Serine/arginine-rich splicing factor 3;cDNA FLJ52832, highly similar to Splicing factor, arginine/serine-rich 3	P84103;B2R6F3;B4E241	42.7	164	3.5365e-14	90020000	27733000	32316000		0.0132177	-0.0558898	-0.182246	0.0683472	-0.0636052	-0.166422		-0.0551295	-0.124237	-0.250593	-0.0683472	-0.131952	-0.234769	0
IPI00410693	IPI00410693;IPI00470497	PAI1 RNA-binding protein 1;Plasminogen activator inhibitor 1 RNA-binding protein;SERPINE1 mRNA-binding protein 1;SERPINE1 mRNA binding protein 1, isoform CRA_c;SERPINE1 mRNA binding protein 1, isoform CRA_d;Putative uncharacterized protein DKFZp686P17171	CGI-55;PAIRBP1;SERBP1;hCG_2032021;DKFZp686P17171	SERPINE1 mRNA binding protein 1, isoform CRA_d;Isoform 2 of Plasminogen activator inhibitor 1 RNA-binding protein	Q8NC51-1;Q8NC51;D3DQ69;D3DQ70;Q8NC51-2;Q63HR1	44.3	465	1.7705e-267	2916400000	970380000	912650000		-0.186374	-0.012068	-0.182017	-0.0440443	0.0387171	0.0942361		-0.142329	0.0319763	-0.137972	0.0440443	0.0827614	0.13828	0
IPI00021405	IPI00021405;IPI00216953;IPI00644087;IPI00216952;IPI00655812;IPI00514204;IPI00910241;IPI00965833;IPI00514320;IPI00514817;IPI00965461;IPI00965567	70 kDa lamin;Lamin-A/C;Renal carcinoma antigen NY-REN-32;Lamin A/C transcript variant 1;Lamin A/C;Progerin;Lamin A/C, isoform CRA_b;LMNA protein;Rhabdomyosarcoma antigen MU-RMS-40.12;cDNA FLJ56081, highly similar to Lamin-A/C;cDNA FLJ55771, highly similar to Lamin-A/C	LMN1;LMNA;RP11-54H19.1-004;hCG_1997343;RP11-54H19.1-003;RP11-54H19.1-006;RP11-54H19.1-007	Isoform A of Prelamin-A/C;Isoform ADelta10 of Prelamin-A/C;Progerin;Isoform C of Prelamin-A/C;Rhabdomyosarcoma antigen MU-RMS-40.12;Lamin A/C;cDNA FLJ56081, highly similar to Lamin-A/C;Uncharacterized protein;Lamin A/C;Lamin A/C	P02545-1;P02545;Q5I6Y4;Q5I6Y6;P02545-3;Q6UYC3;P02545-2;D3DVB0;Q5I6Y5;Q8N519;Q3BDU5;Q5TCJ4;B4DI32;D6RAQ3;Q5TCI9;B4DFR3;Q5TCI8	52.7	664	0	23587000000	7725600000	8500700000		-0.11929	-0.308128	-0.178927	-0.0927487	-0.124283	-0.269477		-0.0265411	-0.215379	-0.0861779	0.0927487	-0.0315341	-0.176729	0
IPI00024425	IPI00024425;IPI00939707;IPI00001516;IPI00218806	Putative uncharacterized protein KIAA0664;Protein KIAA0664	KIAA0664	Uncharacterized protein;Protein KIAA0664	C9J6D7;O75153	12.8	1310	9.3975e-76	154560000	60940000	50066000		0.0333776	0.117991	-0.177001	-0.0160684	0.0951818	-0.0399332		0.0494459	0.134059	-0.160932	0.0160684	0.11125	-0.0238648	0
IPI00783872	IPI00783872;IPI00873926;IPI00910763	Caprin-1;Cell cycle-associated protein 1;Cytoplasmic activation- and proliferation-associated protein 1;GPI-anchored membrane protein 1;GPI-anchored protein p137;Membrane component chromosome 11 surface marker 1;cDNA FLJ46087 fis, clone TESTI2009497, highly similar to GPI-anchored protein p137;GPI-anchored membrane protein 1, isoform CRA_b;cDNA FLJ57278	CAPRIN1;GPIAP1;GPIP137;M11S1;hCG_27570	Isoform 1 of Caprin-1;Isoform 2 of Caprin-1;cDNA FLJ57278	Q14444-1;Q14444;B3KXU8;D3DR06;Q14444-2;B4DSF8	14.8	709	6.5239e-59	2577300000	965590000	806460000		0.074593	-0.203013	-0.176805	-0.155879	-0.438835	-0.197981		0.230472	-0.0471344	-0.0209263	0.155879	-0.282956	-0.0421018	0
IPI00554777	IPI00554777;IPI00925572;IPI00924906;IPI00926480;IPI00925298;IPI00926959;IPI00926760;IPI00925986	Asparagine synthetase [glutamine-hydrolyzing];Cell cycle control protein TS11;Glutamine-dependent asparagine synthetase;cDNA FLJ51768, highly similar to Asparagine synthetase (glutamine-hydrolyzing) (EC 6.3.5.4);cDNA FLJ51387, highly similar to Asparagine synthetase (glutamine-hydrolyzing) (EC 6.3.5.4);cDNA, FLJ79123, highly similar to Asparagine synthetase (glutamine-hydrolyzing) (EC 6.3.5.4)	ASNS;TS11	Asparagine synthetase [glutamine-hydrolyzing];cDNA FLJ51387, highly similar to Asparagine synthetase;55 kDa protein	P08243;B4DXZ1;D6W5R3;B4DY32;B7ZAA9	5.9	561	1.6351e-10	74806000	24059000	27582000		-0.351854	-0.256044	-0.175811	-0.190046	-0.372561	-0.215479		-0.161809	-0.0659986	0.0142353	0.190046	-0.182515	-0.0254334	0
IPI00029731	IPI00029731;IPI00793102;IPI00926288;IPI00926495	60S ribosomal protein L35a;Cell growth-inhibiting gene 33 protein;Putative uncharacterized protein RPL35A	GIG33;RPL35A	60S ribosomal protein L35a;Uncharacterized protein;7 kDa protein;6 kDa protein	P18077;C9K025	60	110	1.189e-22	7612700000	2546700000	2544400000		-0.23131	-0.0836559	-0.175696	-0.135535	-0.0498153	0.0425043		-0.0957746	0.051879	-0.0401616	0.135535	0.0857196	0.178039	0
IPI00219229	IPI00219229	U6 snRNA-associated Sm-like protein LSm3;cDNA, FLJ92476, highly similar to Homo sapiens LSM3 homolog, U6 small nuclear RNA associated (S. cerevisiae) (LSM3), mRNA	LSM3;MDS017	U6 snRNA-associated Sm-like protein LSm3	P62310;B2R5H5	27.5	102	2.4302e-07	29306000	10897000	9458000		-0.0394192	-0.0370307	-0.174768	-0.0738202	-0.260463	-0.179858		0.0344011	0.0367895	-0.100948	0.0738202	-0.186643	-0.106038	0
IPI00216237	IPI00216237	60S ribosomal protein L36;Ribosomal protein L36	RPL36	60S ribosomal protein L36	Q9Y3U8;D6W634;Q9BYF3	52.4	105	1.5255e-36	459050000	147740000	134040000		-0.109962	-0.0728604	-0.171271	0.0209698	-0.135332	-0.12529		-0.130932	-0.0938302	-0.192241	-0.0209698	-0.156302	-0.146259	0
IPI00017704	IPI00017704	Coactosin-like protein;Coactosin-like 1 (Dictyostelium), isoform CRA_b	CLP;COTL1;hCG_39796	Coactosin-like protein	Q14019;D3DUL9	90.8	142	2.5369e-109	566740000	147760000	194540000		-0.15004	-0.133037	-0.171141	-0.236217	-0.0806065	-0.0483674		0.0861774	0.10318	0.0650761	0.236217	0.155611	0.18785	0
IPI00026496	IPI00026496	Nucleoplasmin-3	NPM3	Nucleoplasmin-3	O75607	9	178	9.2047e-07	95106000	22305000	37113000		-0.142217	-0.0489336	-0.170361	0.184179	0.16543	-0.208528		-0.326396	-0.233112	-0.35454	-0.184179	-0.0187491	-0.392706	0
IPI00008167	IPI00008167;IPI00787965;IPI00788784;IPI00789521;IPI00793333;IPI00945216;IPI00945384;IPI00946024	Sodium/potassium-dependent ATPase subunit beta-3;Sodium/potassium-transporting ATPase subunit beta-3;cDNA FLJ50753, highly similar to Sodium/potassium-transporting ATPase subunit beta-3;Putative uncharacterized protein ATP1B3;ATPase, Na+/K+ transporting, beta 3 polypeptide, isoform CRA_a	ATP1B3;hCG_19938	Sodium/potassium-transporting ATPase subunit beta-3;ATPase, Na+/K+ transporting, beta 3 polypeptide, isoform CRA_a;16 kDa protein;15 kDa protein;Uncharacterized protein	P54709;B7Z1N7;C9JA36;D3DNF9;C9JXZ1	22.9	279	1.207e-11	323220000	99867000	108830000		0.0487852	0.0398887	-0.169047	-0.103934	-0.376807	0.176706		0.152719	0.143823	-0.065113	0.103934	-0.272873	0.28064	0
IPI00025347	IPI00025347;IPI00790725;IPI00794141	Nucleolar protein EMG1 homolog;Probable ribosome biogenesis protein NEP1;Protein C2f;cDNA FLJ76620, highly similar to Homo sapiens C2f protein (C2F), mRNA;cDNA FLJ60792, highly similar to Probable ribosome biogenesis protein NEP1	C2F;EMG1	Probable ribosome biogenesis protein NEP1;cDNA FLJ60792, highly similar to Probable ribosome biogenesis protein NEP1;15 kDa protein	Q92979;A8K6D2;B4DQC7	20.5	244	4.231e-06	90142000	32216000	21670000		0.000981366	-0.196229	-0.16393	-0.234256	-0.355793	-0.016585		0.235237	0.0380267	0.0703256	0.234256	-0.121537	0.217671	0
IPI00005198	IPI00005198;IPI00641665;IPI00643578	Interleukin enhancer-binding factor 2;Nuclear factor of activated T-cells 45 kDa;cDNA FLJ51660, highly similar to Interleukin enhancer-binding factor 2;Interleukin enhancer binding factor 2 variant	ILF2;NF45;PRO3063	Interleukin enhancer-binding factor 2;12 kDa protein	Q12905;B4DY09;Q53FG3	25.1	390	3.5512e-116	818500000	282280000	284800000		0.0353574	-0.809991	-0.154538	-0.353436	-0.652176	-0.801808		0.388794	-0.456554	0.198898	0.353436	-0.298739	-0.448371	0
IPI00221232	IPI00221232	Guanine nucleotide-binding protein G(I)/G(S)/G(O) subunit gamma-12;G-protein gamma-12 subunit variant;cDNA FLJ76584, highly similar to Homo sapiens guanine nucleotide binding protein (G protein), gamma 12 (GNG12), mRNA;G-protein gamma-12 subunit;Guanine nucleotide binding protein (G protein), gamma 12;Guanine nucleotide binding protein (G protein), gamma 12, isoform CRA_a;Putative uncharacterized…	GNG12;DKFZp762E193;hCG_1640926;RP5-975D15.2-001	Guanine nucleotide-binding protein G(I)/G(S)/G(O) subunit gamma-12	Q9UBI6;Q53GD1;Q69YP5	61.1	72	9.6145e-20	18390000	6789800	6630100		-0.203514	-0.363003	-0.15242	0.0800727	0.0736832	-0.271844		-0.283587	-0.443075	-0.232493	-0.0800727	-0.00638951	-0.351917	0
IPI00009328	IPI00009328;IPI00927480;IPI00815667;IPI00794324;IPI00791914	ATP-dependent RNA helicase DDX48;ATP-dependent RNA helicase eIF4A-3;DEAD box protein 48;Eukaryotic initiation factor 4A-III;Eukaryotic initiation factor 4A-like NUK-34;Eukaryotic translation initiation factor 4A isoform 3;Nuclear matrix protein 265	DDX48;EIF4A3;KIAA0111	Eukaryotic initiation factor 4A-III	P38919	38.9	411	2.0661e-91	397130000	91058000	151770000		-0.260748	-0.22132	-0.148897	-0.441696	-0.316798	-0.135443		0.180948	0.220376	0.292799	0.441696	0.124898	0.306253	0
IPI00221089	IPI00221089	40S ribosomal protein S13	RPS13	40S ribosomal protein S13	P62277	51	151	7.7061e-73	1695700000	509780000	626450000		-0.175301	-0.108625	-0.147681	-0.0654344	-0.0100617	-0.00342325		-0.109867	-0.0431904	-0.082247	0.0654344	0.0553727	0.0620112	0
IPI00293434	IPI00293434;IPI00788736;IPI00790432;IPI00878369;IPI00789296	18 kDa Alu RNA-binding protein;Signal recognition particle 14 kDa protein	SRP14	Signal recognition particle 14 kDa protein	P37108	65.4	136	8.424e-104	948760000	314090000	329810000		-0.379288	-0.288299	-0.146627	-0.237197	-0.0515337	-0.0458186		-0.142092	-0.0511029	0.0905695	0.237197	0.185663	0.191378	0
IPI00746004	IPI00746004;IPI00397358;IPI00930154;IPI00420117	40S ribosomal protein S27-like;40S ribosomal protein S27;Metallopan-stimulin 1;Ribosomal protein S27	RPS27L;MPS1;RPS27;LOC392748;tcag7.1276;hCG_1746747;hCG_1996850;hCG_2001249;RP11-422P24.3-001	40S ribosomal protein S27-like;Ribosomal protein S27;9 kDa protein;Ribosomal protein S27	Q71UM5;P42677;A4D1G5;Q5T4L6;C9JLI6	41.7	84	8.9847e-22	706170000	236470000	244320000		-0.265437	-0.214374	-0.146372	-0.230941	-0.0784266	0.0261627		-0.0344961	0.0165673	0.0845692	0.230941	0.152514	0.257103	0
IPI00299254	IPI00299254	Eukaryotic translation initiation factor 5B;Translation initiation factor IF-2;EIF5B protein;cDNA FLJ10524 fis, clone NT2RP2000880, highly similar to Eukaryotic translation initiation factor 5B;Eukaryotic translation initiation factor 5B, isoform CRA_b	EIF5B;IF2;KIAA0741;hCG_38421	Eukaryotic translation initiation factor 5B	O60841;A0JLR8;B3KM86;D3DVI5;Q05CQ1;Q8N5A0	30.2	1220	0	2546200000	889400000	829560000		-0.228111	-0.242328	-0.14626	-0.339365	0.0197731	0.00028851		0.111255	0.0970373	0.193106	0.339365	0.359139	0.339654	0
IPI00844578	IPI00844578	ATP-dependent RNA helicase A;DEAH box protein 9;Nuclear DNA helicase II;cDNA FLJ39263 fis, clone OCBBF2009571, highly similar to ATP-dependent RNA helicase A (EC 3.6.1.-);DHX9 protein;Leukophysin (ATP-dependent RNA helicase A)	DDX9;DHX9;LKP;NDH2	ATP-dependent RNA helicase A	Q08211;B3KU66;Q05CI5;Q12803;Q32Q22;Q58F26;Q6PJK6	19.8	1270	1.3104e-228	667520000	170260000	241940000		0.0242231	-0.0985543	-0.145621	0.0501738	-0.0648722	-0.0931248		-0.0259507	-0.148728	-0.195795	-0.0501738	-0.115046	-0.143299	0
IPI00011916	IPI00011916;IPI00893993;IPI00893242	Aminoacyl tRNA synthase complex-interacting multifunctional protein 2;Multisynthase complex auxiliary component p38;Protein JTV-1;cDNA, FLJ93510, highly similar to Homo sapiens JTV1 gene (JTV1), mRNA;Putative uncharacterized protein AIMP2	AIMP2;JTV1;PRO0992	Aminoacyl tRNA synthase complex-interacting multifunctional protein 2;28 kDa protein;Uncharacterized protein	Q13155;B2R7M3;A8MU58	16.6	320	2.3004e-18	80567000	29804000	25759000		-0.21313	-0.185359	-0.144297	-0.0596322	0.147697	-0.0397997		-0.153497	-0.125727	-0.0846651	0.0596322	0.20733	0.0198325	0
IPI00420014	IPI00420014;IPI00740142;IPI00953667;IPI00168235;IPI00937839	Activating signal cointegrator 1 complex subunit 3-like 1;BRR2 homolog;U5 small nuclear ribonucleoprotein 200 kDa helicase;U5 snRNP-specific 200 kDa protein;SNRNP200 protein;cDNA FLJ55548, highly similar to U5 small nuclear ribonucleoprotein 200 kDa helicase (EC 3.6.1.-);cDNA FLJ13778 fis, clone PLACE4000431, highly similar to H.sapiens U5 snRNP-specific 200kD protein;PRO2281;Putative RNA helicas…	ASCC3L1;HELIC2;KIAA0788;SNRNP200	Isoform 1 of U5 small nuclear ribonucleoprotein 200 kDa helicase;similar to U5 snRNP-specific 200kD protein, partial;Uncharacterized protein;Isoform 2 of U5 small nuclear ribonucleoprotein 200 kDa helicase	O75643-1;O75643;A2RRQ7;A4FU77;B4E150;Q5ZF01;Q7L5W4;Q9H8B9;Q9P172;Q9UNV9;C9JAQ9;O75643-2	11	2136	4.406e-111	188300000	31437000	75492000		-0.104605	-0.135272	-0.143851	0.0941254	-0.138378	-0.323281		-0.19873	-0.229398	-0.237976	-0.0941254	-0.232503	-0.417407	0
IPI00006052	IPI00006052	Prefoldin subunit 2;cDNA, FLJ96845, Homo sapiens prefoldin 2 (PFDN2), mRNA	HSPC231;PFD2;PFDN2;hCG_1995291;RP11-544M22.10-001	Prefoldin subunit 2	Q9UHV9;B1AQP2	16.9	154	2.0681e-45	56335000	20287000	17726000		-0.187514	-0.126048	-0.143739	-0.243669	-0.0642084	-0.0973938		0.0561547	0.117621	0.0999298	0.243669	0.179461	0.146275	0
IPI00021266	IPI00021266;IPI00789159;IPI00793523;IPI00794894;IPI00176755;IPI00397695;IPI00788093;IPI00923578;IPI00787625;IPI00604435;IPI00293431;IPI00878216	60S ribosomal protein L23a;Putative uncharacterized protein RPL23A;Ribosomal protein L23a, isoform CRA_a	RPL23A;hCG_1988529	60S ribosomal protein L23a;Uncharacterized protein;Uncharacterized protein;Protein;18 kDa protein;18 kDa protein;18 kDa protein	P62750;A8MUS3;A8MXA8	59.6	156	4.5709e-101	1143200000	398560000	374170000		-0.075738	-0.0154976	-0.143723	0.0502783	0.0117819	0.00906047		-0.126016	-0.0657759	-0.194002	-0.0502783	-0.0384965	-0.0412179	0
IPI00247583	IPI00247583;IPI00879165;IPI00397713;REV__IPI00412415;REV__IPI00383565;IPI00386072;IPI00171443;IPI00878451	60S ribosomal protein L21;cDNA, FLJ92056, Homo sapiens ribosomal protein L21 (RPL21), mRNA;Ribosomal protein L21;Ribosomal protein L21, isoform CRA_a;RPL21 protein	RPL21;hCG_2020044;RP11-428O18.5-001	60S ribosomal protein L21;Protein	P46778;Q6IAX2	55.6	160	6.1438e-43	854010000	199400000	335510000		-0.25689	-0.00288251	-0.140555	-0.00690837	-0.00197785	0.0529723		-0.249982	0.00402586	-0.133647	0.00690837	0.00493052	0.0598806	0
IPI00299524	IPI00299524;IPI00445741;IPI00969464	Chromosome condensation-related SMC-associated protein 1;Chromosome-associated protein D2;Condensin complex subunit 1;Non-SMC condensin I complex subunit D2;XCAP-D2 homolog;cDNA FLJ43165 fis, clone FCBBF3002163, highly similar to Homo sapiens chromosome condensation-related SMC-associated protein 1	CAPD2;CNAP1;KIAA0159;NCAPD2;hCG_24315	Condensin complex subunit 1;cDNA FLJ43165 fis, clone FCBBF3002163, highly similar to Homo sapiens chromosome condensation-related SMC-associated protein 1	Q15021;B3KMS0;B3KY03;B4E0B7;D3DUR4;Q6ZV00	11.3	1401	2.8526e-59	103830000	30359000	35338000		-0.00977712	-0.0880059	-0.140285	-0.127633	-0.0367478	0.0143553		0.117856	0.0396274	-0.0126516	0.127633	0.0908854	0.141989	0
IPI00604620	IPI00604620;IPI00183526;IPI00444262;IPI00916188;IPI00917429;IPI00916991;IPI00916036	Nucleolin;Protein C23;cDNA FLJ10452 fis, clone NT2RP1000966, highly similar to NUCLEOLIN;Nucleolin, isoform CRA_c;cDNA FLJ38578 fis, clone HCHON2007674, highly similar to NUCLEOLIN;Putative uncharacterized protein NCL;NCL protein;cDNA FLJ45706 fis, clone FEBRA2028457, highly similar to Nucleolin	NCL;hCG_33980	Nucleolin;NCL protein;cDNA FLJ45706 fis, clone FEBRA2028457, highly similar to Nucleolin	P19338;B3KM80;B3KTP9;C9JWL1;Q9BQ02;Q6ZS99	42.3	710	0	5983000000	1933600000	2086900000		-0.173383	-0.129085	-0.140142	-0.120883	0.0227584	-0.0382137		-0.0525006	-0.00820241	-0.019259	0.120883	0.143641	0.082669	0
IPI00395939	IPI00395939;IPI00334907;IPI00952566;IPI00879061;IPI00878839	Phosphatidylinositol transfer protein beta isoform;cDNA FLJ41390 fis, clone BRCAN2024572, moderately similar to Phosphatidylinositol transfer protein beta isoform;cDNA FLJ53628, highly similar to Phosphatidylinositol transfer protein beta isoform;Phosphatidylinositol transfer protein, beta, isoform CRA_a;cDNA, FLJ93543, highly similar to Homo sapiens phosphotidylinositol transfer protein, beta (P…	PITPNB;hCG_41089;RP3-353E16.2-006;RP3-353E16.2-003	cDNA FLJ53628, highly similar to Phosphatidylinositol transfer protein beta isoform;Isoform 1 of Phosphatidylinositol transfer protein beta isoform;Uncharacterized protein;Phosphatidylinositol transfer protein, beta;Phosphatidylinositol transfer protein, b	P48739-2;P48739;B3KVT6;B7Z7Q0;P48739-1;B2R7P6;C9JW90;B3KYB7;C9J4V2;B3KYB6	23.1	273	1.0377e-29	48562000	16680000	15665000		0.249668	-0.126841	-0.139569	-0.0846086	0.113434	-0.160008		0.334276	-0.0422322	-0.0549609	0.0846086	0.198042	-0.0753996	0
IPI00419880	IPI00419880;IPI00472119;IPI00967073;IPI00964983;IPI00967641;IPI00966860;IPI00968146;IPI00965772;IPI00966516;IPI00967388;IPI00736161;IPI00963912;IPI00967897;IPI00965481	40S ribosomal protein S3a;v-fos transformation effector protein;cDNA FLJ78591, highly similar to Homo sapiens ribosomal protein S3A (RPS3A), mRNA;Ribosomal protein S3A, isoform CRA_d;Ribosomal protein S3A;cDNA FLJ51870, highly similar to 40S ribosomal protein S3a	FTE1;MFTL;RPS3A;hCG_2026261	40S ribosomal protein S3a;30 kDa protein;Uncharacterized protein;Uncharacterized protein;24 kDa protein;cDNA FLJ51870, highly similar to 40S ribosomal protein S3a;Uncharacterized protein;22 kDa protein;Uncharacterized protein	P61247;A8K4W0;D3DP05;Q6NXR8;D6RAT0;D6RG13;B7Z3M5;D6RB09;D6R9B6	68.6	264	1.5431e-186	6045200000	1856500000	1743400000		-0.13711	-0.10541	-0.139538	-0.063779	0.0350608	-0.0320346		-0.073331	-0.0416309	-0.0757587	0.063779	0.0988398	0.0317444	0
IPI00297982	IPI00297982;IPI00900305;IPI00900297	Eukaryotic translation initiation factor 2 subunit 3;Eukaryotic translation initiation factor 2 subunit gamma X;cDNA FLJ78120, highly similar to Homo sapiens eukaryotic translation initiation factor 2, subunit 3 gamma, 52kDa (EIF2S3), mRNA;cDNA, FLJ92541, highly similar to Homo sapiens eukaryotic translation initiation factor 2, subunit 3 gamma, 52kDa (EIF2S3), mRNA;Eukaryotic translation initiat…	EIF2G;EIF2S3;EIF2S3L	Eukaryotic translation initiation factor 2 subunit 3;Isoform 1 of Eukaryotic translation initiation factor 2 subunit 3-like protein	P41091;A8K2Y2;B2R5N2;Q53HK3;Q2VIR3-1;Q2VIR3	25.8	472	1.1786e-42	814610000	290080000	314070000		-0.175173	-0.205017	-0.138632	-0.147046	-0.0916328	-0.00173227		-0.0281271	-0.0579709	0.00841399	0.147046	0.0554133	0.145314	0
IPI00479786	IPI00479786;IPI00855957;IPI00909344	Far upstream element-binding protein 2;KH type-splicing regulatory protein;p75;cDNA FLJ51330, highly similar to Far upstream element-binding protein 2	FUBP2;KHSRP	KH-type splicing regulatory protein;Isoform 2 of Far upstream element-binding protein 2;cDNA FLJ51330, highly similar to Far upstream element-binding protein 2	Q92945-1;Q92945;Q92945-2;B4DV73	31.9	711	3.1595e-281	2769400000	1117100000	859150000		-0.279055	-0.0680516	-0.138442	-0.086512	0.0233263	0.00216242		-0.192543	0.0184604	-0.0519295	0.086512	0.109838	0.0886745	0
IPI00639812	IPI00639812;IPI00024266;IPI00647044	Microsomal glutathione S-transferase 3 variant;Microsomal glutathione S-transferase 3;Microsomal GST-III	MGST3;RP11-466F5.1-002;RP11-466F5.1-005	Microsomal glutathione S-transferase 3;Microsomal glutathione S-transferase 3;Microsomal glutathione S-transferase 3	Q53GB9;Q5VV89;O14880;Q2F833;Q5VV87	16.9	166	6.4927e-26	295060000	116910000	49486000		-0.115566	0.116426	-0.137426	-0.105008	0.0709388	-0.110122		-0.0105585	0.221434	-0.0324181	0.105008	0.175946	-0.00511402	0
IPI00219156	IPI00219156;IPI00872940;IPI00794745;IPI00794121;IPI00790695	60S ribosomal protein L30	RPL30	60S ribosomal protein L30;13 kDa protein;6 kDa protein;11 kDa protein	P62888	81.7	115	5.9443e-131	1585100000	512510000	586230000		-0.295135	-0.121281	-0.135016	-0.127765	0.00144197	-0.0180305		-0.16737	0.00648463	-0.00725025	0.127765	0.129207	0.109735	0
IPI00414127	IPI00414127;IPI00878075;IPI00878611;IPI00399212;IPI00879160;IPI00879666;IPI00878950;IPI00943883;IPI00878440;IPI00878795	Ran-binding protein 1;Ran-specific GTPase-activating protein;RAN binding protein 1, isoform CRA_b;RAN binding protein 1 variant;Putative uncharacterized protein RANBP1;cDNA FLJ40340 fis, clone TESTI2032681, moderately similar to RAN-SPECIFIC GTPASE-ACTIVATING PROTEIN;RAN binding protein 1, isoform CRA_f;cDNA FLJ57507, highly similar to Ran-specific GTPase-activating protein;cDNA FLJ54173, highly …	RANBP1;hCG_17886	Ran-specific GTPase-activating protein;23 kDa protein;Uncharacterized protein;similar to RAN binding protein 1;14 kDa protein;Uncharacterized protein;cDNA FLJ57507, highly similar to Ran-specific GTPase-activating protein	P43487;D3DX26;Q53EY3;C9JXG8;B3KUP2;C9JGV6;B4DE76;B7Z6U1;C9JJ34	39.8	201	2.6455e-67	677510000	234070000	231460000		-0.0280033	-0.131589	-0.133227	-0.0401209	-0.146515	-0.0783199		0.0121176	-0.0914686	-0.0931056	0.0401209	-0.106394	-0.038199	0
IPI00893541	IPI00893541	0	0	14 kDa protein	0	58.5	123	7.1555e-144	274160000	93453000	95503000		-0.189034	-0.234624	-0.132451	-0.243425	-0.0268369	0.0271541		0.0543915	0.00880142	0.110974	0.243425	0.216588	0.270579	0
IPI00012069	IPI00012069;IPI00619898;IPI00619966;IPI00910902	Azoreductase;DT-diaphorase;Menadione reductase;NAD(P)H dehydrogenase [quinone] 1;NAD(P)H:quinone oxidoreductase 1;Phylloquinone reductase;Quinone reductase 1;NAD(P)H menadione oxidoreductase 1, dioxin-inducible variant;cDNA FLJ50591, highly similar to Homo sapiens NAD(P)H dehydrogenase, quinone 1 (NQO1), transcript variant 3, mRNA;NQO1 protein;cDNA FLJ60804, highly similar to NAD(P)H dehydrogenas…	DIA4;NMOR1;NQO1;hCG_28204	NAD(P)H dehydrogenase [quinone] 1;NQO1 protein (Fragment);NAD(P)H dehydrogenase [quinone] 1 isoform b;cDNA FLJ50573, highly similar to Homo sapiens NAD(P)H dehydrogenase, quinone 1 (NQO1), transcript variant 3, mRNA	P15559;Q53G81;B4DNM7;Q3B792;B4DQP5;B7ZAD1;B4DLR8	36.5	274	1.5968e-80	881740000	297950000	254630000		-0.448372	-0.571919	-0.130571	-0.311503	-0.0983511	0.00201836		-0.136869	-0.260416	0.180932	0.311503	0.213152	0.313521	0
IPI00019329	IPI00019329;IPI00062037	8 kDa dynein light chain;Dynein light chain 1, cytoplasmic;Dynein light chain LC8-type 1;Protein inhibitor of neuronal nitric oxide synthase;cDNA, FLJ92051, Homo sapiens dynein, cytoplasmic, light polypeptide 1 (DNCL1),mRNA;DNCL1 protein;Dynein, light chain, LC8-type 1;Dynein, light chain, LC8-type 1, isoform CRA_a	DLC1;DNCL1;DNCLC1;DYNLL1;HDLC1;hCG_27767	Dynein light chain 1, cytoplasmic	P63167;Q6FGH9	51.7	89	6.9176e-49	662390000	169660000	194460000		-0.0775165	-0.0858325	-0.129655	-0.00920383	0.0728604	0.0866479		-0.0683126	-0.0766287	-0.120451	0.00920383	0.0820642	0.0958517	0
IPI00232533	IPI00232533;IPI00074224;IPI00023004;IPI00642387;IPI00647118	Eukaryotic translation initiation factor 1A, X-chromosomal;Eukaryotic translation initiation factor 4C;Eukaryotic translation initiation factor 1A, Y-chromosomal;Putative uncharacterized protein EIF1AY	EIF1A;EIF1AX;EIF4C;EIF1AY	Eukaryotic translation initiation factor 1A, X-chromosomal;Eukaryotic translation initiation factor 1A, X-chromosomal;Eukaryotic translation initiation factor 1A, Y-chromosomal;13 kDa protein;Uncharacterized protein	P47813;O14602;A6NJH9	48.6	144	5.8569e-130	346610000	121780000	113390000		-0.159242	-0.0669502	-0.128598	-0.102053	-0.0462356	-0.014383		-0.0571883	0.0351031	-0.0265445	0.102053	0.0558178	0.0876704	0
IPI00329512	IPI00329512;IPI00877103;IPI00844420;IPI00785142;IPI00384173;IPI00027285;IPI00220360;IPI00395674;IPI00793157	Sm protein B/B;Small nuclear ribonucleoprotein-associated proteins B and B;Putative uncharacterized protein SNRPB;SNRPB protein;cDNA FLJ41124 fis, clone BRACE2014850, highly similar to Small nuclear ribonucleoprotein-associated protein N;Small nuclear ribonucleoprotein polypeptide N variant;Small nuclear ribonucleoprotein B;cDNA FLJ56740, highly similar to Small nuclear ribonucleoprotein-associat…	COD;SNRPB;SNRPB1;hCG_2039421;HCERN3;SMN;SNRPN	Isoform SM-B1 of Small nuclear ribonucleoprotein-associated proteins B and B;Uncharacterized protein;30 kDa protein;cDNA FLJ41124 fis, clone BRACE2014850, highly similar to Small nuclear ribonucleoprotein-associated protein N;Small nuclear ribonucleoprote	P14678-3;P14678;A8MT02;Q15182;B3KVR1;Q53HE7;Q9UIS4;P14678-1;B4DVS0;Q5XPV6;P63162;Q6LBS1;Q9UKR4;P14678-2;B4DVD6;Q66K91	5.5	289	2.4337e-05	100350000	18453000	43187000		-0.0526941	-0.0302654	-0.126203	-0.0553345	-0.0757785	-0.130381		0.00264039	0.0250691	-0.070868	0.0553345	-0.020444	-0.0750467	0
IPI00450472	IPI00450472;IPI00032957	Ubiquitin carrier protein;p18;SUMO-conjugating enzyme UBC9;SUMO-protein ligase;Ubiquitin carrier protein 9;Ubiquitin carrier protein I;Ubiquitin-conjugating enzyme E2 I;Ubiquitin-protein ligase I	LA16c-358B7.1-006;UBE2I;hCG_42687;UBC9;UBCE9	Ubiquitin carrier protein;SUMO-conjugating enzyme UBC9	B0QYN7;Q7KZS0;P63279;A8K503;D3DU69	20.1	184	1.4465e-09	98095000	30163000	35881000		-0.305445	0.0876261	-0.125982	-0.0113525	-0.201875	0.00863031		-0.294093	0.0989786	-0.11463	0.0113525	-0.190522	0.0199828	0
IPI00943181	IPI00943181;IPI00384051;IPI00746205	Putative uncharacterized protein PSME2;11S regulator complex subunit beta;Activator of multicatalytic protease subunit 2;Proteasome activator 28 subunit beta;Proteasome activator complex subunit 2;Cell migration-inducing protein 22;PSME2 protein;Full-length cDNA clone CS0DJ015YJ12 of T cells (Jurkat cell line) of Homo sapiens (human)	PSME2	Uncharacterized protein;Uncharacterized protein;Proteasome activator complex subunit 2	C9JE52;A8MZ76;Q9UL46;Q2TNB3;Q6FHK9;Q86SZ7	63	254	1.5682e-185	391060000	119170000	140950000		-0.1129	-0.195977	-0.125872	-0.14991	-0.00324972	-0.0155638		0.0370094	-0.0460678	0.0240377	0.14991	0.14666	0.134346	0
IPI00291510	IPI00291510;IPI00925196;IPI00791628;IPI00924999;IPI00795859;IPI00795143	IMPDH-II;Inosine-5-monophosphate dehydrogenase 2;cDNA FLJ61601, highly similar to Inosine-5-monophosphate dehydrogenase 2 (EC 1.1.1.205);Inosine monophosphate dehydrogenase type II	IMPD2;IMPDH2	Inosine-5-monophosphate dehydrogenase 2;Protein;Inosine monophosphate dehydrogenase type II	P12268;B7Z1G4;Q6RUP8;Q6RUP9	29.6	514	4.5134e-58	525590000	186820000	172080000		-0.0244615	-0.0508847	-0.121643	0.27694	0.0666748	0.024887		-0.301401	-0.327824	-0.398583	-0.27694	-0.210265	-0.252053	0
IPI00010153	IPI00010153;IPI00795408;IPI00791920;IPI00795751;IPI00794091;IPI00749373	60S ribosomal protein L17;60S ribosomal protein L23;Similar to ribosomal protein L23;Putative uncharacterized protein RPL23	RPL23	60S ribosomal protein L23;15 kDa protein;13 kDa protein;Uncharacterized protein;Uncharacterized protein	P62829;Q9BTQ7;C9JD32;B9ZVP7	64.3	140	3.5339e-156	2304700000	704970000	803650000		-0.205142	-0.172616	-0.121408	-0.108357	-0.00669519	0.0749164		-0.0967851	-0.0642583	-0.0130509	0.108357	0.101662	0.183274	0
IPI00026089	IPI00026089;IPI00479561;IPI00917674	Pre-mRNA-splicing factor SF3b 155 kDa subunit;Spliceosome-associated protein 155;Splicing factor 3B subunit 1;SF3B1 protein;Putative uncharacterized protein DKFZp434M052	SAP155;SF3B1;DKFZp434M052	Splicing factor 3B subunit 1	O75533;A0JLT9;A0PJH5;Q32Q20;Q7Z497;Q9NTB4	14.9	1304	1.8806e-51	1947600000	648440000	773860000		-0.182438	-0.180275	-0.12111	-0.164529	-0.187461	-0.167102		-0.0179092	-0.0157463	0.043419	0.164529	-0.0229318	-0.00257303	0
IPI00010740	IPI00010740;IPI00216613	100 kDa DNA-pairing protein;DNA-binding p52/p100 complex, 100 kDa subunit;Polypyrimidine tract-binding protein-associated-splicing factor;Splicing factor, proline- and glutamine-rich;SFPQ protein;Splicing factor proline/glutamine-rich (Polypyrimidine tract binding protein associated)	PSF;SFPQ	Isoform Long of Splicing factor, proline- and glutamine-rich;Isoform Short of Splicing factor, proline- and glutamine-rich	P23246-1;P23246;Q6PIX2;Q86VG2;Q9BSV4;P23246-2	27.3	707	4.1601e-77	684050000	231600000	239140000		-0.15095	-0.151859	-0.118367	-0.0618453	-0.0617368	-0.146356		-0.0891042	-0.0900135	-0.0565214	0.0618453	0.000108513	-0.0845103	0
IPI00290461	IPI00290461;IPI00910728	eIF3 p35;eIF-3-alpha;Eukaryotic translation initiation factor 3 subunit 1;Eukaryotic translation initiation factor 3 subunit J;cDNA FLJ57599, moderately similar to Eukaryotic translation initiation factor 3 subunit 1	EIF3J;EIF3S1;PRO0391	Eukaryotic translation initiation factor 3 subunit J;cDNA FLJ57599, moderately similar to Eukaryotic translation initiation factor 3 subunit 1	O75822;B4DUI3	29.5	258	1.1659e-42	106220000	40590000	45108000		-0.0560285	0.0580373	-0.116348	-0.391438	-0.110013	0.0606008		0.335409	0.449475	0.27509	0.391438	0.281425	0.452039	0
IPI00871827	IPI00871827;IPI00472171;IPI00030179;IPI00794746;IPI00878826;IPI00790291;IPI00793342;IPI00644570;IPI00069084;IPI00925034;IPI00879277;IPI00926412;IPI00929412;IPI00955957	60S ribosomal protein L7;Similar to 60S ribosomal protein L7; similar to P18124 (PID:d133021);Putative uncharacterized protein RPL7	RPL7;WUGSC:H_RG054D04.1	32 kDa protein;30 kDa protein;60S ribosomal protein L7;Uncharacterized protein	P18124;O95036;A8MUD9	56.2	272	1.8878e-147	8718300000	2738500000	2984700000		-0.104873	-0.114234	-0.115832	-0.0571383	0.0784732	0.0382957		-0.0477351	-0.0570954	-0.0586936	0.0571383	0.135612	0.095434	0
IPI00216746	IPI00216746;IPI00216049;IPI00807545;IPI00910458;IPI00514561;IPI00640296;IPI00796697	Heterogeneous nuclear ribonucleoprotein K;Transformation up-regulated nuclear protein;cDNA FLJ53312, highly similar to Heterogeneous nuclear ribonucleoprotein K;Heterogeneous nuclear ribonucleoprotein K transcript variant;cDNA FLJ77137, highly similar to Homo sapiens heterogeneous nuclear ribonucleoprotein K (HNRPK), transcript variant 1, mRNA;Heterogeneous nuclear ribonucleoprotein K isoform a;H…	HNRNPK;HNRPK;hCG_1985922;RP11-575L7.1-003;RP11-575L7.1-005;RP11-575L7.1-001;RP11-575L7.1-006	Isoform 2 of Heterogeneous nuclear ribonucleoprotein K;Isoform 1 of Heterogeneous nuclear ribonucleoprotein K;Isoform 3 of Heterogeneous nuclear ribonucleoprotein K;cDNA FLJ54552, highly similar to Heterogeneous nuclear ribonucleoprotein K;Heterogeneous nu	P61978-2;P61978;B4DFF1;Q5EC54;Q6IBN1;P61978-1;P61978-3;B4DUQ1;Q5T6W2;B3KU16;Q5T6W5;Q5T6W1	44	464	3.6852e-164	1901500000	581000000	668040000		-0.117429	-0.11929	-0.112849	-0.0550568	-0.025926	-0.105722		-0.0623723	-0.064233	-0.0577923	0.0550568	0.0291308	-0.0506648	0
IPI00219005	IPI00219005	51 kDa FK506-binding protein;52 kDa FK506-binding protein;59 kDa immunophilin;FK506-binding protein 4;FKBP59;HSP-binding immunophilin;Immunophilin FKBP52;Peptidyl-prolyl cis-trans isomerase FKBP4;Peptidyl-prolyl cis-trans isomerase FKBP4, N-terminally processed;Rotamase;cDNA, FLJ94557, highly similar to Homo sapiens FK506 binding protein 4, 59kDa (FKBP4), mRNA;FK506 binding protein 4, 59kDa, isof…	FKBP4;FKBP52;hCG_22802	Peptidyl-prolyl cis-trans isomerase FKBP4	Q02790;B2R9U2;D3DUQ1	36.6	459	9.7531e-158	3111700000	1145300000	995210000		-0.13606	0.110013	-0.112709	0.0187172	0.129217	0.235972		-0.154777	0.0912953	-0.131426	-0.0187172	0.1105	0.217255	0
IPI00922751	IPI00922751;IPI00152505;IPI00607720;IPI00003909;IPI00816836	cDNA FLJ56136, highly similar to Solute carrier family 2, facilitated glucosetransporter member 14;cDNA, FLJ79137, highly similar to Solute carrier family 2, facilitated glucosetransporter member 14;Glucose transporter type 14;Solute carrier family 2, facilitated glucose transporter member 14;cDNA FLJ61499, highly similar to Solute carrier family 2, facilitated glucosetransporter member 14;Glucos…	GLUT14;GLUT3;SLC2A14;SLC2A3;hCG_22218	cDNA FLJ56136, highly similar to Solute carrier family 2, facilitated glucosetransporter member 14;Isoform 1 of Solute carrier family 2, facilitated glucose transporter member 14;Isoform 2 of Solute carrier family 2, facilitated glucose transporter member	B7Z5J8;B7ZAC3;Q8TDB8-1;Q8TDB8;Q8TDB8-2;B7Z844;P11169;B7Z5A7;B7Z966;D3DUU6;Q59F54	4.1	535	0.016509	29622000	9725200	10603000		-0.15082	-0.568908	-0.11196	-0.286408	-0.194163	-0.279161		0.135588	-0.2825	0.174448	0.286408	0.0922453	0.00724685	0
IPI00299000	IPI00299000;IPI00794875;IPI00807557;IPI00793498;IPI00790307;IPI00798341;IPI00789039;IPI00796006	Cell cycle protein p38-2G4 homolog;ErbB3-binding protein 1;Proliferation-associated protein 2G4;cDNA FLJ75526, highly similar to Homo sapiens proliferation-associated 2G4, 38kDa (PA2G4), mRNA;PA2G4 protein	EBP1;PA2G4	Proliferation-associated protein 2G4;41 kDa protein;PA2G4 protein (Fragment)	Q9UQ80;A8K6Y1;Q6PIN5;Q05D08	56.1	394	5.8585e-275	6245000000	1750600000	2372000000		-0.144177	-0.0167816	-0.111773	-0.0216219	0.0233263	0.032383		-0.122555	0.00484031	-0.0901512	0.0216219	0.0449482	0.0540049	0
IPI00022314	IPI00022314;IPI00847322;IPI00607577;IPI00911015	Superoxide dismutase [Mn], mitochondrial;Superoxide dismutase;Superoxide dismutase 2, mitochondrial;Manganese superoxide dismutase;MnSOD;SOD2 protein;Putative uncharacterized protein DKFZp564M2422	SOD2;RP1-56L9.2-003;DKFZp564M2422	Superoxide dismutase [Mn], mitochondrial;superoxide dismutase 2, mitochondrial isoform A precursor;superoxide dismutase 2, mitochondrial isoform B precursor;Superoxide dismutase	P04179;B3KUK2;Q7Z7M4;Q7Z7M7;Q4ZJI1;Q7Z7M5;Q7Z7M6;B4DL20;B4E3K9;Q5TCM0;Q6LE88;Q6LEN1;Q96AM7;Q9UG59	20.3	222	2.3177e-66	248310000	63518000	83076000		-0.16337	-0.253868	-0.11157	0.0635599	-0.11168	-0.128582		-0.22693	-0.317428	-0.17513	-0.0635599	-0.175239	-0.192142	0
IPI00178440	IPI00178440;IPI00927696;IPI00927920;IPI00926585	Elongation factor 1-beta;HCG19809;Similar to eukaryotic translation elongation factor 1 beta 2; eukaryotic translation elongation factor 1 beta 1;Putative uncharacterized protein EEF1B2	EEF1B;EEF1B2;EF1B;hCG_19809;LOC392793;tcag7.1190	Elongation factor 1-beta;Uncharacterized protein;8 kDa protein;3 kDa protein	P24534;A4D1M6;C9JZW3	53.8	225	7.6641e-168	480080000	173930000	151150000		-0.0750534	0.158397	-0.111399	-0.0615688	-0.107446	-0.0211893		-0.0134845	0.219966	-0.0498301	0.0615688	-0.0458769	0.0403795	0
IPI00013871	IPI00013871;IPI00943207	Ribonucleoside-diphosphate reductase large subunit;Ribonucleoside-diphosphate reductase subunit M1;Ribonucleotide reductase large subunit;Ribonucleoside-diphosphate reductase;cDNA FLJ51133, highly similar to Ribonucleoside-diphosphate reductase large subunit (EC 1.17.4.1);cDNA FLJ51135, highly similar to Ribonucleoside-diphosphate reductase large subunit (EC 1.17.4.1)	RR1;RRM1	Ribonucleoside-diphosphate reductase large subunit;Ribonucleoside-diphosphate reductase	P23921;B4DNN4;B4E0I8;Q53GZ5;B4DS95;B4DXB0;B4DXD1	34.8	792	2.9947e-205	3874400000	1176100000	1250900000		0.121188	0.0149514	-0.110355	-0.1038	0.0102069	-0.116489		0.224988	0.118751	-0.00655539	0.1038	0.114007	-0.0126889	0
IPI00292020	IPI00292020	Putrescine aminopropyltransferase;Spermidine synthase	SPS1;SRM;SRML1	Spermidine synthase	P19623	21.2	302	9.6709e-12	407510000	110660000	148910000		-0.0822938	0.0503381	-0.109888	-0.0321008	0.0354832	0.20389		-0.050193	0.0824389	-0.0777872	0.0321008	0.067584	0.235991	0
IPI00011603	IPI00011603	26S proteasome non-ATPase regulatory subunit 3;26S proteasome regulatory subunit RPN3;26S proteasome regulatory subunit S3;Proteasome subunit p58;cDNA FLJ30049 fis, clone ADRGL1000033, highly similar to 26S proteasome non-ATPase regulatory subunit 3;cDNA FLJ56054, highly similar to 26S proteasome non-ATPase regulatory subunit 3;cDNA FLJ55739, highly similar to 26S proteasome non-ATPase regulatory…	PSMD3	26S proteasome non-ATPase regulatory subunit 3	O43242;B3KNN7;B4DEB0;B4DPM7;B4DT72;B4DV84;Q6IBN0;Q8N9M2;Q96N86	25.8	534	2.0238e-103	2238300000	785920000	707500000		-0.0875986	-0.026021	-0.109499	0.14634	-0.0623995	-0.0585481		-0.233938	-0.172361	-0.255838	-0.14634	-0.208739	-0.204888	0
IPI00306960	IPI00306960;IPI00647678;IPI00643900	Asparagine--tRNA ligase;Asparaginyl-tRNA synthetase, cytoplasmic;cDNA FLJ52703, highly similar to Asparaginyl-tRNA synthetase, cytoplasmic (EC6.1.1.22)	ASNS;NARS	Asparaginyl-tRNA synthetase, cytoplasmic;10 kDa protein	O43776;B4DN60	12.6	548	3.5767e-10	81178000	25682000	29175000		-0.275961	0.116348	-0.108208	-0.291957	0.00417776	-0.112428		0.0159965	0.408305	0.18375	0.291957	0.296135	0.179529	0
IPI00892541	IPI00892541;IPI00645431;IPI00465128;IPI00894269;IPI00894467;IPI00640922;IPI00642962;IPI00513728;IPI00894130;IPI00941157;IPI00796135;IPI00829720	HLA-B associated transcript 3;HLA-B-associated transcript 3;Large proline-rich protein BAT3;Protein G3;HLA-B associated transcript 3, isoform CRA_a;cDNA FLJ61584, highly similar to Large proline-rich protein BAT3;cDNA FLJ60983, highly similar to Large proline-rich protein BAT3;Putative uncharacterized protein BAT3;Putative uncharacterized protein ENSP00000365126;Putative uncharacterized protein E…	BAT3;DAMA-236L13.16-004;DADB-70P7.10-004;DAMC-157M7.11-004;G3;DADB-70P7.10-003;DAMA-236L13.16-003;DAMC-157M7.11-003;hCG_2005629;XXbac-BPG296P20.4-030;XXbac-BCX270M2.3-030;DAQB-195H10.3-030;DAMA-236L13.16-030;DADB-70P7.10-030;DAMC-157M7.11-030;DASS-336N12.2-030;DAMA-236L13.16-005;DADB-70P7.10-005;DAMC-157M7.11-005;DASS-336N12.2-005;DAQB-195H10.3-005;XXbac-BCX270M2.3-005;DAMA-236L13.16-022;DADB-70P…	HLA-B associated transcript 3;Isoform 3 of Large proline-rich protein BAT3;Isoform 1 of Large proline-rich protein BAT3;119 kDa protein;HLA-B associated transcript 3, isoform CRA_a;Isoform 2 of Large proline-rich protein BAT3;cDNA FLJ60983, highly similar	B0UX85;B0UZ59;B0UZE0;B0UZM1;P46379-3;P46379;P46379-1;B0UX83;B4E3V4;P46379-2;A2AB43;A6PWI7;A6PWT2;B0UX78;B0UZE7;B0UZL4;B1B0I8;B4DZ12;B0UX86;B0UZ60;B0UZE1;B0UZM2;B1B0J3;Q5SQ39;Q5SRP7;Q5STB9;B0UX82;B0UZ35;B0UZD4;B0UZL8;A2AB46;A6PWJ0;A6PWT6;B0UX81;B0UZ34;B0UZD3;B0UZL7;B1B0J1;C9JAY9;A2AB44;A6PWI8;A6PWT3;B0UX79;B0UZE8;B0UZL5;B1B0I9	13.5	1162	8.7693e-60	46453000	22722000	14267000		-0.0739573	-0.121944	-0.107865	0.00627492	0.0192037	-0.0306634		-0.0802322	-0.128219	-0.11414	-0.00627492	0.0129288	-0.0369384	0
IPI00479191	IPI00479191;IPI00013881;IPI00026230;IPI00908896;IPI00964535;IPI00966018;IPI00963924;IPI00968132;IPI00967216;IPI00966932;IPI00965435;IPI00964846;IPI00967835	Heterogeneous nuclear ribonucleoprotein H;Heterogeneous nuclear ribonucleoprotein H, N-terminally processed;Heterogeneous nuclear ribonucleoprotein H1 (H), isoform CRA_a;FTP-3;Heterogeneous nuclear ribonucleoprotein H;Heterogeneous nuclear ribonucleoprotein H2;cDNA FLJ54533, highly similar to Heterogeneous nuclear ribonucleoprotein H;Putative uncharacterized protein DKFZp686A15170	HNRNPH1;HNRPH;HNRPH1;hCG_96156;FTP3;HNRNPH2;HNRPH2;DKFZp686A15170	51 kDa protein;Heterogeneous nuclear ribonucleoprotein H;Heterogeneous nuclear ribonucleoprotein H2;cDNA FLJ54533, highly similar to Heterogeneous nuclear ribonucleoprotein H;Uncharacterized protein;Uncharacterized protein;Uncharacterized protein;Uncharact	P31943;D3DWQ2;P55795;B4DP51;Q68DG4;D6RBM0;D6RIH9;D6RJ04;D6RDU3;D6RIU0;D6RIT2;D6RFM3;D6R9T0;D6RAM1	15.9	472	1.4594e-202	271320000	91939000	105310000		-0.0475384	-0.0854247	-0.107601	0.00151563	-0.116801	-0.239651		-0.049054	-0.0869403	-0.109117	-0.00151563	-0.118317	-0.241167	0
IPI00218606	IPI00218606;IPI00966986;IPI00965899;IPI00793332;IPI00968307;IPI00966370;IPI00965062	40S ribosomal protein S23;cDNA FLJ77921, highly similar to Homo sapiens ribosomal protein S23 (RPS23), mRNA;cDNA, FLJ92033, Homo sapiens ribosomal protein S23 (RPS23), mRNA;Ribosomal protein S23, isoform CRA_a	RPS23;hCG_38189	40S ribosomal protein S23;Uncharacterized protein;Uncharacterized protein	P62266;A8K517;D6RD47;D6RGW3	48.3	143	3.5259e-59	545450000	181410000	190400000		-0.179129	-0.183963	-0.106203	-0.0716254	-0.0757329	-0.0221559		-0.107503	-0.112337	-0.0345775	0.0716254	-0.00410746	0.0494695	0
IPI00031106	IPI00031106	Proteasome assembly chaperone 3	C7orf48;PAC3;PSMG3	Proteasome assembly chaperone 3	Q9BT73	50	122	2.3008e-98	157290000	54938000	49369000		-0.108625	-0.0938306	-0.102434	-0.0867838	-0.0685287	-0.0654759		-0.021841	-0.00704681	-0.0156505	0.0867838	0.018255	0.0213078	0
IPI00009790	IPI00009790;IPI00643196;IPI00645848;IPI00639981;IPI00646468;IPI00552617	6-phosphofructokinase type C;6-phosphofructokinase, platelet type;Phosphofructo-1-kinase isozyme C;Phosphofructokinase 1;Phosphohexokinase;cDNA FLJ35278 fis, clone PROST2006579, highly similar to 6-phosphofructokinase type C (EC 2.7.1.11);Phosphofructokinase-P;PFKP protein;Phosphofructokinase, platelet;Similar to phosphofructokinase, platelet	PFKF;PFKP;PFK-P;RP11-298E9.2-004	6-phosphofructokinase type C;cDNA FLJ35278 fis, clone PROST2006579, highly similar to 6-phosphofructokinase type C	Q01813;B3KS15;O14943;Q49A78;Q5VSR7;Q8WTZ9	20	784	1.5733e-144	478540000	145040000	142460000		-0.195726	0.0091758	-0.100809	0.0217018	-0.0291022	-0.000173134		-0.217427	-0.012526	-0.122511	-0.0217018	-0.050804	-0.021875	0
IPI00024403	IPI00024403	Copine III;Copine-3;CPNE3 protein	CPN3;CPNE3;KIAA0636	Copine-3	O75131;Q05DL8	12.3	537	9.341e-27	206240000	65659000	72245000		-0.221568	0.0170228	-0.100747	-0.173767	-0.186081	-0.0193605		-0.0478007	0.19079	0.0730201	0.173767	-0.0123143	0.154407	0
IPI00015952	IPI00015952;IPI00941589;IPI00782985;IPI00654814	cDNA FLJ59571, highly similar to Eukaryotic translation initiation factor 4gamma 2;Eukaryotic translation initiation factor 4 gamma, 2 variant;Death-associated protein 5;Eukaryotic translation initiation factor 4 gamma 2;p97;Eukaryotic translation initiation factor 4 gamma, 2, isoform CRA_b;Aging-associated protein 1;EIF4G2 protein;Eukaryotic translation initiation factor 4 gamma, 2, isoform CRA_a	DAP5;EIF4G2;OK/SW-cl.75;hCG_1991788;AAG1	cDNA FLJ59571, highly similar to Eukaryotic translation initiation factor 4gamma 2;Isoform 1 of Eukaryotic translation initiation factor 4 gamma 2;Isoform 2 of Eukaryotic translation initiation factor 4 gamma 2	B4DZF2;Q59G42;P78344-1;P78344;D3DQV9;Q2TU89;P78344-2	6.9	980	6.0163e-139	1876500000	279540000	414940000		-0.0848807	-0.159371	-0.0995408	-0.262072	-0.00563751	-0.0323149		0.177192	0.102701	0.162531	0.262072	0.256435	0.229757	0
IPI00005511	IPI00005511	PHD finger-like domain-containing protein 5A;Splicing factor 3B-associated 14 kDa protein	PHF5A	PHD finger-like domain-containing protein 5A	Q7RTV0	32.7	110	8.2718e-05	12444000	4500000	3767900		-0.174406	0.0650684	-0.099479	-0.0614306	0.230326	-0.21838		-0.112976	0.126499	-0.0380484	0.0614306	0.291757	-0.156949	0
IPI00219153	IPI00219153;IPI00878392;IPI00879364	60S ribosomal protein L22;EBER-associated protein;Epstein-Barr virus small RNA-associated protein;Heparin-binding protein HBp15;Ribosomal protein L22	RPL22	60S ribosomal protein L22;11 kDa protein	P35268;Q7Z4W8;Q8WYP0;Q9BYF5	69.5	128	1.5401e-185	1777800000	629060000	544580000		-0.105678	-0.0820213	-0.0987527	-0.0718999	-0.0297353	0.0519985		-0.0337781	-0.0101213	-0.0268528	0.0718999	0.0421646	0.123898	0
IPI00003925	IPI00003925;IPI00946404;IPI00549885;IPI00947129;IPI00947319;IPI00798351;IPI00555722	Pyruvate dehydrogenase E1 component subunit beta, mitochondrial;cDNA FLJ52988, highly similar to Pyruvate dehydrogenase E1 component subunit beta, mitochondrial (EC 1.2.4.1);Putative uncharacterized protein PDHB	PDHB;PHE1B	Isoform 1 of Pyruvate dehydrogenase E1 component subunit beta, mitochondrial;pyruvate dehydrogenase E1 component subunit beta, mitochondrial isoform 2 precursor;Isoform 2 of Pyruvate dehydrogenase E1 component subunit beta, mitochondrial;Uncharacterized pr	P11177-1;P11177;B4DDD7;P11177-2;C9J634	39.3	359	9.9055e-150	256240000	90289000	79280000		0.00417543	0.151282	-0.0981503	-0.170694	0.0114956	0.0764223		0.17487	0.321976	0.0725439	0.170694	0.18219	0.247117	0
IPI00759644	IPI00759644;IPI00873810	FK506 binding protein12;FK506-binding protein 12	FKBP12-Exip3;FKBP12;FKBP12-Exin	FK506 binding protein12;FK506 binding protein12	Q1JUQ4;Q3V793;Q1JUQ3	14.6	89	5.314e-14	104750000	37031000	32891000		-0.134484	-0.0581086	-0.0978569	-0.0668125	-0.0797982	-0.0481139		-0.0676713	0.00870386	-0.0310444	0.0668125	-0.0129857	0.0186987	0
IPI00014238	IPI00014238;IPI00307092;IPI00445108	Lysine--tRNA ligase;Lysyl-tRNA synthetase;cDNA FLJ44621 fis, clone BRACE2016896, highly similar to Lysyl-tRNA synthetase (EC 6.1.1.6)	KARS;KIAA0070;hCG_21765	Isoform Cytoplasmic of Lysyl-tRNA synthetase;Isoform Mitochondrial of Lysyl-tRNA synthetase;cDNA FLJ44621 fis, clone BRACE2016896, highly similar to Lysyl-tRNA synthetase	Q15046-1;Q15046;Q15046-2;D3DUK4;Q6ZTI3	16.2	597	4.0357e-31	541200000	157510000	188890000		-0.119555	-0.0569996	-0.097116	-0.00748258	-0.0146453	-0.0442408		-0.112073	-0.0495171	-0.0896335	0.00748258	-0.00716273	-0.0367583	0
IPI00402183	IPI00402183;IPI00930205;IPI00402184;IPI00018140;IPI00402182;IPI00402185;IPI00966060	Glycine- and tyrosine-rich RNA-binding protein;Heterogeneous nuclear ribonucleoprotein Q;NS1-associated protein 1;Synaptotagmin-binding, cytoplasmic RNA-interacting protein;Synaptotagmin binding, cytoplasmic RNA interacting protein variant;Synaptotagmin binding, cytoplasmic RNA interacting protein;cDNA, FLJ94136, highly similar to Homo sapiens synaptotagmin binding, cytoplasmic RNA interacting pr…	HNRPQ;NSAP1;SYNCRIP;RP1-3J17.2-003;hCG_401112	Isoform 3 of Heterogeneous nuclear ribonucleoprotein Q;heterogeneous nuclear ribonucleoprotein Q isoform 5;Isoform 4 of Heterogeneous nuclear ribonucleoprotein Q;Isoform 1 of Heterogeneous nuclear ribonucleoprotein Q;Isoform 2 of Heterogeneous nuclear ribo	O60506-3;O60506;Q59GL1;O60506-4;Q5TCG1;O60506-1;B2R8Z8;O60506-2;O60506-5;B7Z213;B7Z645;Q05CK9	14.8	562	1.1448e-51	5930100000	2031700000	1965600000		-0.144438	-0.0375931	-0.0967766	-0.116764	0.0469799	0.00561557		-0.027674	0.0791709	0.0199874	0.116764	0.163744	0.12238	0
IPI00013296	IPI00013296;IPI00397609;IPI00790711;IPI00894147	40S ribosomal protein S18;Ke-3;Ribosomal protein S18;Ribosomal protein S18, isoform CRA_b	D6S218E;RPS18;DADB-159G18.1-001;DAMC-227D19.3-001;DAQB-314F24.10-001;hCG_1640167;XXbac-BCX165D10.12-001;XXbac-BPG185D15.7-001	40S ribosomal protein S18;18 kDa protein;17 kDa protein	P62269;Q5SUJ3	71.1	152	2.6363e-142	4776500000	1511200000	1590000000		-0.236707	-0.176323	-0.09562	-0.178619	-0.0200332	-0.0748209		-0.0580879	0.00229627	0.0829991	0.178619	0.158586	0.103798	0
IPI00019770	IPI00019770	40S ribosomal protein S30	FAU	ubiquitin-like protein fubi and ribosomal protein S30 precursor	P62861	9	133	2.2448e-10	148280000	53253000	50549000		-0.0972062	-0.00432161	-0.0946953	-0.101919	-0.106141	0.0210533		0.00471271	0.0975974	0.00722364	0.101919	-0.00422184	0.122972	0
IPI00221093	IPI00221093;IPI00791157;IPI00797968;IPI00878027;IPI00844369	40S ribosomal protein S17	RPS17	40S ribosomal protein S17;16 kDa protein	P08708	66.7	135	4.6761e-102	1657400000	536660000	572700000		-0.194465	-0.24062	-0.0945259	-0.132643	-0.0587434	-0.0234897		-0.0618227	-0.107977	0.0381168	0.132643	0.0738992	0.109153	0
IPI00001734	IPI00001734;IPI00930609;IPI00219478	Phosphoserine aminotransferase;Phosphohydroxythreonine aminotransferase;cDNA FLJ55059, highly similar to Phosphoserine aminotransferase (EC 2.6.1.52)	PSA;PSAT1	Phosphoserine aminotransferase;Isoform 1 of Phosphoserine aminotransferase;Isoform 2 of Phosphoserine aminotransferase	B4DHQ3;Q9Y617-1;Q9Y617;B4DHX7;Q9Y617-2;A9LS35	30.4	415	1.1518e-61	424710000	138880000	140580000		-0.292546	-0.252416	-0.0926324	-0.230203	-0.00705759	-0.00805827		-0.0623432	-0.0222126	0.137571	0.230203	0.223145	0.222145	0
IPI00844215	IPI00844215;IPI00843765;IPI00879810;IPI00871535;IPI00745092	Alpha-II spectrin;Fodrin alpha chain;Spectrin alpha chain, brain;Spectrin, non-erythroid alpha chain;cDNA FLJ59116, highly similar to Spectrin alpha chain, brain;cDNA FLJ61399, highly similar to Spectrin alpha chain, brain;Putative uncharacterized protein DKFZp564P0562;Putative uncharacterized protein SPTAN1	SPTA2;SPTAN1;DKFZp564P0562	Isoform 1 of Spectrin alpha chain, brain;Isoform 3 of Spectrin alpha chain, brain;Uncharacterized protein;Isoform 2 of Spectrin alpha chain, brain	Q13813-1;Q13813;B4DGT1;Q13813-3;B4DTV8;Q9UG16;A6NG51;Q13813-2	18	2472	0	4523900000	1462100000	1475800000		-0.136454	0.098104	-0.0914023	0.0963447	0.00317044	0.0139267		-0.232799	0.00175933	-0.187747	-0.0963447	-0.0931742	-0.082418	0
IPI00018855	IPI00018855	Vacuolar proton pump 16 kDa proteolipid subunit;V-type proton ATPase 16 kDa proteolipid subunit;V-ATPase subunit c	ATP6C;ATP6L;ATP6V0C;ATPL	V-type proton ATPase 16 kDa proteolipid subunit	P27449;Q8NHD7	11.6	155	0.00014511	18779000	6451800	6212100		-0.161565	-0.0394192	-0.0904342	-0.25084	-0.0865227	0.120086		0.0892751	0.211421	0.160406	0.25084	0.164318	0.370927	0
IPI00215719	IPI00215719;IPI00908950	60S ribosomal protein L18;Ribosomal protein L18	RPL18	60S ribosomal protein L18;Ribosomal protein L18	Q07020;Q0QEW2;B4DDY5	45.7	188	6.4215e-127	1669400000	576010000	445680000		-0.103128	-0.0427844	-0.0899428	-0.0924781	0.106348	0.00288251		-0.0106502	0.0496937	0.00253529	0.0924781	0.198826	0.0953606	0
IPI00479877	IPI00479877	4-trimethylaminobutyraldehyde dehydrogenase;Aldehyde dehydrogenase E3 isozyme;Aldehyde dehydrogenase family 9 member A1;Gamma-aminobutyraldehyde dehydrogenase;R-aminobutyraldehyde dehydrogenase;cDNA FLJ55534, highly similar to 4-trimethylaminobutyraldehyde dehydrogenase (EC 1.2.1.47);cDNA FLJ53231, highly similar to 4-trimethylaminobutyraldehyde dehydrogenase(EC 1.2.1.47);cDNA FLJ51658, highly si…	ALDH4;ALDH7;ALDH9;ALDH9A1;hCG_21745	4-trimethylaminobutyraldehyde dehydrogenase	P49189;B4DE91;B4DX14;B4DXY7;B4DYY1;B9EKV4	22.6	518	2.0905e-245	2105600000	938730000	579250000		0.00242577	-0.0913952	-0.0894515	-0.00129784	-0.0171834	-0.0798897		0.00372361	-0.0900973	-0.0881537	0.00129784	-0.0158856	-0.0785918	0
IPI00034319	IPI00034319;IPI00554634;IPI00554556;IPI00945375;IPI00945251	Acetylcholinesterase-associated protein;Brain acetylcholinesterase putative membrane anchor;Protein CutA;Putative uncharacterized protein CUTA	ACHAP;C6orf82;CUTA	Isoform A of Protein CutA;Isoform B of Protein CutA;Isoform C of Protein CutA;Uncharacterized protein	O60888-2;O60888;O60888-1;O60888-3;C9IZG4	36.9	198	3.6377e-82	254130000	78496000	87942000		-0.20201	-0.138159	-0.0883621	-0.244156	0.0119249	-0.0124608		0.0421462	0.105997	0.155794	0.244156	0.256081	0.231696	0
IPI00018627	IPI00018627;IPI00793985;IPI00945622;IPI00946830;IPI00470922;IPI00946268	N-acetyltransferase 13;N-acetyltransferase 5;N-acetyltransferase san homolog;N-alpha-acetyltransferase 50, NatE catalytic subunit;Mak3 homolog (S. cerevisiae), isoform CRA_a;Putative uncharacterized protein NAA50;cDNA FLJ51877, highly similar to Homo sapiens Mak3 homolog (MAK3), mRNA;cDNA, FLJ79525, highly similar to Homo sapiens Mak3 homolog (MAK3), mRNA	MAK3;NAA50;NAT13;NAT5;hCG_1640272	Isoform 1 of N-alpha-acetyltransferase 50, NatE catalytic subunit;19 kDa protein;Uncharacterized protein;cDNA, FLJ79525, highly similar to Homo sapiens Mak3 homolog (MAK3), mRNA;Isoform 2 of N-alpha-acetyltransferase 50, NatE catalytic subunit;Uncharacteri	Q9GZZ1-1;Q9GZZ1;D3DN74;C9J5D1;B0AZT5;Q9GZZ1-2;C9J5J3	39.6	169	2.673e-23	150000000	48212000	52413000		-0.143393	-0.17645	-0.085711	0.113364	0.0326651	0.0282862		-0.256757	-0.289814	-0.199075	-0.113364	-0.0806989	-0.0850778	0
IPI00024821	IPI00024821	26S proteasome non-ATPase regulatory subunit 14;26S proteasome regulatory subunit RPN11;26S proteasome-associated PAD1 homolog 1;Putative uncharacterized protein PSMD14	POH1;PSMD14	26S proteasome non-ATPase regulatory subunit 14	O00487;Q4ZG77	11.6	310	0.00073974	45305000	16567000	13859000		-0.131458	-0.000576963	-0.0856804	-0.0370307	-0.00720257	0.0787464		-0.0944271	0.0364538	-0.0486497	0.0370307	0.0298282	0.115777	0
IPI00396435	IPI00396435	ATP-dependent RNA helicase #46;DEAH box protein 15;Putative pre-mRNA-splicing factor ATP-dependent RNA helicase DHX15;cDNA FLJ55635, highly similar to pre-mRNA-splicing factorATP-dependent RNA helicase DHX15 (EC 3.6.1.-)	DBP1;DDX15;DHX15	Putative pre-mRNA-splicing factor ATP-dependent RNA helicase DHX15	O43143;B4E0S6	6.2	795	2.1269e-31	83692000	27171000	29944000		-0.218967	-0.1133	-0.0852977	-0.0282862	-0.104372	-0.381837		-0.190681	-0.0850142	-0.0570115	0.0282862	-0.0760854	-0.35355	0
IPI00000643	IPI00000643;IPI00657974	BAG family molecular chaperone regulator 2;Bcl-2-associated athanogene 2;cDNA FLJ10153 fis, clone HEMBA1003417, highly similar to BAG family molecular chaperone regulator 2;cDNA FLJ13673 fis, clone PLACE1011858, highly similar to BAG family molecular chaperone regulator 2;cDNA FLJ50277, highly similar to BAG family molecular chaperone regulator 2	BAG2	BAG family molecular chaperone regulator 2	O95816;B3KM36;B3KN59;B4DXE2	30.3	211	4.126e-34	90357000	30618000	29047000		-0.227864	-0.225522	-0.0845479	-0.0384362	-0.178241	-0.0690281		-0.189428	-0.187086	-0.0461118	0.0384362	-0.139805	-0.0305919	0
IPI00873899	IPI00873899;IPI00013495;IPI00642673	ATP-binding cassette 50;ATP-binding cassette sub-family F member 1;TNF-alpha-stimulated ABC protein;ATP-binding cassette sub-family F (GCN20) member 1;ATP-binding cassette, sub-family F (GCN20), member 1;ATP-binding cassette, sub-family F, member 1 variant;ABC50 protein;ATP-binding cassette, sub-family F (GCN20), member 1, isoform CRA_a	ABC50;ABCF1;DADB-129D20.7-001;DAMA-178G23.9-001;DAMC-83F13.6-001;DASS-182C6.1-001;DADB-129D20.7-002;DAMA-178G23.9-002;DAMC-83F13.6-002;DASS-182C6.1-002;hCG_26012	Isoform 1 of ATP-binding cassette sub-family F member 1;Isoform 2 of ATP-binding cassette sub-family F member 1	Q8NE71-1;Q8NE71;A2BF75;Q59F96;Q8NE71-2;Q2L6I2	22.7	845	3.0628e-196	1266300000	727730000	342320000		-0.268315	-0.237197	-0.0842114	-0.213876	0.120485	0.0816123		-0.0544386	-0.0233205	0.129665	0.213876	0.334361	0.295488	0
IPI00301263	IPI00301263;IPI00893035;IPI00893407	Aspartate carbamoyltransferase;CAD protein;Dihydroorotase;Glutamine-dependent carbamoyl-phosphate synthase;Putative uncharacterized protein CAD	CAD	CAD protein;Putative uncharacterized protein CAD	P27708;D6W552;Q53SY7;Q53SZ4;Q96CK3	8	2225	2.9225e-46	69189000	24556000	24311000		-0.0519985	-0.1396	-0.0841655	0.0172418	-0.369967	-0.162347		-0.0692403	-0.156842	-0.101407	-0.0172418	-0.387209	-0.179589	0
IPI00017672	IPI00017672	Inosine phosphorylase;Purine nucleoside phosphorylase;Nucleoside phosphorylase, isoform CRA_a;cDNA FLJ25678 fis, clone TST04067, highly similar to PURINE NUCLEOSIDE PHOSPHORYLASE (EC 2.4.2.1);PRO1837	NP;PNP;hCG_40474	cDNA FLJ25678 fis, clone TST04067, highly similar to PURINE NUCLEOSIDE PHOSPHORYLASE	P00491;D3DS00;Q8N7G1;Q9P1G4	47.1	293	9.942e-66	589740000	110980000	214850000		-0.0746424	-0.119555	-0.0832788	-0.113434	-0.137219	-0.0807133		0.0387914	-0.00612158	0.030155	0.113434	-0.0237855	0.0327205	0
IPI00014053	IPI00014053;IPI00376117;IPI00847576	Mitochondrial import receptor subunit TOM40 homolog;p38.5;Protein Haymaker;Translocase of outer membrane 40 kDa subunit homolog	C19orf1;PEREC1;TOM40;TOMM40	Isoform 1 of Mitochondrial import receptor subunit TOM40 homolog;Isoform 2 of Mitochondrial import receptor subunit TOM40 homolog	O96008-1;O96008;O96008-2	24.7	361	2.8397e-34	293140000	108060000	98132000		-0.139993	-0.0596322	-0.0806523	-0.177216	-0.0229766	-0.00801475		0.0372229	0.117584	0.0965639	0.177216	0.15424	0.169201	0
IPI00000494	IPI00000494;IPI00640037	60S ribosomal protein L5;cDNA, FLJ95579, Homo sapiens ribosomal protein L5 (RPL5), mRNA;Ribosomal protein L5;Ribosomal protein L5, isoform CRA_c;cDNA FLJ38496 fis, clone FELIV1000137, highly similar to 60S RIBOSOMAL PROTEIN L5;Ribosomal protein L5, isoform CRA_b;Ribosomal protein L5 variant;Ribosomal protein L5, isoform CRA_a;RPL5 protein	MSTP030;RPL5;hCG_2028912	60S ribosomal protein L5	P46777;A2RUM7;B3KTM6;Q59GX9;Q8WYP1;Q9BUV4	55.9	297	9.0813e-240	4077700000	1261400000	1594400000		-0.230572	-0.0882773	-0.0804997	-0.032383	0.0760117	0.0156403		-0.198189	-0.0558943	-0.0481167	0.032383	0.108395	0.0480233	0
IPI00218463	IPI00218463	Mitochondria-associated granulocyte macrophage CSF-signaling molecule;Mitochondrial import inner membrane translocase subunit Tim16	CGI-136;MAGMAS;TIM16;TIMM16	Mitochondrial import inner membrane translocase subunit Tim16	Q9Y3D7	35.2	125	4.1133e-12	48459000	17183000	15457000		-0.15562	-0.144699	-0.0804235	-0.155231	-0.0591943	0.00460925		-0.000388605	0.0105321	0.0748077	0.155231	0.0960368	0.15984	0
IPI00005537	IPI00005537;IPI00217277;IPI00015920;IPI00790325	39S ribosomal protein L12, mitochondrial;5c5-2;cDNA FLJ60124, highly similar to Mitochondrial dicarboxylate carrier;Mitochondrial ribosomal protein L7/L12;Mitochondrial dicarboxylate carrier;Solute carrier family 25 member 10;cDNA FLJ61034, highly similar to Mitochondrial dicarboxylate carrier	MRPL12;RPML12;MRPL7/L12;DIC;SLC25A10	cDNA FLJ60124, highly similar to Mitochondrial dicarboxylate carrier;Isoform 2 of Mitochondrial dicarboxylate carrier;Isoform 1 of Mitochondrial dicarboxylate carrier;25 kDa protein	P52815;B4DLN1;Q96Q74;Q9UBX3-2;Q9UBX3;Q9UBX3-1;B4E1E9	14.9	442	3.5752e-65	79963000	28222000	25773000		-0.218223	0.0929555	-0.0799659	0.0844103	0.0710762	0.1145		-0.302633	0.00854526	-0.164376	-0.0844103	-0.0133341	0.03009	0
IPI00032460	IPI00032460	Protein G7b;Small nuclear ribonuclear protein D homolog;snRNP core Sm-like protein Sm-x5;U6 snRNA-associated Sm-like protein LSm2;LSM2 homolog, U6 small nuclear RNA associated (S. cerevisiae);LSM2 homolog, U6 small nuclear RNA associated (S. cerevisiae), isoform CRA_a;LSM2 protein	C6orf28;G7B;LSM2;DAAP-21F2.6-001;DADB-149K5.5-001;DAMC-117B11.11-001;DAQB-147D11.3-001;hCG_43728;XXbac-BCX40G17.2-001;XXbac-BPG254B15.5-001	U6 snRNA-associated Sm-like protein LSm2	Q9Y333;Q6FGG1	29.5	95	3.679e-154	33532000	12194000	10822000		0.00319188	0.0386878	-0.0795085	-0.0329472	-0.0778326	0.0124972		0.036139	0.071635	-0.0465613	0.0329472	-0.0448854	0.0454443	0
IPI00031681	IPI00031681;IPI00260318;IPI00910650;IPI00797954;IPI00922194;IPI00954838;IPI00954819;IPI00376955;IPI00414292;IPI00964605;IPI00910421;IPI00549858;IPI00394661;IPI00914963;IPI00165249;IPI00742856;IPI00044678;IPI00877696;IPI00829793;IPI00955397;IPI00917390;IPI00442058;IPI00908349;IPI00023529;IPI00165474;IPI00007811;IPI00023530;IPI00827700;IPI00383457;IPI00878924	Cell division protein kinase 2;p33 protein kinase;D-HSCDK2;cDNA FLJ54979, highly similar to Homo sapiens cyclin-dependent kinase 2 (CDK2), transcript variant 2, mRNA	CDK2;CDK2deltaT	Cell division protein kinase 2;cell division protein kinase 2 isoform 2;cDNA FLJ54979, highly similar to Homo sapiens cyclin-dependent kinase 2 (CDK2), transcript variant 2, mRNA;29 kDa protein	P24941;O75100;B4DDL9	23.8	298	2.3183e-20	157610000	20171000	63366000		0.146611	0.0931556	-0.0780001	0.0219069	0.0504669	0.153935		0.124704	0.0712487	-0.099907	-0.0219069	0.02856	0.132028	0
IPI00171438	IPI00171438;IPI00939560	Endoplasmic reticulum resident protein 46;Thioredoxin domain-containing protein 5;Thioredoxin-like protein p46;Putative uncharacterized protein DKFZp666I134;Putative uncharacterized protein STRF8;TXNDC5 protein;cDNA, FLJ96678, Homo sapiens thioredoxin domain containing 5 (TXNDC5), mRNA;HCG1811539, isoform CRA_b	TLP46;TXNDC5;UNQ364/PRO700;DKFZp666I134;STRF8;hCG_1811539	Thioredoxin domain-containing protein 5;thioredoxin domain-containing protein 5 isoform 3	Q8NBS9;Q658S9;Q6EHZ3;Q86UY0;B2RDM2	12.7	432	1.1526e-11	742200000	234530000	251470000		-0.19333	-0.24123	-0.0764476	-0.109561	-0.0661555	-0.10341		-0.083769	-0.131669	0.0331135	0.109561	0.0434057	0.00615077	0
IPI00185919	IPI00185919;IPI00643027;IPI00411690	La ribonucleoprotein domain family member 1;La-related protein 1	KIAA0731;LARP;LARP1	Isoform 1 of La-related protein 1;La-related protein 1 (La ribonucleoprotein domain family member 1). Isoform 2;Isoform 2 of La-related protein 1	Q6PKG0-1;Q6PKG0;Q6PKG0-3	24	1096	6.4299e-147	100640000	25794000	40145000		-0.10916	-0.068602	-0.0760826	-0.098689	-0.0565812	-0.0269104		-0.0104709	0.030087	0.0226064	0.098689	0.0421078	0.0717786	0
IPI00376798	IPI00376798;IPI00647674;IPI00647168;IPI00878431	60S ribosomal protein L11;CLL-associated antigen KW-12;Cell growth-inhibiting protein 34;cDNA, FLJ92077, Homo sapiens ribosomal protein L11 (RPL11), mRNA;Ribosomal protein L11;Ribosomal protein L11, isoform CRA_b	RPL11;hCG_1739238;RP11-223J15.3-001;RP11-223J15.3-005;RP11-223J15.3-004	Isoform 1 of 60S ribosomal protein L11;Ribosomal protein L11;Ribosomal protein L11	P62913-1;P62913;Q08ES8;Q5VVD0;Q5VVC8;Q5VVC9	51.1	178	6.4648e-93	1835300000	625340000	624400000		-0.18409	-0.129217	-0.076037	0.077726	0.00360224	0.0071955		-0.261816	-0.206943	-0.153763	-0.077726	-0.0741238	-0.0705305	0
IPI00013485	IPI00013485;IPI00165486;IPI00871956;IPI00386445;IPI00877829;IPI00798353;IPI00955904;IPI00878284;IPI00878297;IPI00442381;IPI00479281	40S ribosomal protein S2;40S ribosomal protein S4;Protein LLRep3;Similar to 40S ribosomal protein S2;Ribosomal protein S2, isoform CRA_a;Ribosomal protein S2;RPS2 protein	RPS2;RPS4;LOC392781;tcag7.979;hCG_1990006;rps2;OK/KNS-cl.6	40S ribosomal protein S2;31 kDa protein;Similar to Ribosomal protein S2	P15880;A4D0Y7;D3DU82;O60249;Q3KQT6;Q6IPX5;Q8J014;Q8N5L9;Q8NI62;Q9BSW5	65.9	293	2.3361e-101	2871900000	961080000	1016700000		-0.167743	-0.051024	-0.07552	-0.044604	0.031254	0.0391384		-0.123139	-0.00642005	-0.0309161	0.044604	0.075858	0.0837423	0
IPI00219155	IPI00219155;IPI00790294;IPI00792879	60S ribosomal protein L27	RPL27	60S ribosomal protein L27;60S ribosomal protein L27	P61353;B2R4D8;Q6LCU2	62.5	136	2.6617e-52	1467800000	487500000	529280000		-0.148869	-0.0989585	-0.072771	-0.0375931	0.064331	0.0261627		-0.111276	-0.0613654	-0.0351779	0.0375931	0.101924	0.0637557	0
IPI00217030	IPI00217030;IPI00219894;IPI00646114;IPI00302740;IPI00643830;IPI00945801;IPI00478986;IPI00877922	40S ribosomal protein S4, X isoform;SCR10;Single copy abundant mRNA protein;cDNA FLJ40595 fis, clone THYMU2010705, highly similar to 40S RIBOSOMAL PROTEIN S4, X ISOFORM;cDNA, FLJ92004, Homo sapiens ribosomal protein S4, X-linked (RPS4X), mRNA;Ribosomal protein S4, X-linked, isoform CRA_c;Ribosomal protein S4, X-linked X isoform variant;RPS4X protein	CCG2;RPS4;RPS4X;SCAR;hCG_18634	40S ribosomal protein S4, X isoform	P62701;B2R491;Q53HV1;Q96IR1	74.9	263	0	2596100000	758450000	961090000		-0.112633	-0.117562	-0.0722552	-0.0409625	0.0375931	0.0359054		-0.0716709	-0.0765995	-0.0312927	0.0409625	0.0785556	0.0768679	0
IPI00783097	IPI00783097;IPI00915808	Diadenosine tetraphosphate synthetase;Glycine--tRNA ligase;Glycyl-tRNA synthetase;Putative uncharacterized protein GARS	GARS	Glycyl-tRNA synthetase;Putative uncharacterized protein GARS	P41250;Q75MN1	19.8	739	9.2322e-249	510770000	166160000	167970000		-0.381726	-0.276437	-0.0713606	-0.187388	-0.192299	-0.180201		-0.194339	-0.0890494	0.116027	0.187388	-0.00491117	0.00718667	0
IPI00298961	IPI00298961;IPI00893013;IPI00894253;IPI00892935;IPI00894515;IPI00893771;IPI00893889;IPI00894059;IPI00893403	Chromosome region maintenance 1 protein homolog;Exportin-1;cDNA FLJ42779 fis, clone BRAWH3005300, highly similar to Exportin-1;cDNA FLJ55480, highly similar to Exportin-1;cDNA, FLJ79380, highly similar to Exportin-1	CRM1;XPO1	Exportin-1;cDNA FLJ55480, highly similar to Exportin-1	O14980;D6W5E2;B3KWD0;B4DR01;B7ZB16	27.7	1071	3.3026e-200	694740000	233590000	232730000		-0.0825664	-0.0335111	-0.0712696	-0.0970714	-0.0454463	-0.0920633		0.014505	0.0635603	0.0258017	0.0970714	0.0516251	0.00500802	0
IPI00479217	IPI00479217;IPI00644224;IPI00883857;IPI00644079;IPI00963858	Heterogeneous nuclear ribonucleoprotein U;p120;pp120;Scaffold attachment factor A;cDNA FLJ54020, highly similar to Heterogeneous nuclear ribonucleoprotein U;cDNA FLJ44920 fis, clone BRAMY3011501, highly similar to Heterogeneous nuclear ribonucleoprotein U;Heterogeneous nuclear ribonucleoprotein U (Scaffold attachment factor A);Heterogeneous nuclear ribonucleoprotein U (Scaffold attachment factor …	HNRNPU;HNRPU;SAFA;U21.1;RP11-11N7.3-002;RP11-11N7.3-004;hCG_22289	Isoform Short of Heterogeneous nuclear ribonucleoprotein U;cDNA FLJ54020, highly similar to Heterogeneous nuclear ribonucleoprotein U;Isoform Long of Heterogeneous nuclear ribonucleoprotein U;HNRPU protein	Q00839-2;Q00839;Q9UEL2;B4DLR3;Q00839-1;B3KX72;Q5RI17;Q5RI19;Q7Z4Q5;Q96BA7	35.7	806	6.4049e-209	1108000000	342460000	388150000		-0.185359	-0.119024	-0.0693156	0.0799507	0.00446544	-0.0576769		-0.26531	-0.198975	-0.149266	-0.0799507	-0.0754852	-0.137628	0
IPI00927658	IPI00927658;IPI00395998;IPI00927543;IPI00927458;IPI00794734;IPI00927895;IPI00878895;IPI00878577;IPI00878360;IPI00926827;IPI00797214	Putative uncharacterized protein RPL32;60S ribosomal protein L32	RPL32;PP9932	Uncharacterized protein;60S ribosomal protein L32;16 kDa protein;Uncharacterized protein;13 kDa protein;11 kDa protein	C9JBL2;P62910;D3YTB1	52.3	153	7.0355e-78	900080000	302730000	321660000		-0.101785	0.00523203	-0.0689221	-0.0196308	0.0144981	0.0551957		-0.0821538	0.0248628	-0.0492914	0.0196308	0.0341289	0.0748264	0
IPI00005969	IPI00005969;IPI00873484;IPI00026182;IPI00873113;IPI00852796;IPI00952611;IPI00853571	CapZ alpha-1;F-actin-capping protein subunit alpha-1;cDNA FLJ75422, highly similar to Homo sapiens capping protein (actin filament) muscle Z-line, alpha 1, mRNA	CAPZA1	F-actin-capping protein subunit alpha-1;32 kDa protein	P52907;A8K0T9	27.3	286	2.0643e-39	332310000	117820000	122310000		-0.0836559	-0.190425	-0.0688162	-0.135666	-0.215278	0.015783		0.0520103	-0.054759	0.06685	0.135666	-0.0796121	0.151449	0
IPI00304612	IPI00304612;IPI00398983;IPI00936705;IPI00398949;IPI00909017;IPI00432865	23 kDa highly basic protein;60S ribosomal protein L13a;RPL13A protein;Ribosomal protein L13a variant;FWP004;Ribosomal protein L13a;Ribosomal protein L13a, isoform CRA_b;Novel protein similar to ribosomal protein L13a RPL13A	RPL13A;hCG_1998057;RPL13a;RP11-365K22.1-001	60S ribosomal protein L13a;Novel protein similar to ribosomal protein L13a RPL13A;similar to ribosomal protein L13a;17 kDa protein	P40429;Q0VGL3;Q53H34;Q5QTS3;Q8J015;Q9BSQ6;Q5VY36	51.7	203	5.1277e-24	990670000	346660000	352690000		-0.0740944	-0.0483757	-0.0684228	-0.0294175	0.111966	0.0629506		-0.0446768	-0.0189582	-0.0390053	0.0294175	0.141384	0.0923682	0
IPI00030770	IPI00030770;IPI00401072;IPI00893118	Chromosome 21 leucine-rich protein;Down syndrome critical region protein 2;Proteasome assembly chaperone 1;cDNA, FLJ96455, highly similar to Homo sapiens Down syndrome critical region gene 2 (DSCR2), mRNA	C21LRP;DSCR2;PAC1;PSMG1	Isoform 1 of Proteasome assembly chaperone 1;Isoform 2 of Proteasome assembly chaperone 1;7 kDa protein	O95456-1;O95456;B2RD51;O95456-2	13.9	288	2.2965e-07	34420000	9857700	11987000		-0.0794293	-0.102322	-0.0681657	-0.00331439	0.293488	-0.0347218		-0.0761149	-0.0990078	-0.0648513	0.00331439	0.296803	-0.0314074	0
IPI00063827	IPI00063827;IPI00747859;IPI00910875;IPI00910706	Abhydrolase domain-containing protein 14B;CCG1-interacting factor B;Putative uncharacterized protein ABHD14B;cDNA FLJ52723, highly similar to Abhydrolase domain-containing protein 14B;cDNA FLJ52710, highly similar to Abhydrolase domain-containing protein 14B	ABHD14B;CIB	Isoform 1 of Abhydrolase domain-containing protein 14B;Uncharacterized protein;cDNA FLJ52723, highly similar to Abhydrolase domain-containing protein 14B;cDNA FLJ52710, highly similar to Abhydrolase domain-containing protein 14B	Q96IU4-1;Q96IU4;A6NGU1;B4DQI4;B4DNR3	32.9	210	6.7838e-27	93107000	13232000	41838000		-0.222928	-0.244887	-0.0674399	-0.230449	0.0847446	-0.174898		0.0075208	-0.0144381	0.163009	0.230449	0.315194	0.0555507	0
IPI00438229	IPI00438229;IPI00438230	KRAB-associated protein 1;KRAB-interacting protein 1;Nuclear corepressor KAP-1;RING finger protein 96;Transcription intermediary factor 1-beta;Tripartite motif-containing protein 28;cDNA, FLJ94025, highly similar to Homo sapiens tripartite motif-containing 28 (TRIM28), mRNA	KAP1;RNF96;TIF1B;TRIM28	Isoform 1 of Transcription intermediary factor 1-beta;Isoform 2 of Transcription intermediary factor 1-beta	Q13263-1;Q13263;B2R8R5;Q13263-2	35	835	0	265030000	93384000	88995000		-0.0564448	-0.0251706	-0.0670166	0.0495764	-0.0658987	-0.0583828		-0.106021	-0.074747	-0.116593	-0.0495764	-0.115475	-0.107959	0
IPI00061525	IPI00061525;IPI00924703	Glucosamine 6-phosphate N-acetyltransferase;Phosphoglucosamine acetylase;Phosphoglucosamine transacetylase	GNA1;GNPNAT1	Glucosamine 6-phosphate N-acetyltransferase;18 kDa protein	Q96EK6	35.3	184	2.1282e-49	109350000	36737000	37201000		-0.199625	-0.121811	-0.0662008	-0.222186	-0.127258	0.0224743		0.0225611	0.100375	0.155986	0.222186	0.0949284	0.244661	0
IPI00221106	IPI00221106;IPI00477803	Pre-mRNA-splicing factor SF3b 145 kDa subunit;SF3b150;Spliceosome-associated protein 145;Splicing factor 3B subunit 2;Putative uncharacterized protein DKFZp781L0540	SAP145;SF3B2;DKFZp781L0540	Splicing factor 3B subunit 2;Putative uncharacterized protein DKFZp781L0540 (Fragment)	Q13435;Q7Z3K9	14.6	895	2.3679e-24	759880000	260820000	246670000		-0.120485	-0.0394192	-0.0658836	-0.166201	-0.207778	0.0507455		0.0457166	0.126782	0.100318	0.166201	-0.0415764	0.216947	0
IPI00456758	IPI00456758	60S ribosomal protein L27a;Ribosomal protein L27a	RPL27A;L27a	60S ribosomal protein L27a	P46776;Q6NZ52;Q9BQQ5	32.4	148	6.4968e-93	4096200000	1418700000	1316900000		-0.0881416	-0.0614306	-0.0652042	-0.030548	0.000865357	0.0199154		-0.0575936	-0.0308826	-0.0346563	0.030548	0.0314133	0.0504633	0
IPI00219077	IPI00219077;IPI00514090;IPI00793812;IPI00794758;IPI00790872;IPI00790203;IPI00792836;IPI00794371;IPI00791706	Leukotriene A(4) hydrolase;Leukotriene A-4 hydrolase;cDNA FLJ52432, highly similar to Leukotriene A-4 hydrolase (EC 3.3.2.6);cDNA FLJ51009, highly similar to Leukotriene A-4 hydrolase (EC 3.3.2.6);Leukotriene A4 hydrolase variant;LTA4H protein	LTA4;LTA4H	Isoform 1 of Leukotriene A-4 hydrolase;Isoform 2 of Leukotriene A-4 hydrolase;cDNA FLJ51009, highly similar to Leukotriene A-4 hydrolase;32 kDa protein;Leukotriene A4 hydrolase variant;LTA4H protein	P09960-1;P09960;B4DVZ8;P09960-2;B4DNQ9;Q59ES1;Q49AK0	19.8	611	6.957e-34	910160000	96415000	271000000		-0.268674	-0.146916	-0.065174	-0.277628	0.0621217	0.0633649		0.00895382	0.130712	0.212454	0.277628	0.339749	0.340993	0
IPI00023640	IPI00023640;IPI00908931	Programmed cell death protein 5;TF-1 cell apoptosis-related protein 19;cDNA FLJ52456, moderately similar to Programmed cell death protein 5	PDCD5;TFAR19	Programmed cell death protein 5;cDNA FLJ52456, moderately similar to Programmed cell death protein 5	O14737;B4DE64	69.6	125	1.3424e-89	63922000	18597000	23586000		-0.0140696	-0.111699	-0.0645403	0.023739	0.00863031	-0.0262785		-0.0378086	-0.135438	-0.0882793	-0.023739	-0.0151087	-0.0500176	0
IPI00654777	IPI00654777;IPI00941255	cDNA FLJ36192 fis, clone TESTI2027450, highly similar to Eukaryotic translation initiation factor 3 subunit 5;HCG1784554, isoform CRA_a;eIF3 p47;eIF-3-epsilon;Eukaryotic translation initiation factor 3 subunit 5;Eukaryotic translation initiation factor 3 subunit F;cDNA FLJ52478, highly similar to Eukaryotic translation initiation factor 3 subunit 5;cDNA FLJ52696, highly similar to Eukaryotic tran…	hCG_1784554;EIF3F;EIF3S5	cDNA FLJ36192 fis, clone TESTI2027450, highly similar to Eukaryotic translation initiation factor 3 subunit 5;Eukaryotic translation initiation factor 3 subunit F	B3KSH1;O00303;B4DEW9;B4DMT5	18.5	372	1.3489e-71	191800000	46175000	75186000		-0.138421	-0.220206	-0.0623392	-0.202512	0.0462815	0.0659858		0.0640904	-0.0176944	0.140173	0.202512	0.248793	0.268498	0
IPI00939163	IPI00939163;IPI00218993;IPI00514983;IPI00513743;IPI00908988;IPI00910755;IPI00794417;IPI00910341;IPI00924863;IPI00152661	Antigen NY-CO-25;Heat shock 110 kDa protein;Heat shock protein 105 kDa;cDNA FLJ55325, highly similar to Heat-shock protein 105 kDa;cDNA FLJ52364, highly similar to Heat-shock protein 105 kDa;Heat shock 105kDa/110kDa protein 1, isoform CRA_b;cDNA FLJ52360, highly similar to Heat-shock protein 105 kDa;cDNA FLJ51707, highly similar to Heat-shock protein 105 kDa	HSP105;HSP110;HSPH1;KIAA0201;hCG_32198	Isoform Alpha of Heat shock protein 105 kDa;Isoform Beta of Heat shock protein 105 kDa;cDNA FLJ52364, highly similar to Heat-shock protein 105 kDa;Isoform 3 of Heat shock protein 105 kDa;cDNA FLJ52360, highly similar to Heat-shock protein 105 kDa;cDNA FLJ5	Q92598-1;Q92598;B4DF68;Q92598-2;B4DYH1;Q92598-3;B4DY72;B4DZB4	39.4	858	0	3128900000	995010000	1087700000		-0.14274	-0.18053	-0.0618723	-0.0749164	0.109026	0.0437644		-0.0678238	-0.105613	0.0130441	0.0749164	0.183943	0.118681	0
IPI00792352	IPI00792352;IPI00795671;IPI00643041;IPI00796462;IPI00795109;IPI00044779;IPI00794138	Putative uncharacterized protein RAN;RAN, member RAS oncogene family, isoform CRA_c;Androgen receptor-associated protein 24;GTPase Ran;GTP-binding nuclear protein Ran;Ras-like protein TC4;Ras-related nuclear protein;cDNA FLJ78394, highly similar to Homo sapiens RAN, member RAS oncogene family (RAN), mRNA;cDNA, FLJ92821, Homo sapiens RAN, member RAS oncogene family (RAN), mRNA;RAN, member RAS onco…	hCG_1744585;RAN;ARA24;OK/SW-cl.81	26 kDa protein;Uncharacterized protein;GTP-binding nuclear protein Ran;27 kDa protein;cDNA, FLJ79092, highly similar to GTP-binding nuclear protein Ran	B5MDF5;P62826;A8K3Z8;B4DV51	55.1	236	1.4066e-267	13816000000	5226900000	4853800000		-0.161694	-0.115699	-0.0614357	-0.111298	0.0517201	0.0384362		-0.0503958	-0.0044007	0.0498628	0.111298	0.163019	0.149735	0
IPI00012268	IPI00012268;IPI00926258;IPI00926410;IPI00384420;IPI00795529;IPI00925437;IPI00793022;IPI00796340;IPI00925813;IPI00925595;IPI00793806;IPI00794915	26S proteasome non-ATPase regulatory subunit 2;26S proteasome regulatory subunit RPN1;26S proteasome regulatory subunit S2;26S proteasome subunit p97;Protein 55.11;Tumor necrosis factor type 1 receptor-associated protein 2;cDNA FLJ53357, highly similar to 26S proteasome non-ATPase regulatory subunit 2;cDNA FLJ54077, highly similar to 26S proteasome non-ATPase regulatory subunit 2;Proteasome (Pros…	PSMD2;TRAP2;DKFZp564A2282	26S proteasome non-ATPase regulatory subunit 2;86 kDa protein;cDNA FLJ55045, highly similar to 26S proteasome non-ATPase regulatory subunit 2	Q13200;B4DM22;B4DX07;Q53XQ4;Q59EG8;Q9NSM5;B4DXY1	33.1	908	2.9564e-191	1041500000	313230000	362350000		-0.165687	-0.0740944	-0.0594799	-0.0972062	-0.0506369	-0.124786		-0.0684806	0.0231119	0.0377263	0.0972062	0.0465694	-0.0275799	0
IPI00009407	IPI00009407	Defender against cell death 1;Dolichyl-diphosphooligosaccharide--protein glycosyltransferase subunit DAD1;Defender against cell death 1, isoform CRA_a;Defender against cell death 1 variant	DAD1;hCG_40724	Dolichyl-diphosphooligosaccharide--protein glycosyltransferase subunit DAD1	P61803;D3DS25;Q53G02	28.3	113	1.1404e-10	100640000	20744000	34911000		-0.104337	-0.0878701	-0.0594047	-0.201759	0.0130692	-0.00442142		0.0974226	0.113889	0.142355	0.201759	0.214828	0.197338	0
IPI00024619	IPI00024619	Uncharacterized protein C16orf61;Chromosome 16 open reading frame 61, isoform CRA_a	C16orf61;DC13;hCG_1641210	Uncharacterized protein C16orf61	Q9NRP2;D3DUK6	12.7	79	0.011803	39307000	18803000	16652000		-0.14509	0.330574	-0.0592093	-0.120883	0.0401209	-0.170962		-0.0242077	0.451457	0.0616734	0.120883	0.161004	-0.0500796	0
IPI00032140	IPI00032140;IPI00910487	47 kDa heat shock protein;Arsenic-transactivated protein 3;Cell proliferation-inducing gene 14 protein;Collagen-binding protein;Rheumatoid arthritis-related antigen RA-A47;Serpin H1;cDNA FLJ78501, highly similar to Homo sapiens serpin peptidase inhibitor, clade H (heat shock protein 47), member 1, (collagen binding protein 1) (SERPINH1), mRNA;Rheumatoid arthritis related antigen RA-A47;cDNA FLJ52…	CBP1;CBP2;HSP47;PIG14;SERPINH1;SERPINH2;ra-a47	Serpin H1;cDNA FLJ52569, highly similar to Collagen-binding protein 2	P50454;A8K259;Q9NPA9;B4DN87	56.7	418	8.1512e-132	4248400000	955820000	1625700000		-0.174534	-0.145873	-0.0586382	-0.116232	0.0840643	0.11836		-0.0583026	-0.0296414	0.0575934	0.116232	0.200296	0.234591	0
IPI00028004	IPI00028004;IPI00788896;IPI00789577	Proteasome chain 13;Proteasome component C10-II;Proteasome subunit beta type-3;Proteasome theta chain	PSMB3	Proteasome subunit beta type-3;13 kDa protein;12 kDa protein	P49720	50.2	205	4.7071e-168	661230000	210360000	227920000		-0.179001	-0.179638	-0.0570164	-0.214125	-0.0820718	-0.110682		0.0351234	0.0344864	0.157108	0.214125	0.132053	0.103443	0
IPI00029744	IPI00029744;IPI00922415;IPI00946606;IPI00947310;REV__IPI00640012	PWP1-interacting protein 17;Single-stranded DNA-binding protein, mitochondrial;cDNA, FLJ93504, Homo sapiens single-stranded DNA binding protein 1 (SSBP1), mRNA;Single-stranded DNA binding protein 1;Single-stranded DNA binding protein 1, isoform CRA_a;cDNA FLJ51825, highly similar to Single-stranded DNA-binding protein, mitochondrial;Single-stranded DNA binding protein 1, isoform CRA_c;Putative un…	SSBP;SSBP1;hCG_2014251;tcag7.401	Single-stranded DNA-binding protein, mitochondrial;cDNA FLJ51825, highly similar to Single-stranded DNA-binding protein, mitochondrial;16 kDa protein;Uncharacterized protein	Q04837;A4D1U3;Q567R6;B7Z268;C9K0U8	72.3	148	0	1539500000	448660000	571390000		-0.19774	-0.221939	-0.0569564	-0.135404	-0.105473	0.0430645		-0.0623361	-0.0865354	0.0784472	0.135404	0.0299303	0.178468	0
IPI00013068	IPI00013068;IPI00796161	eIF-3 p48;Eukaryotic translation initiation factor 3 subunit 6;Eukaryotic translation initiation factor 3 subunit E;Viral integration site protein INT-6 homolog;cDNA, FLJ93685, highly similar to Homo sapiens eukaryotic translation initiation factor 3, subunit 6 48kDa (EIF3S6), mRNA;cDNA FLJ42184 fis, clone THYMU2031994, highly similar to Eukaryotic translation initiation factor 3 subunit 6;Eukary…	EIF3E;EIF3S6;INT6;hCG_2008794	Eukaryotic translation initiation factor 3 subunit E;20 kDa protein	P60228;B2R806;B3KW56;Q6IAX5	21.8	445	6.4714e-150	2541900000	840170000	902920000		-0.0669502	0.0387323	-0.0564312	0.0165412	-0.0032931	0.0301242		-0.0834914	0.0221911	-0.0729724	-0.0165412	-0.0198343	0.013583	0
IPI00009904	IPI00009904;IPI00852792	Endoplasmic reticulum resident protein 70;Endoplasmic reticulum resident protein 72;Protein disulfide-isomerase A4;cDNA FLJ78033, highly similar to Homo sapiens protein disulfide isomerase family A, member 4, mRNA	ERP70;ERP72;PDIA4	Protein disulfide-isomerase A4	P13667;A8K4K6	28.1	645	0	3712500000	1152900000	1396500000		-0.102994	0.0276161	-0.0561462	-0.206268	0.255199	0.0582472		0.103274	0.233884	0.150122	0.206268	0.461467	0.264515	0
IPI00247871	IPI00247871;IPI00744062;IPI00794939;IPI00937273	TATA box-binding protein-associated factor 2S;Transcription elongation regulator 1;Transcription factor CA150;cDNA FLJ61669, highly similar to Transcription elongation regulator 1	CA150;TAF2S;TCERG1	Isoform 1 of Transcription elongation regulator 1;Isoform 2 of Transcription elongation regulator 1	O14776-1;O14776;O14776-2;B7Z921	6.1	1098	2.3471e-32	176150000	54274000	62900000		0.154827	-0.346078	-0.0551715	-0.0968016	-0.00805827	-0.205081		0.251629	-0.249276	0.04163	0.0968016	0.0887433	-0.108279	0
IPI00023860	IPI00023860;IPI00797545;IPI00789029;IPI00902909;IPI00922322	NAP-1-related protein;Nucleosome assembly protein 1-like 1;cDNA FLJ58569, highly similar to Nucleosome assembly protein 1-like 1;cDNA FLJ60539, highly similar to Nucleosome assembly protein 1-like 1;cDNA FLJ30458 fis, clone BRACE2009421, highly similar to NUCLEOSOME ASSEMBLY PROTEIN 1-LIKE 1;cDNA FLJ16112 fis, clone 3NB692001853, highly similar to NUCLEOSOME ASSEMBLY PROTEIN 1-LIKE 1;Nucleosome a…	NAP1L1;NRP;hCG_2015037	Nucleosome assembly protein 1-like 1;cDNA FLJ60539, highly similar to Nucleosome assembly protein 1-like 1;cDNA FLJ30458 fis, clone BRACE2009421, highly similar to NUCLEOSOME ASSEMBLY PROTEIN 1-LIKE 1;cDNA FLJ16112 fis, clone 3NB692001853, highly similar t	P55209;B7Z9C2;B7Z2V4;B3KNT8;B3KV44;B7Z4K9;B7Z5H0	22.5	391	1.0811e-209	1222400000	393960000	424230000		-0.135009	-0.0877344	-0.0550516	-0.0736832	0.0751903	0.0628125		-0.0613263	-0.0140512	0.0186315	0.0736832	0.148873	0.136496	0
IPI00006980	IPI00006980;IPI00792100	UPF0568 protein C14orf166;cDNA, FLJ92278;Chromosome 14 open reading frame 166, isoform CRA_a;CLE7;Lcrp369;CLE	C14orf166;CGI-99;hCG_22667	UPF0568 protein C14orf166;CLE	Q9Y224;Q549M8;Q5RLJ0	35.7	244	3.9893e-76	89546000	30364000	30967000		-0.19862	-0.161436	-0.0547369	-0.218595	0.0564448	0.0688771		0.0199753	0.0571589	0.163858	0.218595	0.27504	0.287472	0
IPI00796541	IPI00796541;IPI00003815;IPI00794402;IPI00793767;IPI00797560;IPI00797924;IPI00791180	Rho GDP-dissociation inhibitor 1;Rho-GDI alpha;cDNA FLJ50748, highly similar to Rho GDP-dissociation inhibitor 1;Putative uncharacterized protein ARHGDIA;cDNA FLJ53102, moderately similar to Rho GDP-dissociation inhibitor 1	ARHGDIA;GDIA1	26 kDa protein;Rho GDP-dissociation inhibitor 1;28 kDa protein;22 kDa protein;cDNA FLJ50748, highly similar to Rho GDP-dissociation inhibitor 1;cDNA FLJ53102, moderately similar to Rho GDP-dissociation inhibitor 1	P52565;A8MXW0;B4DUV9	66.4	235	3.6884e-150	4937900000	1580200000	1705300000		-0.191815	-0.153416	-0.0545871	-0.105812	-0.0105267	-0.0713151		-0.0860031	-0.0476041	0.0512251	0.105812	0.0952854	0.034497	0
IPI00017303	IPI00017303;IPI00893933;IPI00942143;IPI00941267;IPI00940797;IPI00940255;IPI00942418;IPI00816513;IPI00783458;IPI00783348	DNA mismatch repair protein Msh2;MutS protein homolog 2;cDNA FLJ57316, highly similar to DNA mismatch repair protein Msh2;cDNA FLJ51193, highly similar to DNA mismatch repair protein Msh2;MutS homolog 2 variant;Truncated mutS homolog 2 protein;cDNA FLJ51069, highly similar to DNA mismatch repair protein Msh2;MSH2-Ex5 isoform;cDNA FLJ50998, highly similar to DNA mismatch repair protein Msh2;Putati…	MSH2	DNA mismatch repair protein Msh2;MutS homolog 2 variant;cDNA FLJ51069, highly similar to DNA mismatch repair protein Msh2;cDNA FLJ50998, highly similar to DNA mismatch repair protein Msh2;Putative uncharacterized protein MSH2 (Fragment);55 kDa protein	P43246;B4DL39;B4E2Z2;Q53FK0;Q53GS1;A5JTV2;B4DSB9;Q0ZAJ1;B4DN49;Q53RU4	8.4	934	1.7263e-20	389260000	117470000	131470000		-0.0342157	-0.0581086	-0.0533889	-0.0795658	-0.362288	-0.434988		0.0453501	0.0214572	0.0261769	0.0795658	-0.282722	-0.355422	0
IPI00009960	IPI00009960;IPI00554469;IPI00926611;IPI00940432;IPI00470829;IPI00925553;IPI00910079;IPI00916765;IPI00655644;IPI00917497;IPI00915803	Cell proliferation-inducing gene 4/52 protein;Mitochondrial inner membrane protein;Mitofilin;p87/89;cDNA FLJ51884, highly similar to Mitochondrial inner membrane protein;cDNA FLJ54290, highly similar to Mitochondrial inner membrane protein;cDNA FLJ59388, highly similar to Mitochondrial inner membrane protein;Putative uncharacterized protein IMMT;IMMT protein;cDNA FLJ59418, highly similar to Mitoc…	HMP;IMMT;PIG4;PIG52	Isoform 1 of Mitochondrial inner membrane protein;Isoform 2 of Mitochondrial inner membrane protein;cDNA FLJ59388, highly similar to Mitochondrial inner membrane protein;mitochondrial inner membrane protein isoform 2;Isoform 3 of Mitochondrial inner membra	Q16891-1;Q16891;Q16891-2;B4DKR1;B4DS66;B4DQY2;B9A067;C9J406;Q05DN3;Q16891-3;B4DT20;B8ZZQ7;B4E2B5	30.7	758	3.2261e-75	573090000	136830000	158830000		-0.0701145	-0.033793	-0.0531494	0.00442142	0.198117	0.109427		-0.0745359	-0.0382144	-0.0575708	-0.00442142	0.193696	0.105006	0
IPI00012795	IPI00012795;IPI00642205	eIF3 p36;eIF-3-beta;Eukaryotic translation initiation factor 3 subunit 2;Eukaryotic translation initiation factor 3 subunit I;TGF-beta receptor-interacting protein 1;Eukaryotic translation initiation factor 3, subunit 2 beta, 36kDa variant;cDNA FLJ77665, highly similar to Homo sapiens eukaryotic translation initiation factor 3, subunit 2 beta, 36kDa (EIF3S2), mRNA;cDNA FLJ78316, highly similar to…	EIF3I;EIF3S2;TRIP1;hCG_41608;RP4-675E8.1-001;RP4-675E8.1-005	Eukaryotic translation initiation factor 3 subunit I;Uncharacterized protein	Q13347;Q53HU7;Q5U0F4;Q9P1D9;Q5TFK1	44.3	325	2.9906e-85	1074100000	435550000	398190000		-0.0404015	-0.0321008	-0.0525807	-0.0265876	0.0173518	-0.00739107		-0.0138139	-0.00551322	-0.0259931	0.0265876	0.0439395	0.0191966	0
IPI00012493	IPI00012493;IPI00794659;IPI00791265;IPI00791752;IPI00796373;IPI00794061;IPI00795078;IPI00795919;IPI00176655	40S ribosomal protein S20;cDNA FLJ58953, highly similar to 40S ribosomal protein S20	RPS20	40S ribosomal protein S20;40S ribosomal protein S20 isoform 1;7 kDa protein;7 kDa protein;5 kDa protein	P60866;B4DW28	68.9	119	1.5707e-68	2902300000	1105100000	756760000		-0.193204	-0.136979	-0.0516234	-0.0899049	0.0458623	0.0621217		-0.103299	-0.0470739	0.0382814	0.0899049	0.135767	0.152027	0
IPI00003588	IPI00003588;IPI00646720;IPI00964364;IPI00913838;IPI00963998;IPI00964664	Aminoacyl tRNA synthetase complex-interacting multifunctional protein 3;Elongation factor p18;Eukaryotic translation elongation factor 1 epsilon-1;Multisynthase complex auxiliary component p18;Putative uncharacterized protein MUTED;Putative uncharacterized protein EEF1E1	AIMP3;EEF1E1;P18;MUTED	Eukaryotic translation elongation factor 1 epsilon-1;Uncharacterized protein;Uncharacterized protein;eukaryotic translation elongation factor 1 epsilon-1 isoform 2;Protein;Uncharacterized protein	O43324;C9J1V9;D6RBD7;C9JLK5;D6RCQ0	28.7	174	5.3902e-13	614090000	276550000	276160000		-0.261591	-0.247563	-0.0515636	-0.215119	0.0409625	0.15782		-0.0464716	-0.0324436	0.163556	0.215119	0.256082	0.372939	0
IPI00025091	IPI00025091;IPI00748962	40S ribosomal protein S11	RPS11	40S ribosomal protein S11;Similar to 40S ribosomal protein S11	P62280	70.3	158	6.5516e-61	2412200000	825230000	781540000		-0.0764223	-0.105142	-0.0508312	-0.00604663	0.0434845	0.0608775		-0.0703756	-0.099095	-0.0447845	0.00604663	0.0495311	0.0669241	0
IPI00026271	IPI00026271;IPI00742191	40S ribosomal protein S14;Ribosomal protein S14, isoform CRA_a	PRO2640;RPS14;hCG_38621	40S ribosomal protein S14	P62263;D3DQG5	43	151	5.7347e-147	1559000000	508960000	533640000		-0.090447	-0.128557	-0.0503231	-0.0926134	-0.0551715	-0.0397552		0.00216641	-0.035944	0.0422903	0.0926134	0.0374419	0.0528582	0
IPI00018349	IPI00018349;IPI00795318;IPI00797037	CDC21 homolog;DNA replication licensing factor MCM4;P1-CDC21;cDNA FLJ12837 fis, clone NT2RP2003228, highly similar to DNA replication licensing factor MCM4;Minichromosome maintenance protein 4;cDNA FLJ54365, highly similar to DNA replication licensing factor MCM4	CDC21;MCM4	DNA replication licensing factor MCM4;cDNA FLJ54365, highly similar to DNA replication licensing factor MCM4	P33991;B3KMX0;A4FS09;B4DLA6	25.7	863	7.5281e-201	345080000	117040000	104370000		-0.0717627	0.0293525	-0.0502933	0.0257791	-0.134968	-0.0476664		-0.0975418	0.00357338	-0.0760723	-0.0257791	-0.160747	-0.0734455	0
IPI00007321	IPI00007321;IPI00939508;IPI00398727;IPI00909991	cDNA FLJ60607, highly similar to Acyl-protein thioesterase 1 (EC 3.1.2.-);Acyl-protein thioesterase 1;Lysophospholipase 1;Lysophospholipase I;cDNA FLJ78542, highly similar to Homo sapiens lysophospholipase I (LYPLA1), mRNA;cDNA, FLJ94339, Homo sapiens lysophospholipase I (LYPLA1), mRNA;LYPLA1 protein;Lysophospholipase I, isoform CRA_a;cDNA FLJ52008, highly similar to Acyl-protein thioesterase 1 (…	APT1;LPL1;LYPLA1;hCG_1983522	cDNA FLJ60607, highly similar to Acyl-protein thioesterase 1;Isoform 1 of Acyl-protein thioesterase 1;Isoform 2 of Acyl-protein thioesterase 1;cDNA FLJ52008, highly similar to Acyl-protein thioesterase 1	B4DJV9;O75608-1;O75608;Q6IAQ1;O75608-2;B4DP64	21.3	263	6.7903e-12	60458000	17931000	21250000		-0.0180644	-0.126973	-0.0494569	-0.00776959	-0.138029	-0.0841961		-0.0102948	-0.119203	-0.0416873	0.00776959	-0.130259	-0.0764265	0
IPI00215790	IPI00215790;IPI00792410	60S ribosomal protein L38	RPL38	60S ribosomal protein L38;8 kDa protein	P63173	57.1	70	1.823e-58	506870000	175150000	160390000		-0.179893	-0.130799	-0.04883	-0.123269	-0.0210576	0.00475306		-0.0566243	-0.00753022	0.0744389	0.123269	0.102211	0.128022	0
IPI00182533	IPI00182533;IPI00914529;IPI00910727;IPI00816097;IPI00914543;IPI00879950	60S ribosomal protein L28;Ribosomal protein L28;cDNA FLJ57954, highly similar to 60S ribosomal protein L28;Ribosomal protein L28 variant;Putative uncharacterized protein RPL28;Ribosomal protein L28, isoform CRA_c	RPL28;hCG_38234	60S ribosomal protein L28;60S ribosomal protein L28 isoform 3;60S ribosomal protein L28 isoform 1;60S ribosomal protein L28 isoform 4;60S ribosomal protein L28 isoform 5	P46779;O60251;B4DEP9;Q59F34;C9JB50	71.5	137	4.4167e-65	3392800000	1090800000	1077000000		-0.169284	-0.064331	-0.0476963	-0.000576963	-0.00923388	0.0441843		-0.168707	-0.0637541	-0.0471193	0.000576963	-0.00865692	0.0447612	0
IPI00219953	IPI00219953;IPI00908752;IPI00514929;IPI00514049;IPI00909419	Cytidine monophosphate kinase;Cytidylate kinase;Deoxycytidylate kinase;UMP-CMP kinase;Uridine monophosphate kinase;Uridine monophosphate/cytidine monophosphate kinase;cDNA, FLJ93091, Homo sapiens UMP-CMP kinase (UMP-CMPK), mRNA;Cytidylate kinase, isoform CRA_a;cDNA FLJ53966, moderately similar to Homo sapiens cytidylate kinase (CMPK), mRNA;cDNA FLJ52483, highly similar to Homo sapiens cytidylate …	CMK;CMPK;CMPK1;UCK;UMK;UMPK;hCG_1780368;RP11-511I2.1-004;RP11-511I2.1-003	UMP-CMP kinase isoform a;cDNA FLJ53966, moderately similar to Homo sapiens cytidylate kinase (CMPK), mRNA;cDNA FLJ52483, highly similar to Homo sapiens cytidylate kinase (CMPK), mRNA;Cytidine monophosphate (UMP-CMP) kinase 1, cytosolic;UMP-CMP kinase isofo	P30085;B2R6S5;B4DDL4;B4DFW6;Q5T0D2;Q5T0D3;B4DPU7	51.3	228	1.069e-124	1611100000	533310000	589910000		-0.250598	-0.024887	-0.0474428	-0.281787	0.0194884	0.0601858		0.0311894	0.2569	0.234344	0.281787	0.301276	0.341973	0
IPI00418262	IPI00418262;IPI00792375;IPI00789171	Brain-type aldolase;Fructose-bisphosphate aldolase C;Fructose-bisphosphate aldolase;Putative uncharacterized protein ALDOC	ALDC;ALDOC	Fructose-bisphosphate aldolase;Fructose-bisphosphate aldolase;Uncharacterized protein	P09972;B7Z1N6;B7Z1Y2;B7Z1Z9;B7Z3K9;A8MVZ9;C9J8F3	16.6	451	5.8855e-202	589300000	205390000	186200000		-0.00317044	-0.0761486	-0.046936	-0.222434	-0.059931	0.0328061		0.219263	0.146285	0.175498	0.222434	0.162503	0.25524	0
IPI00796864	IPI00796864;IPI00641116;IPI00022018;IPI00790317	Dolichyl-phosphate mannosyltransferase polypeptide 1, catalytic subunit;Dolichol-phosphate mannose synthase;Dolichol-phosphate mannosyltransferase;Dolichyl-phosphate beta-D-mannosyltransferase;Mannose-P-dolichol synthase	DPM1;RP5-914P20.2-003;RP5-914P20.2-005;RP5-914P20.2-004	Dolichyl-phosphate mannosyltransferase polypeptide 1, catalytic subunit;Dolichyl-phosphate mannosyltransferase polypeptide 1, catalytic subunit;Dolichol-phosphate mannosyltransferase;Dolichyl-phosphate mannosyltransferase polypeptide 1, catalytic subunit	Q5QPK0;Q5QPK2;O60762;Q96HK0;Q5QPJ9	27.5	295	9.9227e-32	59367000	19996000	19636000		-0.245252	-0.239887	-0.0466975	-0.111165	-0.0852671	-0.00945169		-0.134087	-0.128722	0.0644674	0.111165	0.0258978	0.101713	0
IPI00455599	IPI00455599	Heat shock protein 90-beta b;Putative heat shock protein HSP 90-beta 2	HSP90AB2P;HSP90BB	Similar to Heat shock protein HSP 90-beta	Q58FF8	25.6	422	0	3182100000	1474600000	1166200000		-0.0942361	-0.16543	-0.0461909	-0.0920721	0.0361868	0.0886844		-0.00216398	-0.0733575	0.0458812	0.0920721	0.128259	0.180756	0
IPI00033143	IPI00033143	eIF-3 p25;eIF-3 p28;Eukaryotic translation initiation factor 3 subunit 12;Eukaryotic translation initiation factor 3 subunit K;Muscle-specific gene M9 protein;PLAC-24;cDNA FLJ55131, highly similar to Eukaryotic translation initiation factor 3 subunit 12;cDNA FLJ56725, highly similar to Eukaryotic translation initiation factor 3 subunit 12;cDNA, FLJ79243, highly similar to Eukaryotic translation i…	ARG134;EIF3K;EIF3S12;HSPC029;MSTP001;PTD001	Eukaryotic translation initiation factor 3 subunit K	Q9UBQ5;B4DQ48;B4DVD7;B7ZAM9	33.5	218	8.4042e-95	215200000	58723000	77596000		-0.0287106	0.00278709	-0.045893	-0.0203422	0.0514417	0.0287106		-0.00836841	0.0231293	-0.0255509	0.0203422	0.0717839	0.0490528	0
IPI00105598	IPI00105598;IPI00790498	26S proteasome non-ATPase regulatory subunit 11;26S proteasome regulatory subunit p44.5;26S proteasome regulatory subunit RPN6;26S proteasome regulatory subunit S9;cDNA FLJ58882, highly similar to 26S proteasome non-ATPase regulatory subunit 11;Proteasome 26S non-ATPase subunit 11 variant	PSMD11	Proteasome 26S non-ATPase subunit 11 variant (Fragment)	O00231;B4DTS5;Q53FT5	22.7	423	1.0977e-11	380320000	157070000	149350000		-0.0368901	0.12367	-0.0456548	-0.133958	0.0855606	0.143002		0.0970679	0.257628	0.0883032	0.133958	0.219519	0.27696	0
IPI00007755	IPI00007755	Ras-related protein Rab-21;KIAA0118 protein	KIAA0118;RAB21	Ras-related protein Rab-21	Q9UL25;Q96GX3	25.3	225	5.3616e-25	73294000	22786000	24184000		-0.128293	-0.105812	-0.0451932	-0.00877371	0.0418037	-0.171222		-0.11952	-0.0970384	-0.0364195	0.00877371	0.0505774	-0.162448	0
IPI00298558	IPI00298558;IPI00946434;IPI00945696;IPI00791474;IPI00947286;IPI00790953;IPI00792914;IPI00792092;IPI00793567;IPI00793671	Cerebral cavernous malformations 3 protein;Programmed cell death protein 10;TF-1 cell apoptosis-related protein 15;Putative uncharacterized protein PDCD10;Programmed cell death 10, isoform CRA_b	CCM3;PDCD10;TFAR15;hCG_27561	Programmed cell death protein 10;Uncharacterized protein;Uncharacterized protein;Uncharacterized protein;Uncharacterized protein;Uncharacterized protein;10 kDa protein	Q9BUL8;C9J5C3;C9J6F3;C9J363;C9JND6;C9JSA3	25.9	212	1.1199e-20	237140000	77928000	77181000		-0.111432	-0.115965	-0.0446574	-0.179511	0.023894	-0.00643432		0.068079	0.0635456	0.134854	0.179511	0.203405	0.173077	0
IPI00007750	IPI00007750;IPI00794663;IPI00335314;IPI00794009;IPI00916823;IPI00797717;IPI00917863	Alpha-tubulin 1;Testis-specific alpha-tubulin;Tubulin alpha-1 chain;Tubulin alpha-4A chain;Tubulin H2-alpha;cDNA FLJ58687, highly similar to Tubulin alpha-4 chain;Putative uncharacterized protein TUBA4A;Tubulin, alpha 1 (Testis specific), isoform CRA_a	TUBA1;TUBA4A;hCG_2013418	Tubulin alpha-4A chain;cDNA FLJ58687, highly similar to Tubulin alpha-4 chain	P68366;A8MUB1	52.2	448	0	2831200000	905650000	1006400000		-0.15082	-0.220949	-0.0434675	-0.116498	0.0848807	0.0487942		-0.0343218	-0.104451	0.0730304	0.116498	0.201378	0.165292	0
IPI00215911	IPI00215911;IPI00792538	APEX nuclease;Apurinic-apyrimidinic endonuclease 1;DNA-(apurinic or apyrimidinic site) lyase;Protein REF-1;APEX nuclease (Multifunctional DNA repair enzyme) 1;APEX nuclease (Multifunctional DNA repair enzyme) 1, isoform CRA_a;cDNA FLJ76713, highly similar to Homo sapiens APEX nuclease (multifunctional DNA repair enzyme) 1 (APEX1), transcript variant 2, mRNA;Full-length cDNA clone CS0DI036YP02 of …	APE;APEX;APEX1;APX;HAP1;REF1;hCG_40473	DNA-(apurinic or apyrimidinic site) lyase	P27695;Q5TZP7	51.6	318	1.7256e-145	682290000	249320000	199180000		-0.0499095	-0.102457	-0.0433634	-0.0820213	0.045443	-0.0282633		0.0321117	-0.0204353	0.0386579	0.0820213	0.127464	0.0537579	0
IPI00151358	IPI00151358;IPI00186429;IPI00967101	Cisplatin resistance-related protein 9;Cleft lip and palate transmembrane protein 1-like protein;Cisplatin resistance related protein CRR9p, isoform CRA_b;cDNA FLJ46605 fis, clone THYMU3047760, highly similar to Homo sapiens cisplatin resistance related protein CRR9p (CRR9), mRNA	CLPTM1L;CRR9;hCG_1810932	Isoform 1 of Cleft lip and palate transmembrane protein 1-like protein;Isoform 2 of Cleft lip and palate transmembrane protein 1-like protein;cDNA FLJ46605 fis, clone THYMU3047760, highly similar to Homo sapiens cisplatin resistance related protein CRR9p (	Q96KA5-1;Q96KA5;D3DTC1;Q96KA5-2;B3KY18	3	538	1.2146e-06	39931000	11744000	16546000		0.00150118	-0.124063	-0.0429621	-0.08882	0.0550568	0.0206267		0.0903212	-0.0352434	0.045858	0.08882	0.143877	0.109447	0
IPI00295098	IPI00295098;IPI00797747;IPI00947333	Protein APMCF1;Signal recognition particle receptor subunit beta;Signal recognition particle receptor beta subunit;Signal recognition particle receptor, B subunit, isoform CRA_b	PSEC0230;SRPRB;hCG_2023561	Signal recognition particle receptor subunit beta	Q9Y5M8;Q549N5	44.6	271	1.0457e-66	485010000	211100000	124910000		-0.178237	-0.213752	-0.041625	-0.108089	0.0775165	0.0828388		-0.0701471	-0.105662	0.0664645	0.108089	0.185606	0.190928	0
IPI00929344	IPI00929344;IPI00004534	cDNA FLJ77779, highly similar to Homo sapiens phosphoribosylformylglycinamidine synthase (FGAR amidotransferase) (PFAS), mRNA;Phosphoribosylformylglycinamidine synthase (FGAR amidotransferase), isoform CRA_b;cDNA FLJ75059, highly similar to Homo sapiens phosphoribosylformylglycinamidine synthase (FGAR amidotransferase) (PFAS), mRNA;cDNA FLJ61288, highly similar to Phosphoribosylformylglycinamidin…	hCG_31283;PFAS;KIAA0361	phosphoribosylformylglycinamidine synthase;Phosphoribosylformylglycinamidine synthase	A8K8N7;A8K9T9;B4DJ26;Q6P4B4;Q9BR56;O15067	39.3	1338	0	1054700000	302400000	381940000		-0.0150693	-0.00877371	-0.0406008	-0.067914	0.0363275	0.0127832		0.0528447	0.0591403	0.0273132	0.067914	0.104242	0.0806972	0
IPI00294779	IPI00294779;IPI00031804	Outer mitochondrial membrane protein porin 3;Voltage-dependent anion-selective channel protein 3	VDAC3	Isoform 2 of Voltage-dependent anion-selective channel protein 3;Isoform 1 of Voltage-dependent anion-selective channel protein 3	Q9Y277-2;Q9Y277;Q9Y277-1	20.8	284	1.7878e-13	150000000	51907000	46077000		0.208561	-0.18574	-0.0405266	-0.0727232	0.0758749	0.0473988		0.281284	-0.113016	0.0321967	0.0727232	0.148598	0.120122	0
IPI00216319	IPI00216319;IPI00794254	14-3-3 protein eta;Protein AS1;cDNA, FLJ93036, highly similar to Homo sapiens tyrosine 3-monooxygenase/tryptophan 5-monooxygenaseactivation protein, eta polypeptide (YWHAH), mRNA;Tyrosine 3-monooxygenase/tryptophan 5-monooxygenase activation protein, eta polypeptide;Homo sapiens clone CDABP0046 mRNA sequence	YWHA1;YWHAH;LL22NC03-44A4.1-004	14-3-3 protein eta;Homo sapiens clone CDABP0046 mRNA sequence	Q04917;B2R6N6;A2IDB2;Q9H4N8	65.9	246	1.6672e-177	771810000	241050000	305280000		-0.217355	-0.209141	-0.0402744	-0.183201	-0.0620079	-0.000360719		-0.0341542	-0.0259408	0.142926	0.183201	0.121193	0.18284	0
IPI00017448	IPI00017448;IPI00387084;IPI00396086;IPI00387085;IPI00937239	40S ribosomal protein S21;Ribosomal protein S21;Ribosomal protein S21, isoform CRA_d;RPS21 protein;Ribosomal protein S21, isoform CRA_e	RPS21;hCG_41768;RP5-908M14.8-003	40S ribosomal protein S21;Ribosomal protein S21, isoform CRA_e	P63220;Q6FGH5;Q8WVC2;Q9BYK1	72.3	83	1.1382e-99	650440000	229830000	227120000		-0.104739	-0.0932897	-0.0395773	-0.0896337	0.00331439	0.00489684		-0.0151055	-0.00365599	0.0500565	0.0896337	0.0929481	0.0945306	0
IPI00031812	IPI00031812;IPI00643351;IPI00479509;IPI00643807;IPI00450235;IPI00031801;IPI00219148;IPI00219147;IPI00555698;IPI00041601	CCAAT-binding transcription factor I subunit A;DNA-binding protein B;Enhancer factor I subunit A;Nuclease-sensitive element-binding protein 1;Y-box transcription factor;Y-box-binding protein 1;YBX1 protein;RcNSEP1;Putative uncharacterized protein YBX1	NSEP1;YB1;YBX1	Nuclease-sensitive element-binding protein 1;Protein;RcNSEP1 (Fragment);Uncharacterized protein	P67809;A0JLU4;Q05D43;Q6PKI6;Q2VIK8;C9J5V9	58.6	324	0	40370000000	13503000000	13597000000		-0.282143	-0.0932897	-0.0392955	-0.14509	-0.0296617	-0.0661706		-0.137053	0.0518007	0.105795	0.14509	0.115429	0.0789199	0
IPI00166865	IPI00166865;IPI00964125	CDGSH iron sulfur domain-containing protein 2;Endoplasmic reticulum intermembrane small protein;MitoNEET-related 1 protein;Nutrient-deprivation autophagy factor-1	CDGSH2;CISD2;ERIS;ZCD2	CDGSH iron-sulfur domain-containing protein 2	Q8N5K1	36.3	135	3.9152e-111	182570000	71445000	63761000		-0.0603241	-0.0543623	-0.0388509	-0.049352	-0.0487255	0.144046		-0.0109722	-0.00501033	0.0105011	0.049352	0.000626415	0.193398	0
IPI00926977	IPI00926977;IPI00021926;IPI00178056;IPI00910829	26S protease regulatory subunit 10B;26S proteasome AAA-ATPase subunit RPT4;Proteasome 26S subunit ATPase 6;Proteasome subunit p42	PSMC6;SUG2	26S protease regulatory subunit S10B;26S protease regulatory subunit 10B;44 kDa protein	P62333	21.8	403	6.2923e-33	119740000	39890000	40628000		0.0613755	-0.167872	-0.038836	0.0176215	-0.428585	-0.0437054		0.043754	-0.185493	-0.0564575	-0.0176215	-0.446207	-0.0613269	0
IPI00010157	IPI00010157;IPI00916229;IPI00916889;IPI00909932;IPI00909877	Methionine adenosyltransferase 2;Methionine adenosyltransferase II;S-adenosylmethionine synthase isoform type-2;S-adenosylmethionine synthetase	AMS2;MAT2A;MATA2;hCG_34602	S-adenosylmethionine synthase isoform type-2;S-adenosylmethionine synthase	P31153;B4DEX8;D6W5L1;B4DN45	17.5	395	7.6933e-70	628550000	264220000	123930000		-0.132511	-0.143655	-0.0387916	-0.23585	-0.00446483	-0.0324477		0.103339	0.0921949	0.197058	0.23585	0.231385	0.203402	0
IPI00796337	IPI00796337;IPI00216689;IPI00012066;IPI00790627;IPI00791223;IPI00470509;IPI00900327;IPI00788837;IPI00027970;IPI00410587;IPI00550365;IPI00167750;IPI00410586;IPI00101278;IPI00795754;IPI00790019;IPI00796442;IPI00789448;IPI00941606	Poly(RC)-binding protein 2 isoform b variant;Poly(RC) binding protein 2;Poly(RC) binding protein 2, isoform CRA_d;Alpha-CP2;Heterogeneous nuclear ribonucleoprotein E2;Poly(rC)-binding protein 2;cDNA FLJ77432, highly similar to Homo sapiens poly(rC) binding protein 2 (PCBP2), transcript variant 2, mRNA;Poly(RC) binding protein 2, isoform CRA_b;PCBP2 protein;Poly(RC) binding protein 2, isoform CRA_…	hCG_2017557;PCBP2	poly(rC)-binding protein 2 isoform a;Poly(rC)-binding protein 2;poly(rC)-binding protein 2 isoform b;poly(rC)-binding protein 2 isoform e;poly(rC)-binding protein 2 isoform f;poly(rC)-binding protein 2 isoform c;cDNA FLJ58339, highly similar to Poly(rC)-bi	Q59HD4;Q6IPF4;Q15366;A8K7X6;Q32Q82;Q68Y55;B4DLC0;B4DXP5;B4DRD7	51.4	366	8.676e-180	1671900000	476090000	651470000		-0.113967	-0.119821	-0.0382878	-0.160533	-0.0357714	-0.102233		0.0465659	0.0407121	0.122245	0.160533	0.124762	0.0583001	0
IPI00719752	IPI00719752;IPI00396370;IPI00893301;IPI00893431	eIF3 p110;eIF3 p116;eIF-3-eta;Eukaryotic translation initiation factor 3 subunit 9;Eukaryotic translation initiation factor 3 subunit B;Prt1 homolog;Eukaryotic translation initiation factor 3, subunit 9 eta, 116kDa;Eukaryotic translation initiation factor 3, subunit 9 eta, 116kDa, isoform CRA_b;cDNA FLJ53410, highly similar to Eukaryotic translation initiation factor 3 subunit 9;cDNA FLJ53461, hi…	EIF3B;EIF3S9;hCG_1998988;tcag7.544	Isoform 2 of Eukaryotic translation initiation factor 3 subunit B;Isoform 1 of Eukaryotic translation initiation factor 3 subunit B	P55884-2;P55884;P55884-1;A4D210;B4DV79;B4DXN6;Q86UM1;Q96G38	31.2	873	1.6731e-106	1422500000	470200000	490540000		-0.0794293	-0.0204844	-0.0372215	-0.0673634	0.0623981	-0.0349435		-0.0120659	0.0468789	0.0301419	0.0673634	0.129761	0.0324199	0
IPI00009901	IPI00009901;IPI00943759;IPI00943707;IPI00943826	Nuclear transport factor 2;Placental protein 15	NTF2;NUTF2	Nuclear transport factor 2	P61970	35.4	127	1.0499e-44	131250000	44697000	43735000		-0.142217	-0.127369	-0.0369402	-0.114634	-0.0713909	0.00662118		-0.0275838	-0.0127356	0.0776933	0.114634	0.0432426	0.121255	0
IPI00218568	IPI00218568	4-alpha-hydroxy-tetrahydropterin dehydratase;Dimerization cofactor of hepatocyte nuclear factor 1-alpha;Phenylalanine hydroxylase-stimulating protein;Pterin carbinolamine dehydratase;Pterin-4-alpha-carbinolamine dehydratase;PCBD protein;4a-carbinolamine dehydratase	DCOH;PCBD;PCBD1	Pterin-4-alpha-carbinolamine dehydratase	P61457;Q6FGB3;Q6LEE0;Q6LEE1;Q6LEE2	38.5	104	7.4003e-15	166380000	52581000	68684000		-0.0640551	-0.0529723	-0.0367182	-0.0760117	-0.0311351	0.00115369		0.0119567	0.0230395	0.0392935	0.0760117	0.0448766	0.0771654	0
IPI00909484	IPI00909484;IPI00910473;IPI00016786;IPI00007189;IPI00642590	cDNA FLJ54776, highly similar to Cell division control protein 42 homolog;cDNA FLJ55107, highly similar to Cell division control protein 42 homolog;cDNA, FLJ79348, highly similar to Cell division control protein 42 homolog;Cell division control protein 42 homolog;G25K GTP-binding protein;Putative uncharacterized protein	CDC42	cDNA FLJ54776, highly similar to Cell division control protein 42 homolog;cDNA FLJ55107, highly similar to Cell division control protein 42 homolog;Isoform 2 of Cell division control protein 42 homolog;Isoform 1 of Cell division control protein 42 homolog	B4E1U9;B4DMH5;B7ZAY4;P60953-2;P60953;P60953-1;Q9UJM1	36	236	1.2155e-52	785490000	260610000	265230000		-0.0846086	-0.128557	-0.0366295	-0.127633	-0.0803319	-0.0490091		0.0430247	-0.000924085	0.0910038	0.127633	0.0473013	0.0786242	0
IPI00301434	IPI00301434;IPI00747913;IPI00873049;IPI00410226	BolA-like protein 2;Putative uncharacterized protein BOLA2B	BOLA2;BOLA2A;BOLA2B;My016	BolA-like protein 2;Isoform 1 of BolA-like protein 2;Uncharacterized protein;Isoform 2 of BolA-like protein 2	Q9H3K6-1;Q9H3K6;C9JGX8;Q9H3K6-2	45.4	152	1.1099e-47	88259000	30368000	28900000		-0.0282862	-0.0807941	-0.0345149	-0.128029	-0.039948	0.0366088		0.0997431	0.0472353	0.0935145	0.128029	0.0880814	0.164638	0
IPI00008527	IPI00008527;IPI00412779	60S acidic ribosomal protein P1;RPLP1 protein;Acidic ribosomal phosphoprotein P1;Putative uncharacterized protein RPLP1;Ribosomal protein, large, P1, isoform CRA_b	RPLP1;RRP1;hCG_38799	60S acidic ribosomal protein P1;60S acidic ribosomal protein P1 isoform 2	P05386;Q6FG99;Q6ICQ4;Q7Z612;A6NIB2	57	114	1.5369e-148	601370000	204110000	200730000		-0.18053	-0.0578315	-0.0342342	-0.156655	0.0102069	-0.0985364		-0.0238743	0.098824	0.122421	0.156655	0.166862	0.0581191	0
IPI00221092	IPI00221092;IPI00397701;IPI00450975	40S ribosomal protein S16;cDNA FLJ56786, moderately similar to 40S ribosomal protein S16;RPS16 protein	RPS16	40S ribosomal protein S16;cDNA FLJ56786, moderately similar to 40S ribosomal protein S16;RPS16 protein	P62249;B4DP32;Q6IPX4	71.2	146	1.7333e-74	4026800000	1118900000	1446600000		-0.233765	-0.172999	-0.0338649	-0.122341	-5.7709e-05	0.00115369		-0.111424	-0.0506581	0.0884765	0.122341	0.122284	0.123495	0
IPI00219160	IPI00219160;IPI00880180	60S ribosomal protein L34;Leukemia-associated protein	RPL34	60S ribosomal protein L34	P49207;Q5MK14	41.9	117	1.9798e-44	471940000	199770000	79804000		-0.202386	0.0219508	-0.0338058	0.0142227	0.0712135	0.0946415		-0.216609	0.00772813	-0.0480285	-0.0142227	0.0569908	0.0804187	0
IPI00033022	IPI00033022;IPI00218889;IPI00514550;IPI00181352;IPI00556437;IPI00641436;IPI00895844;IPI00221332;IPI00887273;IPI00413140;IPI00480085;IPI00888758;IPI00816287;IPI00657691;IPI00914615	Dynamin-2;Dynamin II (AA 474-866] [Homo sapiens]);cDNA FLJ40556 fis, clone THYMU2002583, highly similar to DYNAMIN 2;cDNA FLJ78533, highly similar to Homo sapiens dynamin 2 (DNM2), transcript variant 4, mRNA;cDNA FLJ56447, highly similar to Dynamin-2 (EC 3.6.5.5);Dynamin 2 isoform 4 variant	DNM2;DYN2	Isoform 1 of Dynamin-2;Isoform 2 of Dynamin-2;dynamin-2 isoform 2;dynamin-2 isoform 4;Dynamin 2 isoform 4 variant (Fragment)	P50570-1;P50570;P50570-2;Q9UPH5;Q8N1K8;A8K1B6;B4DJ53;Q59G96	7.7	870	1.0551e-07	77585000	20172000	28737000		0.0615712	0.0158409	-0.0333185	0.204665	-0.212016	0.086512		-0.143094	-0.188824	-0.237984	-0.204665	-0.416681	-0.118153	0
IPI00008986	IPI00008986;IPI00643866;IPI00644701;IPI00549477;IPI00910358	4F2 light chain;CD98 light chain;Integral membrane protein E16;Large neutral amino acids transporter small subunit 1;L-type amino acid transporter 1;Solute carrier family 7 member 5;y+ system cationic amino acid transporter;Large neutral amino acids transporter 1;Solute carrier family 7 (Cationic amino acid transporter, y+ system), member 5	CD98LC;LAT1;MPE16;SLC7A5	Large neutral amino acids transporter small subunit 1	Q01650;Q2MCL6;Q8IV97	11.2	507	3.5344e-47	2438100000	890690000	843850000		-0.107956	-0.0965317	-0.0322707	-0.15043	0.0313952	0.0255958		0.0424741	0.053898	0.118159	0.15043	0.181825	0.176026	0
IPI00789101	IPI00789101;IPI00789698;IPI00015029;IPI00908647;IPI00790462;IPI00910575;IPI00910005	cDNA FLJ40895 fis, clone UTERU2002294, highly similar to Prostaglandin E synthase 3 (EC 5.3.99.3);Prostaglandin E synthase 3 (Cytosolic), isoform CRA_c;Cytosolic prostaglandin E2 synthase;Hsp90 co-chaperone;Progesterone receptor complex p23;Prostaglandin E synthase 3;Telomerase-binding protein p23;cDNA FLJ59942, highly similar to Prostaglandin E synthase 3 (EC 5.3.99.3);cDNA FLJ50819, highly simi…	hCG_2016483;PTGES3;P23;TEBP	cDNA FLJ40895 fis, clone UTERU2002294, highly similar to Prostaglandin E synthase 3;19 kDa protein;Prostaglandin E synthase 3;cDNA FLJ59942, highly similar to Prostaglandin E synthase 3;cDNA FLJ50819, highly similar to Prostaglandin E synthase 3	B3KUY2;Q15185;B4DP11;B4DP21	50.9	165	0	3636200000	1161800000	1306600000		-0.140124	-0.0578315	-0.0314742	-0.0377336	-0.0470403	0.0408223		-0.102391	-0.0200978	0.00625943	0.0377336	-0.00930666	0.0785559	0
IPI00026202	IPI00026202;IPI00847774;IPI00872093;IPI00909746;IPI00878506	60S ribosomal protein L18a;cDNA, FLJ92035, highly similar to Homo sapiens ribosomal protein L18a (RPL18A), mRNA;cDNA FLJ52166, highly similar to 60S ribosomal protein L18a;Ribosomal protein L18a variant;Ribosomal protein L18a;cDNA FLJ51501, highly similar to 60S ribosomal protein L18a;Ribosomal protein L18a-like protein;cDNA FLJ51502, highly similar to 60S ribosomal protein L18a	RPL18A	60S ribosomal protein L18a;cDNA FLJ51501, highly similar to 60S ribosomal protein L18a;21 kDa protein;cDNA FLJ51502, highly similar to 60S ribosomal protein L18a	Q02543;B2R4C0;B4DUV3;Q53HD3;Q76N54;B4DM74;Q32XH3;B4DM94	48.3	176	4.839e-46	446700000	157910000	147010000		0.0310467	0.0609089	-0.0309435	0.0952809	0.0705267	0.104873		-0.0642342	-0.034372	-0.126224	-0.0952809	-0.0247541	0.00959253	0
IPI00014898	IPI00014898;IPI00186711;IPI00398778;IPI00398777;IPI00398775;IPI00420096;IPI00398776;IPI00398002;IPI00887421	Hemidesmosomal protein 1;Plectin-1;HCG1994702;Plectin isoform 1b;Plectin 1, intermediate filament binding protein 500kDa, isoform CRA_b;Similar to plectin 1, intermediate filament binding protein, 500kD	PLEC1;hCG_1994702;hCG_1994701	Isoform 1 of Plectin;Isoform 2 of Plectin;Isoform 6 of Plectin;Isoform 5 of Plectin;Isoform 9 of Plectin;Isoform 8 of Plectin;Isoform 7 of Plectin;Isoform 3 of Plectin	Q15149-1;Q15149;Q15149-2;Q15149-6;Q15149-5;Q8WXV5;Q15149-9;Q15149-8;Q15149-7;D3DWL0;Q96IE3;Q15149-3	51.9	4684	0	8410500000	2602500000	2763800000		-0.105812	-0.116099	-0.0293966	-0.110096	-0.0208673	0.000432744		0.00428378	-0.00600262	0.0806993	0.110096	0.0892286	0.110529	0
IPI00008438	IPI00008438;IPI00749512;IPI00478810;IPI00025842;IPI00414852;IPI00398673;IPI00791589;IPI00816715	40S ribosomal protein S10;Ribosomal protein S10 variant;Ribosomal protein S10	RPS10;RP11-375E1__A.4-005	40S ribosomal protein S10;Ribosomal protein S10 variant (Fragment);Ribosomal protein S10	P46783;Q59GE4;Q5TZB9	70.3	165	1.6983e-90	2278700000	661160000	875370000		-0.0833836	-0.0441843	-0.0292936	-0.00619029	-0.0218923	0.0139267		-0.0771933	-0.037994	-0.0231033	0.00619029	-0.015702	0.020117	0
IPI00003848	IPI00003848	DnaJ homolog subfamily B member 4;Heat shock 40 kDa protein 1 homolog;Human liver DnaJ-like protein;cDNA FLJ50816, highly similar to DnaJ homolog subfamily B member 4;DnaJ (Hsp40) homolog, subfamily B, member 4, isoform CRA_b;DnaJ (Hsp40) homolog, subfamily B, member 4 variant	DNAJB4;DNAJW;HLJ1;hCG_22857	DnaJ homolog subfamily B member 4	Q9UDY4;B4DNN2;Q59E89	14.8	337	7.3796e-11	162060000	29591000	71096000		0.196426	-0.253263	-0.0287195	-0.016211	0.247928	0.341303		0.212637	-0.237052	-0.0125085	0.016211	0.264139	0.357514	0
IPI00220342	IPI00220342;IPI00910124	DDAHI;Dimethylargininase-1;N(G),N(G)-dimethylarginine dimethylaminohydrolase 1;cDNA, FLJ92778, Homo sapiens dimethylarginine dimethylaminohydrolase 1 (DDAH1), mRNA;Dimethylarginine dimethylaminohydrolase 1;Dimethylarginine dimethylaminohydrolase 1, isoform CRA_b;cDNA FLJ54083, highly similar to NG,NG-dimethylarginine dimethylaminohydrolase 1 (EC 3.5.3.18);cDNA FLJ54119, highly similar to NG,NG-di…	DDAH;DDAH1;hCG_2040048;RP4-621F18.1-001	N(G),N(G)-dimethylarginine dimethylaminohydrolase 1	O94760;B1AKK2;B4DGT0;B4DYP1	25.3	285	6.4614e-21	135820000	46731000	45021000		-0.11836	-0.101112	-0.0286753	-0.0132121	-0.0387323	-0.181902		-0.105148	-0.0879	-0.0154632	0.0132121	-0.0255202	-0.16869	0
IPI00002214	IPI00002214;IPI00789457	Importin subunit alpha-2;Karyopherin subunit alpha-2;RAG cohort protein 1;SRP1-alpha;cDNA FLJ78270, highly similar to Homo sapiens karyopherin alpha 2 (RAG cohort 1, importin alpha 1)(KPNA2), mRNA;Karyopherin alpha 2 (RAG cohort 1, importin alpha 1)	KPNA2;RCH1;SRP1	Importin subunit alpha-2;Karyopherin alpha 2	P52292;A8K7D9;Q53YE3;Q6NVW7;Q7Z726	17.4	529	5.5343e-197	1075600000	309070000	437570000		-0.137241	-0.0874628	-0.028028	-0.0831112	-0.0674701	-0.0673341		-0.05413	-0.00435161	0.0550833	0.0831112	0.0156411	0.0157772	0
IPI00006377	IPI00006377	Proteasome maturation protein;Proteassemblin;Protein UMP1 homolog;Voltage-gated K channel beta subunit 4.1	C13orf12;HSPC014;HSPC036;PNAS-110;POMP;UMP1	Proteasome maturation protein	Q9Y244;D6MXU3	17.7	141	1.1173e-07	2885200	1224100	773320		0.403904	0.445775	-0.0278514	0.333298	-0.0874421	-0.0313415		0.0706066	0.112477	-0.361149	-0.333298	-0.42074	-0.364639	0
IPI00026519	IPI00026519;IPI00552916;IPI00657779;IPI00457283;REV__IPI00788246	Cyclophilin F;Peptidyl-prolyl cis-trans isomerase F, mitochondrial;Rotamase F;Peptidyl-prolyl cis-trans isomerase	CYP3;PPIF;RP11-342M3.4-004;hCG_22611	Peptidyl-prolyl cis-trans isomerase F, mitochondrial;Peptidyl-prolyl cis-trans isomerase;Peptidyl-prolyl cis-trans isomerase	P30405;B2R6X6;Q5JSI1;Q2YDB7	28	207	2.7057e-37	330650000	97886000	112740000		-0.0209111	-0.0852887	-0.0277485	-0.013498	-0.0739398	-0.263542		-0.00741307	-0.0717907	-0.0142505	0.013498	-0.0604418	-0.250044	0
IPI00024664	IPI00024664;IPI00375145	Deubiquitinating enzyme 5;Isopeptidase T;Ubiquitin carboxyl-terminal hydrolase 5;Ubiquitin thioesterase 5;Ubiquitin-specific-processing protease 5;Ubiquitin carboxyl-terminal hydrolase	ISOT;USP5;hCG_25934	Isoform Long of Ubiquitin carboxyl-terminal hydrolase 5;Isoform Short of Ubiquitin carboxyl-terminal hydrolase 5	P45974-1;P45974;D3DUS7;P45974-2;D3DUS8	14.6	858	1.181e-59	194840000	54228000	69812000		-0.136716	-0.189666	-0.0274691	-0.161823	0.0339339	0.0754642		0.0251068	-0.0278432	0.134354	0.161823	0.195757	0.237287	0
IPI00925052	IPI00925052;IPI00925334;IPI00554811;IPI00790262;IPI00926054;IPI00926232;IPI00386354;IPI00607772;IPI00924833;IPI00925522	Putative uncharacterized protein ARPC4;Actin-related protein 2/3 complex subunit 4;Arp2/3 complex 20 kDa subunit;cDNA FLJ14048 fis, clone HEMBA1006650, weakly similar to ARP2/3 COMPLEX 20 KD SUBUNIT	ARPC4;ARC20	Uncharacterized protein;21 kDa protein;Actin-related protein 2/3 complex subunit 4;Similar to Actin-related protein 2/3 complex subunit 4;Protein;13 kDa protein;cDNA FLJ14048 fis, clone HEMBA1006650, weakly similar to ARP2/3 COMPLEX 20 KD SUBUNIT	C9JWM7;P59998;Q9H7Z5	31.6	187	1.5285e-19	273540000	95488000	91067000		-0.160404	-0.159629	-0.0267047	0.0264108	0.0329472	0.214498		-0.186815	-0.18604	-0.0531154	-0.0264108	0.0065364	0.188087	0
IPI00219675	IPI00219675;IPI00010271;IPI00394837;IPI00010270;IPI00877663;IPI00878066;IPI00023138;IPI00879948	Cell migration-inducing gene 5 protein;p21-Rac1;Ras-like protein TC25;Ras-related C3 botulinum toxin substrate 1;cDNA FLJ77333, highly similar to Homo sapiens ras-related C3 botulinum toxin substrate 1 (rho family, small GTP binding protein Rac1) (RAC1), transcript variant Rac1b, mRNA;Ras-related C3 botulinum toxin substrate 1 (Rho family, small GTP binding protein Rac1);Ras-related C3 botulinum …	MIG5;RAC1;TC25;hCG_14926;tcag7.839;RAC2;hCG_1811995;RP1-151B14.8-007;RP1-151B14.8-004	Isoform B of Ras-related C3 botulinum toxin substrate 1;Isoform A of Ras-related C3 botulinum toxin substrate 1;Ras-related C3 botulinum toxin substrate 1 (Rho family, small GTP binding protein Rac1), isoform CRA_b;Ras-related C3 botulinum toxin substrate	P63000-2;P63000;A4D2P0;P63000-1;A4D2P1;A4D2P2;P15153;B1AH80;B1AH77	48.8	211	2.4271e-30	792250000	267690000	266650000		-0.147567	-0.210888	-0.0262198	-0.154713	0.0684645	-0.00794222		0.00714561	-0.0561747	0.128493	0.154713	0.223177	0.146771	0
IPI00293655	IPI00293655	ATP-dependent RNA helicase DDX1;DEAD box protein 1;DEAD box protein retinoblastoma;cDNA, FLJ94573, Homo sapiens DEAD (Asp-Glu-Ala-Asp) box polypeptide 1 (DDX1), mRNA;DEAD (Asp-Glu-Ala-Asp) box polypeptide 1, isoform CRA_d;DEAD box polypeptide 1;cDNA FLJ57326, highly similar to ATP-dependent RNA helicase DDX1 (EC 3.6.1.-);cDNA FLJ51017, highly similar to ATP-dependent RNA helicase DDX1 (EC 3.6.1.-…	DDX1;hCG_15914	ATP-dependent RNA helicase DDX1	Q92499;A3RJH1;B4DME8;B4DP70;B4DPN6	17	740	8.8961e-35	1515500000	565720000	437970000		-0.296663	-0.414677	-0.0255001	-0.141433	0.0661236	0.0299829		-0.15523	-0.273244	0.115933	0.141433	0.207556	0.171416	0
IPI00645452	IPI00645452;IPI00909140;IPI00647896;IPI00908770;IPI00953417;IPI00174849;IPI00514047;IPI00945532;IPI00739915;IPI00877930;IPI00006510;IPI00956734;IPI00827736	cDNA FLJ50617, highly similar to Tubulin beta-7 chain;cDNA, FLJ79164, highly similar to Tubulin beta-7 chain;cDNA, FLJ79215, highly similar to Tubulin beta-7 chain;Tubulin beta polypeptide;Tubulin, beta;Tubulin beta chain;Tubulin beta-5 chain;cDNA FLJ56903, highly similar to Tubulin beta-7 chain;Beta 5-tubulin;Beta-tubulin protein;Tubulin, beta, isoform CRA_a;MRNA encoding beta-tubulin. (from clo…	DAAP-285E11.4-003;DADB-118P11.3-003;DAMA-26D6.3-003;DAMC-316D20.4-003;DAQB-47P19.9-003;DASS-191K16.2-003;TUBB;XXbac-BCX111D4.2-003;XXbac-BPG252P9.4-003;OK/SW-cl.56;TUBB5;DAAP-285E11.4-001;DADB-118P11.3-001;DAMA-26D6.3-001;DAMC-316D20.4-001;DAQB-47P19.9-001;DASS-191K16.2-001;hCG_26016;XXbac-BCX111D4.2-001;XXbac-BPG252P9.4-001;XTP3TPATP1;DAAP-285E11.4-002;DADB-118P11.3-002;DAMA-26D6.3-002;DAMC-316D…	Tubulin, beta;cDNA FLJ56903, highly similar to Tubulin beta-7 chain;Tubulin, beta;cDNA FLJ53063, highly similar to Tubulin beta-7 chain	B4DQN9;B7ZAF0;B7ZAK1;Q5JP53;P07437;B4DY90;Q5SU16;Q6LC01;B4DXZ5;Q1KSF8;Q5ST81;Q6P602;Q96B85;Q9BUU9;B4DMU8	67.6	426	0	11891000000	3693600000	4328000000		-0.171079	-0.183963	-0.0246339	-0.180403	0.0866479	0.0641931		0.00932381	-0.00356033	0.155769	0.180403	0.26705	0.244596	0
IPI00550882	IPI00550882;IPI00941557;IPI00376503;IPI00793698;IPI00908985;IPI00470610;IPI00747534;IPI00922289;IPI00260769;IPI00930393	Pyrroline-5-carboxylate reductase;Pyrroline-5-carboxylate reductase 1, mitochondrial;Proliferation-inducing protein 45;PYCR1 protein;cDNA FLJ54750, moderately similar to Pyrroline-5-carboxylate reductase 2 (EC 1.5.1.2);Pyrroline-5-carboxylate reductase 2;cDNA FLJ10646 fis, clone NT2RP2005773, highly similar to Pyrroline-5-carboxylate reductase 2 (EC 1.5.1.2);Pyrroline-5-carboxylate reductase fami…	PYCR1;PIG45;hCG_38803;PYCR2;hCG_32783;P5CR2	Pyrroline-5-carboxylate reductase;Pyrroline-5-carboxylate reductase 1, mitochondrial;pyrroline-5-carboxylate reductase 1, mitochondrial isoform 2;30 kDa protein;cDNA FLJ54750, moderately similar to Pyrroline-5-carboxylate reductase 2;Pyrroline-5-carboxylat	B4DMU0;P32322;Q2TU78;Q8TBX0;A6NFM2;B4DQK8;Q96C36;B3KMB7;Q4W8W1;B7Z8T1	27.5	346	1.9123e-74	252800000	92639000	76866000		-0.00992041	-0.059909	-0.0243992	0.0221559	0.135535	0.136191		-0.0320763	-0.0820649	-0.0465551	-0.0221559	0.113379	0.114035	0
IPI00219445	IPI00219445;IPI00030243;IPI00922362;IPI00795743	11S regulator complex subunit gamma;Activator of multicatalytic protease subunit 3;Ki nuclear autoantigen;Proteasome activator 28 subunit gamma;Proteasome activator complex subunit 3;cDNA FLJ32659 fis, clone TESTI1000045, highly similar to Proteasome activator complex subunit 3;PSME3 protein	PSME3	Isoform 2 of Proteasome activator complex subunit 3;Isoform 1 of Proteasome activator complex subunit 3	P61289-2;P61289;P61289-1;B3KQ25;Q6FHK7	34.5	267	4.1981e-69	421090000	89902000	170160000		-0.0319597	-0.114634	-0.0242524	-0.0821576	0.0641931	0.033793		0.0501978	-0.032476	0.0579051	0.0821576	0.146351	0.115951	0
IPI00007752	IPI00007752;IPI00930130;IPI00640115;IPI00644620;IPI00292496;IPI00018511;IPI00908605;IPI00945362	Tubulin beta-2 chain;Tubulin beta-2C chain;Class IVb beta tubulin;Tubulin, beta 2C;TUBB2C protein;cDNA FLJ11352 fis, clone HEMBA1000020, highly similar to Tubulin beta-2C chain	TUBB2C	Tubulin beta-2C chain;cDNA FLJ11352 fis, clone HEMBA1000020, highly similar to Tubulin beta-2C chain	P68371;Q8IWP6;Q8IZ29;Q8N6N5;Q96HX0;B3KML9	62.9	445	0	54895000000	17809000000	19739000000		-0.157044	-0.176067	-0.0241057	-0.122341	0.0499095	0.0152121		-0.0347023	-0.053726	0.0982357	0.122341	0.172251	0.137553	0
IPI00219678	IPI00219678	Eukaryotic translation initiation factor 2 subunit 1;Eukaryotic translation initiation factor 2 subunit alpha;cDNA, FLJ92791, Homo sapiens eukaryotic translation initiation factor 2, subunit 1 alpha, 35kDa (EIF2S1), mRNA;Eukaryotic translation initiation factor 2, subunit 1 alpha, 35kDa, isoform CRA_a;Full-length cDNA clone CS0DL010YH08 of B cells (Ramos cell line) of Homo sapiens (human)	EIF2A;EIF2S1;hCG_21909	Eukaryotic translation initiation factor 2 subunit 1	P05198;Q53XC0	36.5	315	2.4365e-48	670840000	232220000	211380000		-0.158337	-0.180148	-0.0239737	-0.081476	0.0959919	-0.0774824		-0.076861	-0.0986719	0.0575023	0.081476	0.177468	0.00399355	0
IPI00642904	IPI00642904;IPI00012726;IPI00555747;IPI00642944	PABPC4 protein;Poly(A) binding protein, cytoplasmic 4 (Inducible form);Poly(A) binding protein, cytoplasmic 4 (Inducible form), isoform CRA_c;PABPC4 protein variant;Activated-platelet protein 1;Inducible poly(A)-binding protein;Polyadenylate-binding protein 4;Poly(A) binding protein, cytoplasmic 4 (Inducible form), isoform CRA_e;Polyadenylate binding protein II	PABPC4;hCG_2031827;RP11-69E11.6-002;APP1;PABP4;RP11-69E11.6-004;RP11-69E11.6-003	polyadenylate-binding protein 4 isoform 1;Isoform 1 of Polyadenylate-binding protein 4;Isoform 2 of Polyadenylate-binding protein 4;Poly(A) binding protein, cytoplasmic 4 (Inducible form), isoform CRA_e	Q3B867;Q4VC03;Q53GL4;Q6IQ30;Q13310-1;Q13310;Q13310-2;B1ANR7;Q147Y3;B1ANR0;Q15164	28.2	660	0	88405000	35445000	31958000		-0.0204844	0.0102506	-0.0238857	-0.131194	0.0174944	0.0363275		0.11071	0.141445	0.107309	0.131194	0.148689	0.167522	0
IPI00429191	IPI00429191;IPI00967460;IPI00968296;IPI00964335;IPI00967974	Eukaryotic peptide chain release factor subunit 1;Protein Cl1;TB3-1;Eukaryotic translation termination factor 1, isoform CRA_a;cDNA FLJ56175, highly similar to Eukaryotic peptide chain release factor subunit1;ETF1 protein;Eukaryotic translation termination factor 1;Eukaryotic translation termination factor 1, isoform CRA_b	ERF1;ETF1;RF1;SUP45L1;hCG_1981800	Eukaryotic peptide chain release factor subunit 1;cDNA FLJ56175, highly similar to Eukaryotic peptide chain release factor subunit1;Eukaryotic translation termination factor 1, isoform CRA_b;Uncharacterized protein	P62495;D3DQC1;B7Z7P8;Q96CG1;D6RCB3	14.9	437	2.3432e-38	333030000	112540000	112700000		-0.068602	-0.161952	-0.0222731	-0.114634	0.082975	-0.0415953		0.0460315	-0.0473186	0.0923604	0.114634	0.197609	0.0730382	0
IPI00220835	IPI00220835;IPI00935805	Protein transport protein Sec61 subunit beta;Protein translocation complex beta variant	SEC61B	Protein transport protein Sec61 subunit beta	P60468;Q53FA5	46.9	96	4.8953e-36	135360000	55622000	49303000		-0.0517201	-0.167101	-0.0217751	-0.120086	-0.0253973	0.0040339		0.0683664	-0.0470145	0.0983114	0.120086	0.0946892	0.12412	0
IPI00021428	IPI00021428;IPI00023006;IPI00922693;IPI00008603;IPI00025416;IPI00930343;IPI00514530;IPI00414057;IPI00969537;IPI00921887;IPI00645534;IPI00917820	Actin, alpha skeletal muscle;Alpha-actin-1;Actin, alpha cardiac muscle 1;Alpha-cardiac actin;cDNA FLJ53662, highly similar to Actin, alpha skeletal muscle;Actin, aortic smooth muscle;Alpha-actin-2;Cell growth-inhibiting gene 46 protein;cDNA FLJ32030 fis, clone NTONG2000040, highly similar to Actin, alpha cardiac;cDNA FLJ52761, highly similar to Actin, aortic smooth muscle;Actin, alpha 2, smooth m…	ACTA;ACTA1;ACTC;ACTC1;ACTA2;ACTSA;ACTVS;GIG46;hCG_22984;ACT;ACTA3;ACTG2;ACTL3;ACTSG;RP5-1068B5.2-003	Actin, alpha skeletal muscle;Actin, alpha cardiac muscle 1;cDNA FLJ53662, highly similar to Actin, alpha skeletal muscle;Actin, aortic smooth muscle;Actin, gamma-enteric smooth muscle;cDNA FLJ78096, highly similar to Homo sapiens actin, alpha, cardiac musc	P68133;P68032;B7Z6P1;P62736;B3KPP5;B4DUI8;D2JYH4;Q562S2;P63267;B3KW67;D6W5H8;A8K3K1;A6NL76;Q5T8M8;Q7Z7J6;Q13707	34.7	377	0	3106900000	965610000	1112000000		-0.147958	-0.0676387	-0.0211893	-0.105008	0.116365	0.066537		-0.0429504	0.0373688	0.0838182	0.105008	0.221372	0.171545	0
IPI00001159	IPI00001159;IPI00788818;IPI00789420	GCN1-like protein 1;Translational activator GCN1;cDNA FLJ54481, highly similar to GCN1-like protein 1	GCN1L1;KIAA0219	Translational activator GCN1	Q92616;B4DM32	42.2	2671	0	1846900000	648430000	626450000		-0.138552	-0.122209	-0.0211454	-0.0992279	-0.0221999	-0.00388608		-0.0393245	-0.022981	0.0780824	0.0992279	0.077028	0.0953418	0
IPI00016613	IPI00016613;IPI00744507;IPI00741317;IPI00784195;IPI00472911	cDNA, FLJ92904, highly similar to Homo sapiens casein kinase 2, alpha 1 polypeptide (CSNK2A1), mRNA;Casein kinase II alpha 1 subunit isoform a;CSNK2A1 protein;Casein kinase II subunit alpha;Casein kinase 2, alpha 1 polypeptide, isoform CRA_a;Casein kinase 2 alpha isoform;Casein kinase II alpha subunit;HCG21984;Casein kinase 2, alpha 1 polypeptide, isoform CRA_b;cDNA FLJ57289, highly similar to Ca…	CSNK2A1;CK2A1;hCG_39868;hCG_21984	CSNK2A1 protein;Casein kinase II subunit alpha;Casein kinase 2 alpha isoform;HCG21984;casein kinase II subunit alpha isoform b	B2R6D7;B5BUH5;Q5U5J2;P68400;D3DVV8;Q2I0Y7;Q8NEV1;B4DYS6	9.8	397	6.5538e-14	60439000	21814000	20669000		-0.116764	-0.153546	-0.0209112	-0.0123541	-0.0304424	-0.344538		-0.10441	-0.141192	-0.00855707	0.0123541	-0.0180883	-0.332184	0
IPI00018465	IPI00018465;IPI00952607;IPI00552072;IPI00952671;IPI00916908	CCT-eta;HIV-1 Nef-interacting protein;T-complex protein 1 subunit eta;Chaperonin containing TCP1, subunit 7 (Eta) variant;CCT7 protein;cDNA FLJ54074, highly similar to T-complex protein 1 subunit eta;Chaperonin containing TCP1, subunit 7 (Eta), isoform CRA_c;cDNA FLJ54832, highly similar to T-complex protein 1 subunit eta;Putative uncharacterized protein CCT7;cDNA FLJ59454, highly similar to T-co…	CCT7;CCTH;NIP7-1;hCG_1997313	T-complex protein 1 subunit eta;T-complex protein 1 subunit eta isoform d;Uncharacterized protein;T-complex protein 1 subunit eta isoform c	Q99832;Q53HV2;Q6IBT3;B7Z4T9;A8MWI8;B7Z1C9;B8ZZC9;B7Z4Z7;B7Z7I4	57.1	543	0	5558000000	1767700000	1783500000		-0.103397	-0.0625362	-0.0205014	-0.0839282	-0.0154471	0.0957219		-0.0194688	0.0213919	0.0634267	0.0839282	0.0684811	0.17965	0
IPI00939304	IPI00939304;IPI00793443;IPI00937471;IPI00514205;IPI00947241;IPI00947034;IPI00947546;IPI00946866;IPI00947399;IPI00944936;IPI00947253;IPI00947392;IPI00946708;IPI00947378;IPI00639960;IPI00946357;IPI00514622;IPI00945623	Importin subunit beta-3;Importin-5;Karyopherin beta-3;Ran-binding protein 5;cDNA FLJ43041 fis, clone BRTHA3003339, highly similar to Importin beta-3;cDNA FLJ54573, highly similar to Importin beta-3;IPO5 protein	IPO5;KPNB3;RANBP5	Isoform 3 of Importin-5;Isoform 1 of Importin-5;Isoform 2 of Importin-5	O00410-3;O00410;O00410-1;B3KWG6;B4E0R6;Q9BVS9;O00410-2	45.3	1115	0	5375200000	1761700000	1875500000		-0.0405418	-0.0618453	-0.0198723	-0.0550568	0.0569996	0.0418037		0.014515	-0.00678851	0.0351845	0.0550568	0.112056	0.0968605	0
IPI00465315	IPI00465315;IPI00917605;IPI00176698;CON__P62894;CON_CytC	Cytochrome c;Putative uncharacterized protein CYCS	CYC;CYCS	Cytochrome c;Uncharacterized protein;12 kDa protein	P99999;Q6LER6;C9JFR7	63.8	105	1.0617e-129	1358900000	479320000	467270000		-0.0425043	-0.0444641	-0.0189365	-0.0367495	-0.0943256	-0.0624899		-0.00575479	-0.00771459	0.017813	0.0367495	-0.0575762	-0.0257404	0
IPI00550021	IPI00550021;IPI00651660;IPI00877635;IPI00877787;IPI00877999;IPI00219335;IPI00878524;IPI00878827;IPI00943250	60S ribosomal protein L3;HIV-1 TAR RNA-binding protein B;Ribosomal protein L3;cDNA FLJ35376 fis, clone SKMUS2004044, highly similar to Homo sapiens ribosomal protein L3 (RPL3), transcript variant 2, mRNA;cDNA FLJ59135, highly similar to 60S ribosomal protein L3;Ribosomal protein L3, isoform CRA_i;Ribosomal protein L3, isoform CRA_b;RPL3 protein;Putative uncharacterized protein;Putative uncharacte…	OK/SW-cl.32;RPL3;hCG_2015191;rpl3	60S ribosomal protein L3;60S ribosomal protein L3 isoform b;Ribosomal protein L3, isoform CRA_b;Uncharacterized protein;35 kDa protein	P39023;Q96QL0;B3KS36;B4DN06;Q49AJ9;Q8TBW1;Q9BT63;Q9NY85;B5MCW2	25.1	403	5.5829e-36	6313700000	2133200000	2159400000		0.0310172	-0.0395596	-0.018425	0.0915099	0.146786	-0.0484122		-0.0604927	-0.131069	-0.109935	-0.0915099	0.0552757	-0.139922	0
IPI00930710	IPI00930710;IPI00007084;IPI00386271;IPI00940497	Mitochondrial aspartate-glutamate carrier protein;Solute carrier family 25, member 13 (Citrin), isoform CRA_a;Calcium-binding mitochondrial carrier protein Aralar2;Citrin;Mitochondrial aspartate glutamate carrier 2;Solute carrier family 25 member 13;cDNA FLJ54671, highly similar to Calcium-binding mitochondrial carrier protein Aralar2;Solute carrier family 25, member 13 (Citrin) variant;Putative …	hCG_40633;SLC25A13;ARALAR2	calcium-binding mitochondrial carrier protein Aralar2 isoform 1;Calcium-binding mitochondrial carrier protein Aralar2	Q546F9;Q9UJS0;B7Z2E2;Q53GR7;Q75KX8;Q75M55	14.9	676	1.1307e-40	122170000	38524000	42331000		-0.205142	-0.205017	-0.0171834	-0.026021	-0.0310909	-0.0235337		-0.179121	-0.178996	0.00883753	0.026021	-0.00506991	0.00248726	0
IPI00013466	IPI00013466;IPI00910220	Arsenical pump-driving ATPase;Arsenite-stimulated ATPase;ATPase ASNA1;hARSA-I;hASNA-I;Transmembrane domain recognition complex 40 kDa ATPase subunit;cDNA FLJ60230, highly similar to Arsenical pump-driving ATPase (EC 3.6.3.16)	ARSA;ASNA1;TRC40	ATPase ASNA1;cDNA FLJ60230, highly similar to Arsenical pump-driving ATPase	O43681;B4DEE5	8	348	2.1289e-06	100960000	37821000	25388000		-0.0861044	-0.00575927	-0.0171688	0.101366	0.124857	0.0374525		-0.18747	-0.107125	-0.118535	-0.101366	0.0234915	-0.0639135	0
IPI00009943	IPI00009943;IPI00550900;IPI00643765;IPI00908553;IPI00886965;IPI00888198;IPI00014402;IPI00012453;IPI00910288;IPI00410496;IPI00384863	Tumor protein, translationally-controlled 1;Fortilin;Histamine-releasing factor;p23;Translationally-controlled tumor protein;TPT1 protein;Tumor protein, translationally-controlled 1, isoform CRA_a	RP11-290D2.1-004;TPT1;hCG_32792;RP11-290D2.1-002	Tumor protein, translationally-controlled 1;Translationally-controlled tumor protein;Tumor protein, translationally-controlled 1, isoform CRA_a	Q5W0H4;P13693;Q86YH5;Q8TBK7	35.1	188	1.1559e-52	992320000	335680000	335830000		-0.0629506	-0.0367495	-0.0166579	-0.054779	-0.00186228	-0.00731857		-0.00817158	0.0180296	0.0381211	0.054779	0.0529168	0.0474605	0
IPI00218493	IPI00218493;IPI00873466;IPI00477213;IPI00024644;IPI00645291	Hypoxanthine-guanine phosphoribosyltransferase;HPRT1 protein;Putative uncharacterized protein HPRT1	HPRT;HPRT1	Hypoxanthine-guanine phosphoribosyltransferase;Uncharacterized protein	P00492;Q6LET3;A8MSU4	47.7	218	6.1385e-137	246600000	81988000	84189000		-0.077243	0.00238241	-0.0162202	-0.184852	-0.00557958	-0.00229571		0.107609	0.187234	0.168631	0.184852	0.179272	0.182556	0
IPI00024976	IPI00024976	1C9-2;Mitochondrial import receptor subunit TOM22 homolog;Translocase of outer membrane 22 kDa subunit homolog;Mitochondrial import receptor Tom22 variant;cDNA, FLJ92357, Homo sapiens translocase of outer mitochondrial membrane 22 homolog(yeast) (TOMM22), mRNA;HCG2010808, isoform CRA_a;MSTP065;Translocase of outer mitochondrial membrane 22 homolog (Yeast)	TOM22;TOMM22;hCG_2010808;MST065;RP3-508I15.12-001	Mitochondrial import receptor subunit TOM22 homolog	Q9NS69;Q53GB0;Q549C5	31	142	7.152e-102	1420800000	356810000	480270000		-0.154065	-0.338225	-0.0160889	0.0271309	-0.256201	-0.0575718		-0.181196	-0.365356	-0.0432198	-0.0271309	-0.283332	-0.0847027	0
IPI00025252	IPI00025252;IPI00847663;IPI00790740;IPI00791418	58 kDa glucose-regulated protein;58 kDa microsomal protein;Disulfide isomerase ER-60;Endoplasmic reticulum resident protein 57;Endoplasmic reticulum resident protein 60;Protein disulfide-isomerase A3;cDNA PSEC0148 fis, clone PLACE1007202, highly similar to Protein disulfide-isomerase A3 (EC 5.3.4.1);cDNA PSEC0175 fis, clone OVARC1000169, highly similar to Protein disulfide-isomerase A3 (EC 5.3.4.…	ERP57;ERP60;GRP58;PDIA3	Protein disulfide-isomerase A3	P30101;B3KQT2;B3KQT9;B4DDM1	57.6	505	0	10577000000	3434900000	3871900000		-0.177599	-0.17645	-0.0156659	-0.175429	0.0604625	0.0847446		-0.00217014	-0.00102165	0.159763	0.175429	0.235891	0.260173	0
IPI00215780	IPI00215780	40S ribosomal protein S19;cDNA, FLJ92047, Homo sapiens ribosomal protein S19 (RPS19), mRNA;Ribosomal protein S19, isoform CRA_a;Ribosomal protein S19	RPS19;hCG_1995572	40S ribosomal protein S19	P39019;B0ZBD0;Q8WVX7	74.5	145	6.1298e-158	3794700000	1408400000	1225400000		-0.138028	-0.117961	-0.0155638	-0.0908534	0.0765591	-0.0129557		-0.0471746	-0.0271075	0.0752897	0.0908534	0.167413	0.0778977	0
IPI00015954	IPI00015954;IPI00513941;IPI00644667;IPI00968137;IPI00964410	COPII-associated small GTPase;GTP-binding protein SAR1a;cDNA, FLJ92825, highly similar to Homo sapiens SAR1a gene homolog 1 (S. cerevisiae) (SARA1), mRNA;cDNA FLJ58922, highly similar to GTP-binding protein SAR1a;SAR1 gene homolog A (S. cerevisiae);SAR1 gene homolog A (S. cerevisiae), isoform CRA_a;Small GTP-binding protein;SARA1 protein;GTP binding protein;GTP-binding protein Sara;Masra2	SAR1;SAR1A;SARA;SARA1;hCG_1787550;RP11-367H5.4-001;RP11-367H5.4-005	GTP-binding protein SAR1a;SAR1 gene homolog A	Q9NR31;B2R679;B4DQ19;Q5SQT9;Q6FID4;Q8NG23;Q5SQU0	43.9	198	3.04e-79	543710000	178800000	170670000		-0.261591	-0.371615	-0.0154763	-0.299245	-0.0492927	-0.104573		0.0376537	-0.07237	0.283768	0.299245	0.249952	0.194671	0
IPI00022202	IPI00022202;IPI00215777;IPI00790115;IPI00788624;IPI00793177;IPI00791315	Phosphate carrier protein, mitochondrial;Phosphate transport protein;Solute carrier family 25 member 3;cDNA, FLJ96465, highly similar to Homo sapiens solute carrier family 25 (mitochondrial carrier;phosphate carrier), member 3 (SLC25A3), nuclear gene encodingmitochondrial protein, transcript variant 1b, mRNA;Solute carrier family 25 member 3 isoform b variant;cDNA FLJ90278 fis, clone NT2RP1000325…	OK/SW-cl.48;PHC;SLC25A3	Isoform A of Phosphate carrier protein, mitochondrial;Isoform B of Phosphate carrier protein, mitochondrial;cDNA FLJ90278 fis, clone NT2RP1000325, highly similar to Phosphate carrier protein, mitochondrialprecursor;31 kDa protein;24 kDa protein;21 kDa prot	Q00325-1;Q00325;Q00325-2;B2RE88;Q53HC3;Q8NCF7	24.6	362	5.9329e-52	1008600000	318020000	346900000		0.0167601	-0.0764223	-0.0145579	-0.0604625	0.0192037	0.00805655		0.0772226	-0.0159598	0.0459046	0.0604625	0.0796662	0.068519	0
IPI00968228	IPI00968228;IPI00183603;IPI00872620	Hydrophobic protein HSF-28;Oligosaccharyltransferase complex subunit OSTC	DC2;HDCMD45P;HSPC307;OSTC	Uncharacterized protein;Oligosaccharyltransferase complex subunit OSTC;17 kDa protein	D6RH22;Q9NRP0	6.7	178	5.1113e-06	31521000	11055000	10458000		-0.0524159	-0.128293	-0.0142519	-0.221568	-0.133274	-0.00127013		0.169152	0.0932744	0.207316	0.221568	0.0882938	0.220298	0
IPI00022744	IPI00022744;IPI00219994;IPI00910737;IPI00910298;IPI00219762	Cellular apoptosis susceptibility protein;Chromosome segregation 1-like protein;Exportin-2;Importin-alpha re-exporter;cDNA FLJ53202, highly similar to Exportin-2;Cellular apoptosis susceptibility protein variant 2;cDNA FLJ59343, highly similar to Exportin-2;cDNA FLJ59371, highly similar to Exportin-2;cDNA FLJ54022, highly similar to Exportin-2	CAS;CSE1L;XPO2;CSE1L-2	Isoform 1 of Exportin-2;Isoform 3 of Exportin-2;cDNA FLJ54022, highly similar to Exportin-2	P55060-1;P55060;B4DUC5;P55060-3;A3RLL6;B4DM67;B4DPS6;B4DM31	45.1	971	0	2372700000	736680000	860780000		-0.0635029	-0.123136	-0.0141936	-0.0518593	0.0240359	0.0392788		-0.0116436	-0.0712771	0.0376657	0.0518593	0.0758952	0.0911381	0
IPI00016910	IPI00016910;IPI00646839;IPI00922360;IPI00910003;IPI00873286;IPI00939953	eIF3 p110;Eukaryotic translation initiation factor 3 subunit 8;Eukaryotic translation initiation factor 3 subunit C;Cell migration-inducing protein 17;cDNA FLJ30804 fis, clone FEBRA2001267, highly similar to Eukaryotic translation initiation factor 3 subunit 8;cDNA FLJ55450, highly similar to Eukaryotic translation initiation factor 3 subunit 8;cDNA FLJ54400, highly similar to Eukaryotic translat…	EIF3C;EIF3CL;EIF3S8	Eukaryotic translation initiation factor 3 subunit C;Uncharacterized protein;cDNA FLJ54488, highly similar to Eukaryotic translation initiation factor 3 subunit 8;Uncharacterized protein;cDNA FLJ55750, highly similar to Eukaryotic translation initiation fa	Q99613;A1KYQ7;B3KNZ4;B4DVQ5;B4E1D5;B4E2Z6;Q3B7B9;B5ME19;B4DDN4;B4DVU3;C9J1F3;B4DRU0;C9JJ55	33	913	2.8215e-164	1358800000	399460000	431880000		-0.0650208	-0.106616	-0.0134653	-0.00977712	0.104337	0.026446		-0.0552436	-0.0968392	-0.00368816	0.00977712	0.114114	0.0362231	0
IPI00018350	IPI00018350;IPI00878310;IPI00877948;IPI00555581;IPI00878587;IPI00878128;IPI00878272;IPI00942307	CDC46 homolog;DNA replication licensing factor MCM5;P1-CDC46;cDNA FLJ78580, highly similar to Homo sapiens MCM5 minichromosome maintenance deficient 5, cell division cycle 46 (MCM5), mRNA;cDNA, FLJ92902, Homo sapiens MCM5 minichromosome maintenance deficient 5, celldivision cycle 46 (S. cerevisiae) (MCM5), mRNA;MCM5 minichromosome maintenance deficient 5, cell division cycle 46 (S. cerevisiae), i…	CDC46;MCM5;hCG_41525;RP5-824I19__A.1-001;RP5-824I19__A.1-002	DNA replication licensing factor MCM5;82 kDa protein;Minichromosome maintenance complex component 5;Minichromosome maintenance deficient protein 5 variant (Fragment);cDNA FLJ54759, highly similar to DNA replication licensing factor MCM5	P33992;A8K521;B1AHB0;B4DQ39;Q53FG5;B1AHB1;B3KVF0;Q59F49;B4DVK5	17.2	734	3.3242e-17	234130000	80279000	78793000		0.0637107	-0.0824301	-0.0125773	0.0540328	0.0147838	-0.0720277		0.00967791	-0.136463	-0.06661	-0.0540328	-0.039249	-0.126061	0
IPI00291467	IPI00291467;IPI00022891;IPI00645646;IPI00556601	Adenine nucleotide translocator 3;ADP,ATP carrier protein 3;ADP,ATP carrier protein, isoform T2;ADP/ATP translocase 3;Solute carrier family 25 member 6;ADP,ATP carrier protein, liver isoform T2 variant;cDNA, FLJ92654, highly similar to Homo sapiens solute carrier family 25 (mitochondrial carrier; adenine nucleotide translocator), member 6 (SLC25A6), mRNA;SLC25A6 protein;Solute carrier family 25 (…	ANT3;CDABP0051;SLC25A6;hCG_1746794;ANT1;SLC25A4;hCG_16144	ADP/ATP translocase 3;ADP/ATP translocase 1;17 kDa protein	P12236;Q59EI9;Q6I9V5;P12235;A8K787;D3DP59	56.7	298	1.6355e-167	705110000	221570000	237810000		-0.107018	-0.120485	-0.0125045	-0.1141	0.0429244	0.0563061		0.0070822	-0.00638421	0.101596	0.1141	0.157025	0.170407	0
IPI00646917	IPI00646917;IPI00552186	Cleavage and polyadenylation specificity factor 25 kDa subunit;Cleavage and polyadenylation specificity factor subunit 5;Nucleoside diphosphate-linked moiety X motif 21;Pre-mRNA cleavage factor Im 25 kDa subunit;cDNA, FLJ93125, highly similar to Homo sapiens cleavage and polyadenylation specific factor 5, 25 kDa(CPSF5), mRNA	CFIM25;CPSF25;CPSF5;NUDT21	Cleavage and polyadenylation specificity factor subunit 5	O43809;B2R6U8	59	227	1.8887e-91	328600000	75158000	128760000		-0.193456	-0.16877	-0.0124754	-0.130536	0.00374614	0.0395596		-0.0629208	-0.0382348	0.11806	0.130536	0.134282	0.170095	0
IPI00880007	IPI00880007;IPI00396171;IPI00888475;IPI00878314;IPI00220113;IPI00927819;IPI00411375;IPI00924603;IPI00043863;IPI00743873;IPI00927173;IPI00878651;IPI00910596;IPI00333281;IPI00926984	Microtubule-associated protein 4;cDNA FLJ58263, highly similar to Microtubule-associated protein 4;MAP4 protein;Microtubule-associated protein	MAP4	245 kDa protein;Isoform 1 of Microtubule-associated protein 4;Isoform 6 of Microtubule-associated protein 4;110 kDa protein;Isoform 2 of Microtubule-associated protein 4;Microtubule-associated protein;Isoform 4 of Microtubule-associated protein 4;Microtubu	P27816-1;P27816;P27816-6;B4DM10;P27816-2;Q05D06;Q6NX68;P27816-5;C9JFC3;P27816-4;Q86Y04;B9ZVR1	24	2297	0	864260000	284230000	302850000		-0.118227	-0.137766	-0.0120825	-0.230818	-0.0348252	0.0311128		0.112591	0.093052	0.218735	0.230818	0.195993	0.261931	0
IPI00790743	IPI00790743;IPI00056494;IPI00968305;IPI00917181;IPI00220344;IPI00176574	60S ribosomal protein L36a-like;cDNA, FLJ92227, highly similar to Homo sapiens ribosomal protein L36a-like (RPL36AL), mRNA	RPL36AL	Protein;60S ribosomal protein L36a-like	Q969Q0;B2R4V2	32.6	138	1.7499e-08	234540000	73637000	87854000		-0.173255	-0.114634	-0.0116607	-0.00100953	0.0122111	-0.00433459		-0.172246	-0.113624	-0.0106512	0.00100953	0.0132206	-0.00332506	0
IPI00017342	IPI00017342	Rho-related GTP-binding protein RhoG;ARHG protein;Ras homolog gene family, member G (Rho G);Ras homolog gene family, member G (Rho G), isoform CRA_a	ARHG;RHOG;hCG_16162	Rho-related GTP-binding protein RhoG	P84095;Q6ICQ8	41.9	191	3.6638e-13	137470000	42274000	49698000		-0.143524	-0.295605	-0.011588	-0.142348	-0.113676	-0.0128101		-0.00117595	-0.153257	0.13076	0.142348	0.0286719	0.129538	0
IPI00789435	IPI00789435	0	0	71 kDa protein	0	33	646	0	4018100000	2247900000	1032500000		-0.0469799	-0.0832474	-0.0114571	-0.0623981	0.0472592	0.0545012		0.0154182	-0.0208493	0.050941	0.0623981	0.109657	0.116899	0
IPI00013808	IPI00013808;IPI00969112;IPI00845465;IPI00942539;IPI00908776;IPI00908458;IPI00936352;IPI00032137;IPI00903019	Alpha-actinin-4;F-actin cross-linking protein;Non-muscle alpha-actinin 4;ACTN4 protein;Actinin alpha4 isoform	ACTN4	Alpha-actinin-4;Alpha actinin 4 short isoform;Actinin alpha4 isoform;39 kDa protein	O43707;Q96BG6;D6PXK4;A4K467	34.4	911	7.9716e-285	1274900000	406870000	430810000		-0.210888	-0.0827026	-0.0113117	0.192958	0.152119	0.0506062		-0.403846	-0.275661	-0.20427	-0.192958	-0.0408399	-0.142352	0
IPI00383046	IPI00383046	Carboxymethylenebutenolidase homolog;cDNA, FLJ96437;Similar to mouse 2310016A09Rik	CMBL;hCG_1758400;LOC134147	Carboxymethylenebutenolidase homolog	Q96DG6;B2RD36;D3DTC7	55.1	245	5.1448e-172	504120000	176380000	171770000		-0.176323	-0.136848	-0.0109627	-0.204516	0.0153548	0.0558898		0.0281936	0.0676688	0.193554	0.204516	0.219871	0.260406	0
IPI00218319	IPI00218319;IPI00382894;IPI00479185;IPI00218320;IPI00642042;IPI00477649;IPI00909961;IPI00854592;IPI00645055;IPI00643370;IPI00966664;IPI00647245;IPI00844078;IPI00900375;IPI00640264;IPI00941379;IPI00965179	Gamma-tropomyosin;Tropomyosin alpha-3 chain;Tropomyosin-3;Tropomyosin-5;cDNA, FLJ96568, highly similar to Homo sapiens tropomyosin 3 (TPM3), mRNA;Tropomyosin 3, isoform CRA_c;Tropomyosin 3;Tropomyosin 3, isoform CRA_b;TPMsk3;cDNA FLJ50612, highly similar to Rattus norvegicus tropomyosin 3, gamma (Tpm3), transcript variant 2, mRNA;Cytoskeletal tropomyosin isoform (2.5 kb);Cytoskeletal tropomyosin …	TPM3;hCG_1997142;RP11-205M9.1-006;RP11-205M9.1-009;RP11-205M9.1-005;OK/SW-cl.5;DKFZp686J1372;RP11-205M9.1-003;RP11-205M9.1-010;RP11-205M9.1-002	Isoform 2 of Tropomyosin alpha-3 chain;Tropomyosin 3, isoform CRA_b;tropomyosin alpha-3 chain isoform 4;Isoform 3 of Tropomyosin alpha-3 chain;Putative uncharacterized protein DKFZp686J1372;tropomyosin alpha-3 chain isoform 5;cDNA FLJ50720, highly similar	P06753-2;P06753;B2RDE1;D3DV71;Q5VU58;Q8TCG3;Q5VU66;P06753-3;B4DQ80;Q5VU61;Q6LDX7;Q8NI98;Q5HYB6;Q5VU59;Q5VU72;B4DWT5;Q8NAG3;Q5VU70;Q8NAH0	80.6	248	2.0487e-260	3773800000	1279400000	1218800000		-0.0687396	-0.0935602	-0.0104104	-0.033793	0.0458623	-0.0452379		-0.0349466	-0.0597672	0.0233825	0.033793	0.0796553	-0.0114449	0
IPI00297779	IPI00297779;IPI00791487	CCT-beta;T-complex protein 1 subunit beta;cDNA FLJ75037, highly similar to Homo sapiens chaperonin containing TCP1, subunit 2 (beta) (CCT2),mRNA;cDNA FLJ50480, highly similar to T-complex protein 1 subunit beta;cDNA FLJ50585, highly similar to T-complex protein 1 subunit beta;cDNA FLJ52359, highly similar to T-complex protein 1 subunit beta;cDNA, FLJ79296, highly similar to T-complex protein 1 su…	99D8.1;CCT2;CCTB;hCG_24460	T-complex protein 1 subunit beta	P78371;A8K402;B5BTY7;B7Z243;B7Z4R3;B7Z7K4;B7ZAT2;Q9H369	77.4	535	0	4152600000	1365400000	1426600000		-0.115033	-0.0842004	-0.00950978	-0.0762854	0.0630887	0.0575542		-0.0387478	-0.00791492	0.0667757	0.0762854	0.139374	0.13384	0
IPI00853161	IPI00853161;IPI00554723;IPI00064765;IPI00646899;IPI00398057;IPI00893680;IPI00894025;IPI00853485;IPI00894078	Ribosomal protein L10, isoform CRA_b;60S ribosomal protein L10;Laminin receptor homolog;Protein QM;Tumor suppressor QM;60S ribosomal protein L10-like;Putative uncharacterized protein RPL10;Ribosomal protein L10	hCG_2008007;RPL10;DXS648E;QM;RPL10L;XX-FW83563B9.1-011	Ribosomal protein L10, isoform CRA_b;60S ribosomal protein L10;60S ribosomal protein L10-like;Uncharacterized protein;24 kDa protein;15 kDa protein;10 kDa protein	D3DWW6;P27635;Q96L21;C9J7T6;Q5HY50	59.3	214	1.0449e-75	947980000	318170000	318180000		-0.0918014	0.0130139	-0.00945169	0.0081018	0.0756011	0.0582472		-0.0999032	0.00491212	-0.0175535	-0.0081018	0.0674993	0.0501454	0
IPI00013917	IPI00013917	40S ribosomal protein S12	RPS12	40S ribosomal protein S12	P25398	77.3	132	4.3292e-227	2046900000	660030000	703400000		-0.128161	-0.139208	-0.00919032	-0.0889557	0.0127832	-0.00429118		-0.0392057	-0.0502518	0.0797654	0.0889557	0.101739	0.0846645	0
IPI00216308	IPI00216308;IPI00847300;IPI00910830;IPI00790304	Outer mitochondrial membrane protein porin 1;Plasmalemmal porin;Porin 31HL;Porin 31HM;Voltage-dependent anion-selective channel protein 1;cDNA FLJ38670 fis, clone HSYRA2000190, highly similar to Voltage-dependent anion-selective channel protein 1;Voltage-dependent anion channel 1, isoform CRA_a;cDNA FLJ57715, highly similar to Voltage-dependent anion-selective channel protein 1;Putative uncharact…	VDAC;VDAC1;hCG_1980917	Voltage-dependent anion-selective channel protein 1;Similar to Voltage-dependent anion-selective channel protein 1;cDNA FLJ57715, highly similar to Voltage-dependent anion-selective channel protein 1;Uncharacterized protein	P21796;B3KTS5;D3DQ93;B4DEI3;C9JI87	75.6	283	0	3940800000	1394400000	1256400000		-0.066537	-0.0858325	-0.00855162	-0.0931545	0.078883	0.0900404		0.0266175	0.00732196	0.0846029	0.0931545	0.172038	0.183195	0
IPI00396321	IPI00396321;IPI00968169;IPI00966227	Leucine-rich repeat-containing protein 59;cDNA, FLJ95955;Leucine rich repeat containing 59, isoform CRA_a	LRRC59;PRO1855;hCG_29632	Leucine-rich repeat-containing protein 59;Uncharacterized protein	Q96AG4;B2RE83;D3DTX8;D6RD78	45.3	307	1.9798e-120	7206400000	2320100000	2397900000		-0.177599	-0.137897	-0.00820336	-0.154583	0.0839282	0.090718		-0.0230157	0.0166863	0.14638	0.154583	0.238511	0.245301	0
IPI00031169	IPI00031169;IPI00794027;IPI00798089;IPI00790570;IPI00794561;IPI00448725	Ras-related protein Rab-2A;cDNA FLJ51998, highly similar to Ras-related protein Rab-2A;RAB2	RAB2;RAB2A	Ras-related protein Rab-2A;Protein;21 kDa protein	P61019;B4DMQ5;O75546	48.1	212	1.5633e-192	608560000	225240000	207310000		-0.00891709	0.00502933	-0.00734757	0.044464	-0.123497	0.226632		-0.0533811	-0.0394347	-0.0518116	-0.044464	-0.167961	0.182168	0
IPI00011253	IPI00011253;IPI00939811;IPI00855830;IPI00879848	40S ribosomal protein S3;Ribosomal protein S3 variant;Ribosomal protein S3	OK/SW-cl.26;RPS3	40S ribosomal protein S3;Ribosomal protein S3	P23396;Q53G83;Q9NQS8	88.5	243	3.1122e-288	5628500000	1966100000	1960700000		-0.131063	-0.107688	-0.00692711	-0.0771062	0.0639171	0.0319597		-0.0539564	-0.0305816	0.0701791	0.0771062	0.141023	0.109066	0
IPI00014230	IPI00014230;IPI00796075	Complement component 1 Q subcomponent-binding protein, mitochondrial;GC1q-R protein;Glycoprotein gC1qBP;Hyaluronan-binding protein 1;Mitochondrial matrix protein p32;p33;cDNA FLJ75700, highly similar to Homo sapiens complement component 1, q subcomponent binding protein (C1QBP), nuclear gene encoding mitochondrial protein, mRNA	C1QBP;GC1QBP;HABP1;SF2P32	Complement component 1 Q subcomponent-binding protein, mitochondrial;20 kDa protein	Q07021;A8K651	33.7	282	1.4463e-183	669500000	204130000	232710000		-0.155231	-0.068602	-0.00659373	-0.134878	-0.0740765	0.103934		-0.0203531	0.066276	0.128284	0.134878	0.0608015	0.238812	0
IPI00020510	IPI00020510	CDGSH iron sulfur domain-containing protein 1;MitoNEET	C10orf70;CISD1;MDS029;ZCD1	CDGSH iron-sulfur domain-containing protein 1	Q9NZ45	50.9	108	6.8031e-68	480820000	152670000	144790000		0.163284	0.198725	-0.00640534	0.140778	0.018919	0.139469		0.0225062	0.0579476	-0.147183	-0.140778	-0.121859	-0.00130833	0
IPI00017334	IPI00017334;IPI00966398;IPI00791634;IPI00793442;IPI00909721;IPI00964565;IPI00966987;IPI00965606;IPI00966478;IPI00940514;IPI00386679	Prohibitin;cDNA FLJ78511, highly similar to Homo sapiens prohibitin (PHB), mRNA;cDNA, FLJ93035, Homo sapiens prohibitin (PHB), mRNA;Prohibitin, isoform CRA_a;Prohibitin variant;PHB protein;Putative uncharacterized protein PHB	PHB;hCG_29613	Prohibitin;Uncharacterized protein;Uncharacterized protein;Uncharacterized protein	P35232;A8K401;Q53FV0;Q6FHP5;Q6PUJ7;C9JW96;C9JZ20;A8MUL1	91.9	272	0	3140300000	1216200000	923280000		0.0619326	0.0265871	-0.00633288	0.0901731	0.0601858	0.0677764		-0.0282406	-0.063586	-0.096506	-0.0901731	-0.0299874	-0.0223968	0
IPI00006072	IPI00006072	Protein transport protein Sec61 subunit gamma	SEC61G	Protein transport protein Sec61 subunit gamma	P60059	48.5	68	0.00024126	39135000	12267000	13179000		-0.00762609	-0.0201999	-0.00607208	-0.0963968	-0.0136837	-0.0390584		0.0887707	0.0761969	0.0903247	0.0963968	0.0827131	0.0573384	0
IPI00219365	IPI00219365;IPI00872814;IPI00922115	Membrane-organizing extension spike protein;Moesin;MSN protein	MSN	Moesin;68 kDa protein	P26038;Q6PJT4	63.1	577	0	7452700000	2437900000	2533400000		-0.129085	-0.0820213	-0.00397288	-0.0596322	0.114634	0.0408223		-0.069453	-0.0223891	0.0556593	0.0596322	0.174266	0.100454	0
IPI00157790	IPI00157790;IPI00639848	Proteasome-associated protein ECM29 homolog;cDNA FLJ16204 fis, clone CTONG2019232, highly similar to Proteasome-associated protein ECM29 homolog;cDNA FLJ45314 fis, clone BRHIP3005142, highly similar to Proteasome-associated protein ECM29 homolog	ECM29;KIAA0368	proteasome-associated protein ECM29 homolog	Q5VYK3;B3KV72;B3KXF2	21.9	2017	7.8343e-159	253900000	87309000	83974000		0.0343967	0.00343771	-0.00374143	0.0238564	-0.0216579	0.000576963		0.0105403	-0.0204187	-0.0275978	-0.0238564	-0.0455143	-0.0232794	0
IPI00028006	IPI00028006;IPI00844375	Macropain subunit C7-I;Multicatalytic endopeptidase complex subunit C7-I;Proteasome component C7-I;Proteasome subunit beta type-2;cDNA FLJ51890, highly similar to Proteasome subunit beta type 2 (EC 3.4.25.1);Proteasome (Prosome, macropain) subunit, beta type, 2, isoform CRA_b;Proteasome subunit beta type;Proteasome beta 2 subunit variant	PSMB2;hCG_1812781	Proteasome subunit beta type-2;Proteasome beta 2 subunit variant (Fragment)	P49721;B7Z478;D3DPS0;Q59FJ0	61.7	201	1.02e-78	1773700000	609810000	593140000		-0.145482	-0.204391	-0.00316297	-0.12075	0.00676478	0.126576		-0.0247318	-0.0836411	0.117587	0.12075	0.127515	0.247327	0
IPI00646689	IPI00646689;IPI00789285;IPI00797323	14 kDa thioredoxin-related protein;Protein 42-9-9;Thioredoxin domain-containing protein 17;Thioredoxin-like protein 5	TXNDC17;TXNL5	Thioredoxin domain-containing protein 17;11 kDa protein;9 kDa protein	Q9BRA2	62.6	123	9.7072e-88	363660000	128970000	112470000		-0.0184917	0.0335843	-0.00301839	-0.0494914	0.134747	0.103665		0.0309996	0.0830757	0.046473	0.0494914	0.184238	0.153157	0
IPI00019345	IPI00019345;IPI00015148;IPI00877120;IPI00908754;IPI00796349;IPI00412525;IPI00816182;IPI00942831	C21KG;G-22K;GTP-binding protein smg p21A;Ras-related protein Krev-1;Ras-related protein Rap-1A;cDNA FLJ75985, highly similar to Homo sapiens RAP1A, member of RAS oncogene family (RAP1A), transcript variant 2, mRNA;RAP1A, member of RAS oncogene family;GTP-binding protein smg p21B;Ras-related protein Rap-1b;cDNA FLJ50714, moderately similar to Ras-related protein Rap-1b;Ras-related protein Rap-1b-l…	KREV1;RAP1A;hCG_1818872;RP4-773A18.1-001;OK/SW-cl.11;RAP1B	Ras-related protein Rap-1A;Ras-related protein Rap-1b;RAP1A, member of RAS oncogene family;cDNA FLJ50714, moderately similar to Ras-related protein Rap-1b;18 kDa protein;Ras-related protein Rap-1b-like protein;PNAS-140 (Fragment);cDNA FLJ50711, moderately	P62834;A8KAH9;P61224;Q5U0C3;B4DW94;A6NIZ1;B4DQI8;Q9BXV4;B4DW74;B7ZAY2;B7ZB78	34.2	184	3.0011e-96	878420000	276760000	272540000		-0.0501882	0.00501486	-0.00293165	-0.09815	-0.0557113	0.00891709		0.0479618	0.103165	0.0952184	0.09815	0.0424388	0.107067	0
IPI00003269	IPI00003269	Beta-actin-like protein 2;Kappa-actin	ACTBL2	Beta-actin-like protein 2	Q562R1	20.2	376	2.9507e-176	9227400000	3025400000	3180000000		-0.219587	-0.245861	-0.00288828	-0.0666748	0.0146409	0.0569996		-0.152912	-0.179186	0.0637865	0.0666748	0.0813157	0.123674	0
IPI00916768	IPI00916768;IPI00794543;IPI00075248;IPI00386621;IPI00915959	cDNA FLJ75174, highly similar to Homo sapiens calmodulin 1 (phosphorylase kinase, delta), mRNA;cDNA, FLJ96792, highly similar to Homo sapiens calmodulin 2 (phosphorylase kinase, delta) (CALM2), mRNA;Calmodulin;Calmodulin 1 (Phosphorylase kinase, delta), isoform CRA_a;Calmodulin 3 (Phosphorylase kinase, delta), isoform CRA_b;cDNA FLJ61744, highly similar to Calmodulin;CALM3 protein	CALM;CALM1;CALM2;CALM3;CALML2;CAM;CAM1;CAM2;CAM3;CAMB;CAMC;CAMIII;hCG_20313;hCG_21749	21 kDa protein;cDNA FLJ75174, highly similar to Homo sapiens calmodulin 1 (phosphorylase kinase, delta), mRNA;Calmodulin;CALM3 protein;7 kDa protein	A8K1M2;B2RDW0;P62158;B4DJ51;Q9BRL5	36.4	187	3.4041e-113	1138300000	405030000	359770000		-0.132906	-0.279174	-0.002816	-0.0851527	-0.100654	-0.0242084		-0.0477531	-0.194021	0.0823367	0.0851527	-0.0155015	0.0609443	0
IPI00019600	IPI00019600;IPI00789287;IPI00797889;IPI00965965	DDVit 1;Enterocyte differentiation-associated factor 1;Enterocyte differentiation-promoting factor 1;MMS2 homolog;Ubiquitin-conjugating enzyme E2 variant 2;Vitamin D3-inducible protein;cDNA, FLJ93989, Homo sapiens ubiquitin-conjugating enzyme E2 variant 2 (UBE2V2),mRNA;Ubiquitin-conjugating enzyme E2 variant 2, isoform CRA_b	MMS2;UBE2V2;UEV2;hCG_1640505	Ubiquitin-conjugating enzyme E2 variant 2;12 kDa protein;16 kDa protein	Q15819;A0M8W4	46.2	145	3.6964e-23	99498000	23603000	32242000		-0.137766	-0.109695	-0.00268591	-0.118227	0.340163	0.0543623		-0.019539	0.00853195	0.115541	0.118227	0.45839	0.172589	0
IPI00008433	IPI00008433;IPI00555941	40S ribosomal protein S5;40S ribosomal protein S5, N-terminally processed;Ribosomal protein S5 variant	RPS5	40S ribosomal protein S5	P46782;Q53G25	58.3	204	2.6851e-273	3785300000	1202400000	1430300000		-0.10286	-0.0692897	-0.00261364	-0.0316775	0.052555	0.0550568		-0.0711822	-0.0376122	0.0290639	0.0316775	0.0842325	0.0867343	0
IPI00479722	IPI00479722;IPI00748256	11S regulator complex subunit alpha;Activator of multicatalytic protease subunit 1;Interferon gamma up-regulated I-5111 protein;Proteasome activator 28 subunit alpha;Proteasome activator complex subunit 1;PSME1 protein;cDNA, FLJ92500, Homo sapiens proteasome (prosome, macropain) activator subunit 1 (PA28 alpha) (PSME1), mRNA;Proteasome (Prosome, macropain) activator subunit 1 (PA28 alpha), isofor…	IFI5111;PSME1;hCG_40175	Proteasome activator complex subunit 1;proteasome activator complex subunit 1 isoform 2	Q06323;Q6FHU3;Q6IBM2;A6NJG9;Q86SZ9	39.8	249	3.2146e-51	258970000	85246000	84792000		-0.0738202	-0.14978	-0.00255583	0.0646308	0.0448837	-0.00442142		-0.138451	-0.21441	-0.0671866	-0.0646308	-0.0197471	-0.0690522	0
IPI00024933	IPI00024933;IPI00816063;IPI00868816	60S ribosomal protein L12;HCG21173, isoform CRA_a;Ribosomal protein L12 variant	RPL12;hCG_21173	Isoform 1 of 60S ribosomal protein L12;Isoform 2 of 60S ribosomal protein L12	P30050-1;P30050;D3DS95;Q59FI9;P30050-2	69.1	165	0	2014100000	670500000	690370000		-0.161178	-0.0333701	-0.00205008	-0.0237521	0.0521376	-0.00142898		-0.137426	-0.009618	0.0217021	0.0237521	0.0758898	0.0223232	0
IPI00555956	IPI00555956	26 kDa prosomal protein;Macropain beta chain;Multicatalytic endopeptidase complex beta chain;Proteasome chain 3;Proteasome subunit beta type-4;cDNA FLJ56661, highly similar to Proteasome subunit beta type 4 (EC 3.4.25.1)	PROS26;PSMB4	Proteasome subunit beta type-4	P28070;B4DFL3	50.4	264	8.9101e-185	1051500000	291990000	355210000		-0.134089	-0.0680516	-0.00144342	-0.173383	-0.00011542	-0.034249		0.0392938	0.105332	0.17194	0.173383	0.173268	0.139134	0
IPI00844264	IPI00844264;IPI00470891;IPI00873244	Putative uncharacterized protein DKFZp779B0247;Cold shock domain-containing protein E1;N-ras upstream gene protein;Protein UNR;cDNA FLJ12454 fis, clone NT2RM1000555, highly similar to UNR PROTEIN;cDNA FLJ12466 fis, clone NT2RM1000826, highly similar to UNR PROTEIN;CSDE1 protein;NRAS-related protein;Putative uncharacterized protein DKFZp566C233;Putative uncharacterized protein DKFZp586J0620	DKFZp779B0247;CSDE1;D1S155E;KIAA0885;NRU;UNR;DKFZp566C233;DKFZp586J0620	cold shock domain-containing protein E1 isoform 3;Isoform Long of Cold shock domain-containing protein E1;Isoform Short of Cold shock domain-containing protein E1	Q68DF1;O75534-1;O75534;Q9GZV0;O75534-2;Q8WU01;Q96L66;Q9UG12;Q9UG93	15.5	813	3.7165e-185	1008100000	392530000	353680000		0.0302803	0.00843553	-0.00140009	0.201443	-0.226426	-0.119824		-0.171163	-0.193008	-0.202844	-0.201443	-0.427869	-0.321267	0
IPI00029133	IPI00029133;IPI00456747;IPI00880198	ATP synthase subunit b, mitochondrial;cDNA FLJ78635, highly similar to Homo sapiens ATP synthase, H+ transporting, mitochondrial F0 complex, subunit b, isoform 1 (ATP5F1), transcript variant 1, mRNA;cDNA, FLJ94101, Homo sapiens ATP synthase, H+ transporting, mitochondrial F0complex, subunit b, isoform 1 (ATP5F1), mRNA;Cell proliferation-inducing protein 47;HCG39985, isoform CRA_a;ATP synthase, H+…	ATP5F1;hCG_39985;RP11-552M11.5-005	ATP synthase subunit b, mitochondrial;ATP synthase, H+ transporting, mitochondrial F0 complex, subunit B1	P24539;A8K4W2;Q08ET0;Q53GB3;Q5QNZ2	57.4	256	6.0031e-133	920530000	309120000	303840000		-0.143263	-0.0930192	-0.00112574	-0.0713508	-0.00348109	0.0702519		-0.071912	-0.0216684	0.0702251	0.0713508	0.0678697	0.141603	0
IPI00549248	IPI00549248;IPI00658013;IPI00220740;IPI00604504;IPI00956486;IPI00455423;IPI00872901;IPI00879741	Nucleolar phosphoprotein B23;Nucleolar protein NO38;Nucleophosmin;Numatrin;Truncated nucleolar phosphoprotein B23;Nucleophosmin (Nucleolar phosphoprotein B23, numatrin), isoform CRA_a;NPM1 protein;Nucleophosmin (Nucleolar phosphoprotein B23, numatrin);Nucleophosmin/B23.2;cDNA FLJ20465 fis, clone KAT06236	NPM;NPM1;hCG_1979311	Isoform 1 of Nucleophosmin;nucleophosmin isoform 3;Isoform 2 of Nucleophosmin	P06748-1;P06748;A4ZU86;D3DQL6;Q9BTI9;Q9BYG9;Q9NX34;P06748-2	75.9	294	0	37181000000	12021000000	12468000000		-0.0127832	0.0721187	-0.000404011	0.0929555	0.0720372	0.10165		-0.105739	-0.0208368	-0.0933595	-0.0929555	-0.0209183	0.00869455	0
IPI00884105	IPI00884105;IPI00908532;IPI00556655	CD107 antigen-like family member A;Lysosome-associated membrane glycoprotein 1;cDNA FLJ35079 fis, clone PLACE6005283, highly similar to Lysosome-associated membrane glycoprotein 1;cDNA FLJ57633, highly similar to Lysosome-associated membrane glycoprotein 1	LAMP1	Lysosome-associated membrane glycoprotein 1;cDNA FLJ57633, highly similar to Lysosome-associated membrane glycoprotein 1	P11279;B3KRY3;B4DWL3	11.8	417	2.0495e-90	913710000	294820000	355490000		-0.38084	-0.217727	-0.000317428	-0.224658	-0.0441813	0.0927487		-0.156183	0.00693069	0.22434	0.224658	0.180476	0.317406	0
IPI00179330	IPI00179330;IPI00798155;IPI00969566;IPI00792712;IPI00793729;IPI00970811;IPI00719280;IPI00790633;IPI00794925;IPI00795527;IPI00793810;IPI00797400;IPI00796600;IPI00794211;IPI00784990;IPI00796007;IPI00789823;IPI00456429;IPI00793330;IPI00654754;IPI00792139;IPI00794205;IPI00418813;IPI00970878;IPI00936175;IPI00937730;IPI00879555;IPI00871424;IPI00248597	40S ribosomal protein S27a;cDNA, FLJ96793, Homo sapiens ribosomal protein S27a (RPS27A), mRNA;Ribosomal protein S27a, isoform CRA_c;Ribosomal protein S27a;Ribosomal protein S27A;cDNA FLJ75516, highly similar to Xenopus tropicalis ubiquitin C, mRNA;Ubiquitin C variant;Ubiquitin C splice variant;Putative uncharacterized protein;UBC protein;cDNA FLJ32377 fis, clone SKMUS1000014, highly similar to Po…	RPS27A;UBA80;UBCEP1;hCG_1987923;UBC;DKFZp434K0435;hCG_1998947;UBB;UBA52;UBCEP2;hCG_37048	Ubiquitin-40S ribosomal protein S27a;12 kDa protein;Polyubiquitin-C;39 kDa protein;UBC protein;33 kDa protein;Polyubiquitin-B;25 kDa protein;21 kDa protein;21 kDa protein;19 kDa protein;19 kDa protein;18 kDa protein;18 kDa protein;Ubiquitin C splice varian	P62979;B2RDW1;Q5RKT7;Q8WYN9;P0CG48;A8K674;Q59EM9;Q5PY61;Q66K58;Q96H31;Q96MH4;Q9UFQ0;Q96C32;P0CG47;B4DV12;Q5U5U6;Q5UGI3;P62987;Q3MIH3;A8CGI2;Q49A90	76.9	156	1.1244e-265	10279000000	3750900000	3229900000		-0.113434	-0.0809305	0	-0.116498	-0.00119793	0.0150693		0.00306404	0.0355674	0.116498	0.116498	0.1153	0.131567	0
IPI00924816	IPI00924816;IPI00179589;IPI00926178	Myotrophin;Protein V-1;cDNA FLJ31663 fis, clone NT2RI2004504, highly similar to MYOTROPHIN;Myotrophin, isoform CRA_a;Putative uncharacterized protein DKFZp761E1322;V-1 protein;Putative uncharacterized protein MTPN	MTPN;DKFZp761E1322;hCG_16971;tcag7.994	Myotrophin;14 kDa protein;Uncharacterized protein	P58546;Q69YG1;C9JL85	39	118	6.4782e-118	112700000	37934000	36808000		-0.0154976	-0.00791308	0	-0.0697022	0.0866479	0.0117819		0.0542046	0.0617891	0.0697022	0.0697022	0.15635	0.081484	0
IPI00031519	IPI00031519;IPI00220918;IPI00220919	CXXC-type zinc finger protein 9;DNA (cytosine-5)-methyltransferase 1;DNA methyltransferase HsaI;MCMT;Cytosine-specific methyltransferase	AIM;CXXC9;DNMT;DNMT1	Isoform 1 of DNA (cytosine-5)-methyltransferase 1;Isoform 2 of DNA (cytosine-5)-methyltransferase 1;Isoform 3 of DNA (cytosine-5)-methyltransferase 1	P26358-1;P26358;Q59FP7;P26358-2;B3KVA0;P26358-3	9.3	1678	1.2977e-33	56423000	21154000	20264000		0.0371771	-0.0639171	0	-0.0306892	-0.0240617	-0.0355644		0.0678663	-0.0332278	0.0306892	0.0306892	0.00662748	-0.0048752	0
IPI00926491	IPI00926491;IPI00966606;IPI00719814	cDNA FLJ56092, highly similar to Pentatricopeptide repeat protein 1;Pentatricopeptide repeat domain 1;Putative uncharacterized protein PTCD1;Putative uncharacterized protein ATP5J2	PTCD1;ATP5J2	cDNA FLJ56092, highly similar to Pentatricopeptide repeat protein 1;Uncharacterized protein;ATP synthase subunit f, mitochondrial isoform 2d	B4DJ38;Q3ZB84;C9JJT5;C9J8H9	4.5	749	9.1656e-38	134970000	40290000	45560000		-0.0147838	-0.14274	0	0.0209551	0.0873271	-0.0624296		-0.0357389	-0.163695	-0.0209551	-0.0209551	0.0663719	-0.0833847	0
IPI00419258	IPI00419258;IPI00645948;IPI00644653;IPI00018755;IPI00903004;IPI00742929;IPI00022796;IPI00886784;IPI00737736;IPI00788220;IPI00643746;IPI00418184;IPI00879051;IPI00011675;IPI00967671	High mobility group protein 1;High mobility group protein B1;High-mobility group box 1;cDNA FLJ56337, highly similar to High mobility group protein B1;High-mobility group box 1 variant;Putative high mobility group protein 1-like 10;cDNA FLJ32558 fis, clone SPLEN1000143, highly similar to High mobility group protein B1;Putative high mobility group protein 1-like 1;Putative high mobility group prot…	HMG1;HMGB1;RP11-550P23.1-002;RP11-550P23.1-003;HMG1L10;HMGB1L10;HMG1L1;HMGB1L1	High mobility group protein B1;High-mobility group box 1;cDNA FLJ56337, highly similar to High mobility group protein B1;Putative high mobility group protein 1-like 10;cDNA FLJ32558 fis, clone SPLEN1000143, highly similar to High mobility group protein B1;	P09429;Q5T7C6;B7Z965;Q59GW1;Q5T7C4;Q9UGV6;B3KQ05;B2RPK0	52.1	215	3.739e-124	4807900000	1239400000	1745400000		0.0624296	0.0867372	0.000432744	-0.013498	-0.00627492	-0.0145141		0.0759276	0.100235	0.0139307	0.013498	0.00722307	-0.00101615	0
IPI00465361	IPI00465361;IPI00397611;IPI00909231	60S ribosomal protein L13;Breast basic conserved protein 1;Ribosomal protein L13	BBC1;OK/SW-cl.46;RPL13;hCG_1723872	60S ribosomal protein L13;24 kDa protein	P26373;A8K4C8;B4DLX3;O60250;Q6NZ55	53.1	211	4.5872e-83	3143200000	1117600000	1122200000		-0.0560285	-0.1129	0.000576963	-0.0963968	0.0688771	-0.00566648		0.0403683	-0.0165035	0.0969738	0.0963968	0.165274	0.0907303	0
IPI00021812	IPI00021812;IPI00555610;IPI00031605	Desmoyokin;Neuroblast differentiation-associated protein AHNAK;cDNA FLJ57801, highly similar to Homo sapiens AHNAK nucleoprotein (desmoyokin) (AHNAK), transcript variant 1, mRNA;AHNAK-related protein;cDNA FLJ46846 fis, clone UTERU3004635, moderately similar to Neuroblast differentiation associated protein AHNAK;cDNA FLJ33834 fis, clone CTONG2004264, moderately similar to NEUROBLAST DIFFERENTIATIO…	AHNAK;PM227	Neuroblast differentiation-associated protein AHNAK;Uncharacterized protein	Q09666;B4DTV0;Q13727;Q6ZQN2;Q8N274;B5MEH8	49.2	5890	0	1575800000	524030000	527290000		-0.0176369	-0.0768327	0.000721167	0.00785518	0.0564448	-0.000981366		-0.0254921	-0.0846879	-0.00713401	-0.00785518	0.0485896	-0.00883655	0
IPI00642816	IPI00642816;IPI00216125;IPI00419797	Signal recognition particle 9 kDa protein;cDNA FLJ76514, highly similar to Homo sapiens signal recognition particle 9kDa (SRP9), mRNA;HCG1781062;Signal recognition particle 9kDa, isoform CRA_a;Similar to signal recognition particle 9kD;Signal recognition particle 9 kDa isoform;Signal recognition particle 9kDa, isoform CRA_b;SRP9 protein;Putative uncharacterized protein DKFZp564M2223	SRP9;hCG_1781062;hCG_1984300;DKFZp564M2223	Signal recognition particle 9 kDa protein;signal recognition particle 9 kDa protein isoform 1;SRP9 protein	P49458;A8K0N0;Q8WVW9;Q6NVX0;Q8WTW0;Q659G3;Q6P2S0	65.1	86	2.6196e-26	199510000	85576000	58597000		-0.180275	-0.00115369	0.00100953	-0.072586	0.0478175	-0.00174672		-0.107689	0.0714324	0.0735956	0.072586	0.120404	0.0708393	0
IPI00011937	IPI00011937;IPI00647280;IPI00639945;IPI00938009;IPI00640466	Antioxidant enzyme AOE372;Peroxiredoxin IV;Peroxiredoxin-4;Thioredoxin peroxidase AO372;Thioredoxin-dependent peroxide reductase A0372;Putative uncharacterized protein PRDX4	PRDX4	Peroxiredoxin-4;Uncharacterized protein;Protein;similar to thioredoxin peroxidase	Q13162;A6NJJ0	67.9	271	4.2419e-194	1303400000	410590000	426700000		-0.129217	-0.204892	0.00158609	-0.158466	-0.0516234	-0.00229571		0.0292492	-0.0464256	0.160052	0.158466	0.106843	0.156171	0
IPI00026111	IPI00026111;IPI00953567;IPI00761107	Transmembrane and coiled-coil domain-containing protein 1;Transmembrane and coiled-coil domains protein 4;Xenogeneic cross-immune protein PCIA3;cDNA FLJ50833, highly similar to Transmembrane and coiled-coil domains protein 1;cDNA, FLJ78979, highly similar to Transmembrane and coiled-coil domains protein 1;Transmembrane and coiled-coil domains 1, isoform CRA_a;Putative uncharacterized protein TMCO1	PNAS-10;PNAS-136;TMCC4;TMCO1;UNQ151/PRO177;hCG_1766418	Isoform 1 of Transmembrane and coiled-coil domain-containing protein 1;cDNA, FLJ78979, highly similar to Transmembrane and coiled-coil domains protein 1;Isoform 2 of Transmembrane and coiled-coil domain-containing protein 1	Q9UM00-1;Q9UM00;B7Z591;C9JX01;Q9UM00-2	19.7	188	1.0111e-16	165280000	56534000	55949000		-0.198243	-0.408929	0.0017302	-0.297837	0.0017302	-0.0141936		0.0995944	-0.111092	0.299567	0.297837	0.299567	0.283643	0
IPI00784154	IPI00784154;IPI00917575;IPI00880053;IPI00915941;IPI00917983;IPI00916653;IPI00917686;IPI00076042;IPI00923547;IPI00969594;IPI00917789	60 kDa chaperonin;60 kDa heat shock protein, mitochondrial;Chaperonin 60;Heat shock protein 60;HuCHA60;Mitochondrial matrix protein P1;P60 lymphocyte protein;Mitochondrial heat shock 60kD protein 1 variant 1;cDNA FLJ54912, highly similar to 60 kDa heat shock protein, mitochondrial;cDNA FLJ51028, highly similar to 60 kDa heat shock protein, mitochondrial;cDNA FLJ54373, highly similar to 60 kDa hea…	HSP60;HSPD1	60 kDa heat shock protein, mitochondrial;cDNA FLJ51046, highly similar to 60 kDa heat shock protein, mitochondrial	P10809;B3GQS7;B7Z4F6;B7Z532;B7Z597;B9VP19;B9VPB4;Q53QD5;B7Z5E7;C9JCQ4	84.8	573	0	66496000000	21382000000	22889000000		-0.117695	-0.129481	0.00230647	-0.109829	0.023894	0.0265876		-0.00786648	-0.0196523	0.112135	0.109829	0.133723	0.136416	0
IPI00783625	IPI00783625;IPI00910544;IPI00644196;IPI00792875	Maspin;Peptidase inhibitor 5;Serpin B5;cDNA FLJ57640, highly similar to Serpin B5	PI5;SERPINB5	Isoform 1 of Serpin B5;cDNA FLJ57640, highly similar to Serpin B5	P36952-1;P36952;B4DWS9	29.3	375	8.3907e-65	900630000	314660000	270820000		0.124865	0.291451	0.00288251	0.160863	0.396159	0.335826		-0.035998	0.130588	-0.15798	-0.160863	0.235297	0.174963	0
IPI00719622	IPI00719622;IPI00556589	40S ribosomal protein S28;cDNA, FLJ92192, Homo sapiens ribosomal protein S28 (RPS28), mRNA;HCG26477;Ribosomal protein S28, isoform CRA_a	RPS28;hCG_23961;hCG_26477	40S ribosomal protein S28;4 kDa protein	P62857;B2R4R9	73.9	69	7.4407e-37	343480000	117190000	111610000		-0.0483757	-0.0244615	0.00417776	-0.0159257	0.0160684	0.0211954		-0.03245	-0.00853584	0.0201035	0.0159257	0.0319941	0.0371211	0
IPI00793696	IPI00793696;IPI00306332;IPI00946221;IPI00791426	60S ribosomal protein L24;60S ribosomal protein L30;Putative uncharacterized protein RPL24;Ribosomal protein L24, isoform CRA_e	RPL24;hCG_2023003	19 kDa protein;60S ribosomal protein L24;Uncharacterized protein;Uncharacterized protein	P83731;C9JNW5;C9JXB8	37.5	168	5.305e-60	700770000	251240000	231200000		-0.0623981	-0.121679	0.00432161	-0.0661236	0.0739573	-0.0269104		0.00372558	-0.0555549	0.0704452	0.0661236	0.140081	0.0392132	0
IPI00220362	IPI00220362;IPI00916763;IPI00935986;IPI00935211;IPI00414878;IPI00916345;IPI00938042	10 kDa chaperonin;10 kDa heat shock protein, mitochondrial;Chaperonin 10;Early-pregnancy factor;Chaperonin 10-related protein;Heat shock 10kDa protein 1 (Chaperonin 10), isoform CRA_b;Putative uncharacterized protein HSPE1	HSPE1;EPFP1;hCG_21429	10 kDa heat shock protein, mitochondrial;Uncharacterized protein	P61604;Q9UNM1;B8ZZL8	86.3	102	7.1345e-79	2158000000	717450000	693380000		-0.131458	-0.110631	0.00446544	-0.122209	0.0447438	0.0399806		-0.00924892	0.0115784	0.126674	0.122209	0.166953	0.162189	0
IPI00031691	IPI00031691;IPI00795717;IPI00968128;IPI00965303;IPI00910195;IPI00966707;IPI00909133;IPI00719047;IPI00967876;IPI00795310;IPI00789747;REV__IPI00026555;REV__IPI00514782;REV__IPI00909385;IPI00878105	60S ribosomal protein L9;cDNA, FLJ92535, Homo sapiens ribosomal protein L9 (RPL9), mRNA;NPC-A-16;Ribosomal protein L9;Ribosomal protein L9 isoform;Ribosomal protein L9, isoform CRA_b;cDNA FLJ51990, highly similar to 60S ribosomal protein L9;Ribosomal protein L9, isoform CRA_d;cDNA FLJ52179, highly similar to 60S ribosomal protein L9	OK/SW-cl.103;RPL9;RPL9P7;RPL9P8;RPL9P9;hCG_37461	60S ribosomal protein L9;19 kDa protein;Protein;Uncharacterized protein;cDNA FLJ51990, highly similar to 60S ribosomal protein L9;19 kDa protein;cDNA FLJ52179, highly similar to 60S ribosomal protein L9	P32969;Q53Z07;D6RAN4;B4DLV8;B4E1M5	56.8	192	1.6955e-131	1648100000	640230000	501570000		-0.100843	-0.0361868	0.00475306	-0.0657102	0.0758749	0.116498		-0.035133	0.0295234	0.0704632	0.0657102	0.141585	0.182208	0
IPI00383581	IPI00383581;IPI00011454;IPI00747078	Alpha-glucosidase 2;Glucosidase II subunit alpha;Neutral alpha-glucosidase AB;cDNA FLJ54035, highly similar to Neutral alpha-glucosidase AB;cDNA FLJ61290, highly similar to Neutral alpha-glucosidase AB;cDNA FLJ54057, highly similar to Neutral alpha-glucosidase AB;cDNA FLJ59643, highly similar to Neutral alpha-glucosidase AB	G2AN;GANAB;KIAA0088	cDNA FLJ61290, highly similar to Neutral alpha-glucosidase AB;Isoform 2 of Neutral alpha-glucosidase AB	Q14697-1;Q14697;B4DIW2;B4DJ30;B4DSM6;Q14697-2;B4DZ53	46.2	995	1.3028e-218	6457300000	1869200000	2341500000		-0.0942361	-0.0472592	0.00504062	-0.0659858	0.0746424	0.0677764		-0.0282502	0.0187267	0.0710264	0.0659858	0.140628	0.133762	0
IPI00034049	IPI00034049;IPI00399170	ATP-dependent helicase RENT1;Nonsense mRNA reducing factor 1;Regulator of nonsense transcripts 1;Up-frameshift suppressor 1 homolog;cDNA FLJ46894 fis, clone UTERU3019708, highly similar to Regulator of nonsense transcripts 1;PNORF1	KIAA0221;RENT1;UPF1;pNORF1	Isoform 1 of Regulator of nonsense transcripts 1;Isoform 2 of Regulator of nonsense transcripts 1	Q92900-1;Q92900;Q92900-2;B3KY55;O60385	17.8	1129	4.8266e-48	159960000	32683000	41507000		-0.0521376	-0.0429244	0.00504062	0.107741	0.175557	0.0237521		-0.159879	-0.150666	-0.1027	-0.107741	0.0678154	-0.083989	0
IPI00016339	IPI00016339;IPI00789439;IPI00924852;IPI00797838;IPI00927292;IPI00927919	L1880;RAB5L;Ras-related protein Rab-5C	RAB5C;RABL	Ras-related protein Rab-5C;19 kDa protein	P51148	44.4	216	2.1738e-147	2061900000	716450000	666000000		-0.157432	-0.101516	0.00547185	-0.132643	0.032383	-0.0671376		-0.0247892	0.031127	0.138114	0.132643	0.165026	0.0655051	0
IPI00009922	IPI00009922	SRA stem-loop-interacting RNA-binding protein, mitochondrial	C14orf156;DC23;DC50;PD04872;SLIRP	SRA stem-loop-interacting RNA-binding protein, mitochondrial	Q9GZT3	56.9	109	8.2462e-84	850590000	367630000	255710000		-0.158725	-0.167872	0.00575927	-0.0747794	-0.0986291	0.0180644		-0.0839454	-0.0930923	0.0805387	0.0747794	-0.0238497	0.0928438	0
IPI00550746	IPI00550746;IPI00871312;IPI00647418;IPI00646767	Nuclear distribution protein C homolog;Nuclear migration protein nudC;NPD011	NUDC;NPD011	Nuclear migration protein nudC;33 kDa protein;NPD011;24 kDa protein	Q9Y266;Q9H2R7	23.9	331	3.1858e-38	146360000	50615000	49098000		-0.176578	-0.0561673	0.00604663	-0.210264	0.166201	-0.014689		0.0336861	0.154097	0.216311	0.210264	0.376465	0.195575	0
IPI00642211	IPI00642211;IPI00647859;IPI00642164	Aminopeptidase B;Arginine aminopeptidase;Arginyl aminopeptidase;Putative uncharacterized protein RNPEP	APB;RNPEP	Aminopeptidase B;Uncharacterized protein	Q9H4A4;Q7RU04;C9JMZ3	25.7	658	2.4355e-75	410320000	148520000	139700000		-0.1644	-0.166715	0.00690837	-0.249991	-0.11868	-0.0300004		0.0855912	0.0832759	0.2569	0.249991	0.131311	0.219991	0
IPI00007927	IPI00007927;IPI00232806	Chromosome-associated protein E;Structural maintenance of chromosomes protein 2;XCAP-E homolog;cDNA FLJ78259;cDNA FLJ10093 fis, clone HEMBA1002363, highly similar to Structural maintenance of chromosome 2-like 1 protein;cDNA FLJ10623 fis, clone NT2RP2005520, highly similar to Structural maintenance of chromosome 2-like 1 protein;SMC2 protein;Mitotic chromosome condensation protein;Structural main…	CAPE;PRO0324;SMC2;SMC2L1;RP11-86L19.1-004	Isoform 1 of Structural maintenance of chromosomes protein 2;Isoform 2 of Structural maintenance of chromosomes protein 2	O95347-1;O95347;A8K984;B3KM27;B3KMB1;B7ZLZ7;O95347-2;A0JLM9;Q05BV1;Q05D74;Q13497;Q2KQ72;Q32Q15;Q5T821;Q6IPS5;Q6P712;Q7Z2X1	19.7	1197	8.8159e-47	206460000	71519000	68592000		0.0637861	-0.0366088	0.00762609	0.0637409	0.0319597	-0.0231378		4.52367e-05	-0.10035	-0.0561148	-0.0637409	-0.0317811	-0.0868787	0
IPI00219622	IPI00219622;IPI00927830;IPI00925799;IPI00924522	Macropain subunit C3;Multicatalytic endopeptidase complex subunit C3;Proteasome component C3;Proteasome subunit alpha type-2;Proteasome subunit alpha type;Proteasome (Prosome, macropain) subunit, alpha type, 2, isoform CRA_a;Putative uncharacterized protein DKFZp686D09174	HC3;PSC3;PSMA2;DKFZp686D09174;hCG_19883	Proteasome subunit alpha type-2	P25787;Q53GF5;Q6MZI6	57.7	234	3.8474e-141	1240500000	369580000	425350000		-0.172999	-0.138945	0.00805655	-0.14274	-0.00222346	-0.0308108		-0.0302593	0.00379467	0.150797	0.14274	0.140517	0.111929	0
IPI00025849	IPI00025849;IPI00940656;IPI00449263;IPI00760940;IPI00172487;IPI00018262;IPI00916115	Acidic leucine-rich nuclear phosphoprotein 32 family member A;Acidic nuclear phosphoprotein pp32;Leucine-rich acidic nuclear protein;Mapmodulin;Potent heat-stable protein phosphatase 2A inhibitor I1PP2A;Putative HLA-DR-associated protein I;ANP32A protein;Hepatopoietin PCn127	ANP32A;C15orf1;LANP;MAPM;PHAP1	Acidic leucine-rich nuclear phosphoprotein 32 family member A;28 kDa protein;ANP32A protein (Fragment);Hepatopoietin PCn127	P39687;Q08AJ6;Q3KPI8;Q6PKH8;Q1AHP8	45	249	0	5772400000	2178700000	1598600000		0.225717	0.012912	0.00805655	0.0209258	0.075738	0.0585243		0.204791	-0.00801382	-0.0128693	-0.0209258	0.0548121	0.0375985	0
IPI00412497	IPI00412497;IPI00910924;IPI00643583;IPI00178188;IPI00385120;IPI00063849	Dynein, light chain, roadblock-type 1;cDNA FLJ59194, moderately similar to Dynein light chain 2A, cytoplasmic;Bithoraxoid-like protein;Dynein light chain 2A, cytoplasmic;Dynein light chain roadblock-type 1;Dynein-associated protein Km23;Roadblock domain-containing protein 1;Dynein light chain 2B, cytoplasmic;Dynein light chain roadblock-type 2;Roadblock domain-containing protein 2	DYNLRB1;RP5-914B9.1-004;BITH;DNCL2A;DNLC2A;HSPC162;ROBLD1;DNCL2B;DNLC2B;DYNLRB2;ROBLD2	Dynein, light chain, roadblock-type 1;cDNA FLJ59194, moderately similar to Dynein light chain 2A, cytoplasmic;Isoform 1 of Dynein light chain roadblock-type 1;Dynein light chain roadblock-type 2	B1AKR6;B4DFR2;Q9NP97-1;Q9NP97;Q8TF09	41.9	148	1.3982e-22	92285000	24123000	33110000		-0.0532504	-0.0913952	0.00848689	-0.102994	0.100843	0.0289934		0.0497436	0.0115988	0.111481	0.102994	0.203837	0.131987	0
IPI00008380	IPI00008380;IPI00429689;IPI00815784;IPI00796774	Replication protein C;Serine/threonine-protein phosphatase 2A catalytic subunit alpha isoform;Serine/threonine-protein phosphatase;Serine/threonine-protein phosphatase 2A catalytic subunit beta isoform	PPP2CA;hCG_16586;PPP2CB;hCG_2033401	Serine/threonine-protein phosphatase 2A catalytic subunit alpha isoform;Serine/threonine-protein phosphatase 2A catalytic subunit beta isoform;Serine/threonine-protein phosphatase;Serine/threonine-protein phosphatase	P67775;B3KQ51;B3KUN1;P62714;B3KRM2;D3DSV4;Q8WZ56;Q6I9T8;Q5U0I7	15.5	309	1.8384e-20	37831000	12905000	12500000		-0.00345832	-0.102053	0.00877371	-0.0859685	0.00906047	-0.000663792		0.0825101	-0.0160849	0.0947422	0.0859685	0.0950289	0.0853047	0
IPI00025890	IPI00025890;IPI00852843;IPI00796935;IPI00797759	Mitochondrial distribution and morphology protein 20;N-alpha-acetyltransferase 25, NatB auxiliary subunit;N-terminal acetyltransferase B complex subunit MDM20;N-terminal acetyltransferase B complex subunit NAA25;p120;cDNA FLJ75187, highly similar to Homo sapiens nap1 P120	C12orf30;MDM20;NAA25;NAP1	Isoform 1 of N-alpha-acetyltransferase 25, NatB auxiliary subunit;Isoform 2 of N-alpha-acetyltransferase 25, NatB auxiliary subunit	Q14CX7-1;Q14CX7;A8K8X0;Q14CX7-2	7.1	972	9.9749e-23	96030000	33142000	30574000		-0.018919	-0.0342157	0.00891709	-0.0526941	-0.0664425	0.108625		0.0337751	0.0184784	0.0616112	0.0526941	-0.0137484	0.161319	0
IPI00003565	IPI00003565;IPI00027699;IPI00552190	26S proteasome non-ATPase regulatory subunit 10;26S proteasome regulatory subunit p28;Gankyrin;p28(GANK);Proteasome (Prosome, macropain) 26S subunit, non-ATPase, 10	PSMD10;RP5-889N15.3-006;RP5-889N15.3-004	26S proteasome non-ATPase regulatory subunit 10;Proteasome (Prosome, macropain) 26S subunit, non-ATPase, 10;Proteasome (Prosome, macropain) 26S subunit, non-ATPase, 10	O75832;Q5U0B2;B1AJY7;B1AJY5	11.1	226	2.7419e-07	32154000	11968000	9493000		0.160411	0.179694	0.00906047	0.104325	0.196859	0.199751		0.0560861	0.0753693	-0.0952647	-0.104325	0.0925337	0.0954257	0
IPI00021175	IPI00021175;IPI00868781;IPI00910891	Cdc2-related kinase, arginine/serine-rich;Cell division cycle 2-related protein kinase 7;Cell division protein kinase 12;Cdc2-related kinase, arginine/serine-rich, isoform CRA_b;CRKRS protein;cDNA FLJ60980, highly similar to Cell division cycle 2-related protein kinase 7 (EC 2.7.11.22)	CDK12;CRK7;CRKRS;KIAA0904;hCG_1815614	Isoform 1 of Cell division protein kinase 12;Isoform 2 of Cell division protein kinase 12;cDNA FLJ60980, highly similar to Cell division cycle 2-related protein kinase 7	Q9NYV4-1;Q9NYV4;Q9NYV4-2;B9EIQ6;B4DYX4	12.9	1490	5.4921e-220	592440000	194670000	206090000		0.0876567	-0.0182069	0.00963382	0.388072	0.112367	0.108491		-0.300416	-0.406279	-0.378438	-0.388072	-0.275706	-0.279581	0
IPI00013895	IPI00013895	Calgizzarin;Metastatic lymph node gene 70 protein;Protein S100-A11;Protein S100-C;S100 calcium-binding protein A11;cDNA, FLJ92471, highly similar to Homo sapiens S100 calcium binding protein A11 (calgizzarin) (S100A11), mRNA	MLN70;S100A11;S100C	Protein S100-A11	P31949;B2R5H0	86.7	105	5.473e-193	3423500000	616020000	1359200000		-0.0514417	-0.0672257	0.0103502	-0.143393	0.018919	0.045443		0.0919517	0.0761677	0.153744	0.143393	0.162312	0.188836	0
IPI00001589	IPI00001589	Mitochondrial import inner membrane translocase subunit Tim13	TIM13B;TIMM13;TIMM13A;TIMM13B	Mitochondrial import inner membrane translocase subunit Tim13	Q9Y5L4	26.3	95	1.6053e-104	23478000	8541700	7451100		-0.0732718	-0.0271541	0.0107798	-0.0946415	0.0206267	0.00705194		0.0213696	0.0674874	0.105421	0.0946415	0.115268	0.101693	0
IPI00328319	IPI00328319;IPI00877934;IPI00645329;IPI00877802;IPI00647914;IPI00645757;IPI00642026;IPI00947052	Chromatin assembly factor 1 subunit C;Chromatin assembly factor I p48 subunit;Histone-binding protein RBBP4;Nucleosome-remodeling factor subunit RBAP48;Retinoblastoma-binding protein 4;Retinoblastoma-binding protein p48;Retinoblastoma binding protein 4, isoform CRA_a;cDNA FLJ53908, highly similar to Histone-binding protein RBBP4;cDNA FLJ50184, highly similar to Histone-binding protein RBBP4;Putat…	RBAP48;RBBP4;hCG_2032433;RBBP7;RP11-716A19.5-007;RP11-716A19.5-002	Histone-binding protein RBBP4;histone-binding protein RBBP4 isoform b;46 kDa protein;histone-binding protein RBBP4 isoform c;Retinoblastoma binding protein 7;Protein;Retinoblastoma binding protein 7	Q09028;D3DPQ3;B4DRH0;B4DRT0;C9JPP3;Q5JNZ6;Q5JP02	21.9	425	4.821e-55	2939400000	1311600000	949340000		0.037562	-0.109829	0.0107798	-0.0106366	0.0453032	0.0908534		0.0481987	-0.0991919	0.0214165	0.0106366	0.0559398	0.10149	0
IPI00555597	IPI00555597;IPI00032903	cDNA FLJ32471 fis, clone SKNMC2000322, highly similar to Peptidyl-tRNA hydrolase 2, mitochondrial (EC 3.1.1.29);Bcl-2 inhibitor of transcription 1;Peptidyl-tRNA hydrolase 2, mitochondrial	BIT1;CGI-147;PTH2;PTRH2	cDNA FLJ32471 fis, clone SKNMC2000322, highly similar to Peptidyl-tRNA hydrolase 2, mitochondrial;Peptidyl-tRNA hydrolase 2, mitochondrial	Q96ME4;Q9Y3E5	32.2	180	1.3737e-59	126330000	41598000	42944000		-0.274649	-0.260748	0.0114956	-0.282855	-0.073454	0.158466		0.0082056	0.0221066	0.294351	0.282855	0.209401	0.441321	0
IPI00027107	IPI00027107	Elongation factor Tu, mitochondrial;P43	TUFM	Tu translation elongation factor, mitochondrial precursor	P49411	44.8	455	6.5446e-83	1799500000	476380000	668550000		-0.158596	-0.112767	0.0116388	-0.124196	-0.0839056	0.10286		-0.0343998	0.0114289	0.135835	0.124196	0.0402902	0.227055	0
IPI00023542	IPI00023542	Glycoprotein 25L2;Transmembrane emp24 domain-containing protein 9;cDNA, FLJ93804, highly similar to Homo sapiens gp25L2 protein (HSGP25L2G), mRNA;cDNA FLJ56646, highly similar to Transmembrane emp24 domain-containing protein 9	GP25L2;TMED9	Transmembrane emp24 domain-containing protein 9	Q9BVK6;B2R8A2;B4DPP4	25.1	235	8.4869e-35	187510000	78258000	39598000		-0.27035	0.0529398	0.0126402	0.032433	0.128953	0.204015		-0.302782	0.0205069	-0.0197928	-0.032433	0.0965203	0.171583	0
IPI00465233	IPI00465233;IPI00745266;IPI00910633;IPI00879876;IPI00878298;IPI00787469	Eukaryotic translation initiation factor 3, subunit E interacting protein;cDNA FLJ31567 fis, clone NT2RI2001540, highly similar to Eukaryotic translation initiation factor 3 subunit 6-interacting protein;Eukaryotic translation initiation factor 3 subunit 6-interacting protein;Eukaryotic translation initiation factor 3 subunit E-interacting protein;Eukaryotic translation initiation factor 3 subuni…	AL022311.1-001;EIF3EIP;EIF3L;EIF3S6IP;HSPC021;HSPC025;MSTP005;AL022311.1-002;hCG_41840;AL022311.1-011	Eukaryotic translation initiation factor 3, subunit E interacting protein;Eukaryotic translation initiation factor 3 subunit L;cDNA FLJ59381, highly similar to Eukaryotic translation initiation factor 3 subunit 6-interacting protein;cDNA FLJ36221 fis, clon	B0QY89;B3KPB9;Q9Y262;B4DQF6;B4DYB2;B0QY90;B3KNG0;Q7Z5X3;Q8N7H0;B0QY85	11	607	8.032e-44	137200000	41252000	47818000		-0.00028851	-0.136716	0.0133551	-0.0381552	0.0465609	-0.246241		0.0378667	-0.0985612	0.0515103	0.0381552	0.0847161	-0.208086	0
IPI00442073	IPI00442073;IPI00921301	Cysteine and glycine-rich protein 1;Cysteine-rich protein 1;cDNA FLJ77815, highly similar to Homo sapiens cysteine and glycine-rich protein 1 (CSRP1), mRNA;cDNA FLJ16406 fis, clone UTERU2026142, highly similar to Cysteine and glycine-rich protein 1;cDNA FLJ61189, highly similar to Cysteine and glycine-rich protein 1;cDNA FLJ75177, highly similar to Homo sapiens cysteine and glycine-rich protein 1…	CSRP;CSRP1;CYRP;hCG_17679;DKFZp686M148;DKFZp686P2249	Cysteine and glycine-rich protein 1;cDNA FLJ54121, highly similar to Cysteine and glycine-rich protein 1	P21291;A8K268;B3KVC9;B4DY28;Q5U0J2;Q6AI18;Q6AWD1;Q6ZMS3;Q9BTA4;B4E2T4;Q59EQ5	30.6	193	7.0845e-37	109450000	32940000	34391000		-0.207393	0.038925	0.0136409	-0.192699	0.103665	0.138814		-0.014694	0.231624	0.20634	0.192699	0.296365	0.331514	0
IPI00376005	IPI00376005;IPI00411704;IPI00855924;IPI00006935;IPI00946642;IPI00946502;IPI00945644	eIF-4D;Eukaryotic initiation factor 5A isoform 1;Eukaryotic translation initiation factor 5A-1;Rev-binding factor;Eukaryotic translation initiation factor 5A, isoform CRA_a;Eukaryotic initiation factor 5A isoform 1-like;Eukaryotic translation initiation factor 5A-1-like	EIF5A;hCG_1991350;EIF5AL1	Isoform 2 of Eukaryotic translation initiation factor 5A-1;Isoform 1 of Eukaryotic translation initiation factor 5A-1;Eukaryotic translation initiation factor 5A-1-like	P63241-2;P63241;P63241-1;D3DTP2;Q6IS14	60.9	184	0	6245800000	2487800000	1784800000		-0.102994	-0.0440443	0.0140696	-0.0762854	0.0227584	0.00446544		-0.0267086	0.0322411	0.090355	0.0762854	0.0990438	0.0807509	0
IPI00221088	IPI00221088;IPI00925580;IPI00879238;IPI00478327;IPI00847192;IPI00647546;IPI00853062;IPI00879512	40S ribosomal protein S9;Ribosomal protein S9;Ribosomal protein S9, isoform CRA_a;cDNA FLJ61636, highly similar to 40S ribosomal protein S9;Putative uncharacterized protein RPS9;Ribosomal protein S9, isoform CRA_e;Ribosomal protein S9, isoform CRA_c;RPS9 protein	RPS9;hCG_2009111;XXbac-BCX105G6.6-001;XXbac-BPG111L9.6-001	40S ribosomal protein S9;Uncharacterized protein;Uncharacterized protein;Similar to 40S ribosomal protein S9;RPS9 protein (Fragment)	P46781;A9C4C1;B7Z732;C9JM19;B5MCT8;A5D904	66.5	194	8.3464e-112	9270500000	1925700000	2610900000		-0.0295589	-0.0167816	0.0140696	-0.00920383	0.0113525	-0.00392948		-0.0203551	-0.00757772	0.0232734	0.00920383	0.0205563	0.00527435	0
IPI00003505	IPI00003505;IPI00953289	Human papillomavirus type 16 E1 protein-binding protein;Thyroid hormone receptor interactor 13;Thyroid receptor-interacting protein 13;Thyroid hormone receptor interactor 13, isoform CRA_a	TRIP13;hCG_16911	Isoform 1 of Thyroid receptor-interacting protein 13;thyroid receptor-interacting protein 13 isoform 2	Q15645-1;Q15645;D3DTC0	18.5	432	1.2492e-32	128260000	42519000	45243000		-0.190552	0.156756	0.0142124	-0.100439	0.038998	0.153935		-0.0901122	0.257195	0.114652	0.100439	0.139437	0.254374	0
IPI00220873	IPI00220873;IPI00940970;IPI00030009;IPI00941787	3-phosphoadenosine-5-phosphosulfate synthase;Adenosine-5-phosphosulfate 3-phosphotransferase;Adenylylsulfate 3-phosphotransferase;Adenylyl-sulfate kinase;APS kinase;ATP-sulfurylase;Bifunctional 3-phosphoadenosine 5-phosphosulfate synthase 2;Sulfate adenylate transferase;Sulfate adenylyltransferase;Sulfurylase kinase 2;cDNA FLJ53931, highly similar to Bifunctional 3-phosphoadenosine5-phosphosulfat…	ATPSK2;PAPSS2;hCG_23331;RP11-77F13.2-001	Isoform B of Bifunctional 3-phosphoadenosine 5-phosphosulfate synthase 2;70 kDa protein;Isoform A of Bifunctional 3-phosphoadenosine 5-phosphosulfate synthase 2;ATP sulfurylase/APS kinase isoform SK2 (Fragment)	O95340-2;O95340;B4DWB5;O95340-1;Q5TB52;Q9UIR2	16.6	619	8.56e-88	455260000	132820000	176050000		-0.00662118	-0.0326651	0.0143553	-0.154454	0.0918014	0.129217		0.147832	0.121788	0.168809	0.154454	0.246255	0.283671	0
IPI00219217	IPI00219217;IPI00788938;IPI00789173;IPI00556477;IPI00016768;IPI00148061;IPI00554498	LDH heart subunit;L-lactate dehydrogenase B chain;Renal carcinoma antigen NY-REN-46;L-lactate dehydrogenase;Putative uncharacterized protein LDHB	LDHB;hCG_24788	L-lactate dehydrogenase B chain;L-lactate dehydrogenase;Uncharacterized protein	P07195;Q5U077;A8MW50;C9J7H8	69.5	334	0	32292000000	10623000000	11113000000		-0.111566	-0.119024	0.0146409	-0.121679	0.0169241	-0.00313405		0.010113	0.00265445	0.13632	0.121679	0.138603	0.118545	0
IPI00420108	IPI00420108;IPI00033034;IPI00384122;IPI00384016	2-oxoglutarate dehydrogenase complex component E2;Dihydrolipoamide succinyltransferase component of 2-oxoglutarate dehydrogenase complex;Dihydrolipoyllysine-residue succinyltransferase component of 2-oxoglutarate dehydrogenase complex, mitochondrial;E2K;cDNA FLJ55035, highly similar to Dihydrolipoyllysine-residue succinyltransferase component of 2- oxoglutarate dehydrogenase complex, mitochondria…	DLST;DLTS;DLSTP;E2k;hCG_22359	Dihydrolipoyllysine-residue succinyltransferase component of 2-oxoglutarate dehydrogenase complex, mitochondrial;Alpha-ketoglutarate dehydrogenase complex dihydrolipoyl succinyltransferase;cDNA FLJ55034, highly similar to Dihydrolipoyllysine-residue succin	P36957;B7Z6J1;B7ZAZ8;Q6IBS5;Q16187;B7Z5W8;Q86TQ8;Q86TW7;Q6LEQ7;Q86SW4	8.2	453	8.7736e-05	126830000	41848000	42516000		0.0410905	0.128062	0.0152121	0.040393	0.0282862	0.231555		0.000697488	0.0876687	-0.025181	-0.040393	-0.0121068	0.191162	0
IPI00003865	IPI00003865;IPI00037070;IPI00939595;IPI00910870;IPI00007702;IPI00902596;IPI00880019;IPI00844513;IPI00877807;IPI00844564	Heat shock 70 kDa protein 8;Heat shock cognate 71 kDa protein;cDNA FLJ77848;cDNA FLJ38781 fis, clone LIVER2000216, highly similar to HEAT SHOCK COGNATE 71 kDa PROTEIN;cDNA FLJ55485, highly similar to Heat shock cognate 71 kDa protein;Heat shock 70kDa protein 8 isoform 1 variant;Putative uncharacterized protein;HSPA8 protein;cDNA FLJ20564 fis, clone KAT12033;Uncharacterized bone marrow protein BM0…	HSC70;HSP73;HSPA10;HSPA8	Isoform 1 of Heat shock cognate 71 kDa protein;54 kDa protein;Isoform 2 of Heat shock cognate 71 kDa protein	P11142-1;P11142;A8K7Q2;B3KTV0;B4E1Q1;Q53GZ6;Q96BE0;Q96H53;Q96IS6;Q9NWW3;Q9NZ87;P11142-2;Q53HF2	66.7	646	0	104690000000	34376000000	36189000000		-0.153546	-0.15095	0.0154976	-0.167615	0.0629506	0.0278618		0.0140689	0.0166653	0.183112	0.167615	0.230565	0.195477	0
IPI00004860	IPI00004860;IPI00759723	Arginine--tRNA ligase;Arginyl-tRNA synthetase, cytoplasmic;cDNA FLJ50285, highly similar to Arginyl-tRNA synthetase (EC 6.1.1.19)	RARS	Isoform Complexed of Arginyl-tRNA synthetase, cytoplasmic;Isoform Monomeric of Arginyl-tRNA synthetase, cytoplasmic	P54136-1;P54136;B4DXW6;P54136-2	27	660	3.1259e-122	467280000	148420000	170990000		-0.102053	-0.122076	0.0154976	-0.0655723	-0.165807	0.0413832		-0.0364811	-0.056504	0.0810699	0.0655723	-0.100234	0.106955	0
IPI00848226	IPI00848226;IPI00965459;IPI00964313;IPI00967322;IPI00964877;IPI00967792;IPI00967577;IPI00964025;IPI00910724;IPI00964515;IPI00966111;IPI00964790;IPI00966041;IPI00965671;IPI00967585;IPI00910221;IPI00966919;IPI00967345;IPI00965193;IPI00910917;IPI00964491;IPI00965503;IPI00966034;IPI00966368	Cell proliferation-inducing gene 21 protein;Guanine nucleotide-binding protein subunit beta-2-like 1;Guanine nucleotide-binding protein subunit beta-like protein 12.3;Human lung cancer oncogene 7 protein;Receptor for activated C kinase;Receptor of activated protein kinase C 1;Guanine nucleotide binding protein (G protein), beta polypeptide 2-like 1, isoform CRA_a;cDNA FLJ60170, highly similar to …	GNB2L1;HLC7;PIG21;hCG_19060	Guanine nucleotide-binding protein subunit beta-2-like 1;30 kDa protein;Uncharacterized protein;Uncharacterized protein;Protein;Uncharacterized protein;Uncharacterized protein;Uncharacterized protein;cDNA FLJ60170, highly similar to Guanine nucleotide-bind	P63244;D3DWS0;D6RHH4;D6R9L0;D6RAC2;D6R9Z1;D6RDF4;B4DVD2;D6REE5;D6RFX4;D6RFZ9;D6RBD0	72.9	317	0	6321100000	2135400000	2137600000		-0.130536	-0.0753273	0.0156403	-0.0859685	0.0529723	0.0326651		-0.0445671	0.0106412	0.101609	0.0859685	0.138941	0.118634	0
IPI00290279	IPI00290279;IPI00234368	Adenosine 5-phosphotransferase;Adenosine kinase;cDNA FLJ61435, moderately similar to Adenosine kinase (EC 2.7.1.20);cDNA FLJ57673, highly similar to Adenosine kinase (EC 2.7.1.20);Adenosine kinase, isoform CRA_a;cDNA FLJ75655, highly similar to Homo sapiens adenosine kinase (ADK), transcript variant ADK-short, mRNA	ADK;hCG_2024637;RP11-383B24.1-003	Isoform Long of Adenosine kinase;Isoform Short of Adenosine kinase	P55263-1;P55263;Q86U79;P55263-2;B7Z783;B7Z800;Q5JQ10;Q9HB33	7.5	362	8.8497e-65	28847000	9727000	9504400		-0.187641	-0.212009	0.0159257	0.0788379	0.10916	-0.217088		-0.266479	-0.290847	-0.0629122	-0.0788379	0.030322	-0.295926	0
IPI00297475	IPI00297475;IPI00004454	Dolichol-phosphate mannose synthase subunit 3;Dolichol-phosphate mannosyltransferase subunit 3;Dolichyl-phosphate beta-D-mannosyltransferase subunit 3;DPM synthase complex subunit 3;Mannose-P-dolichol synthase subunit 3;Prostin-1;cDNA FLJ60436, highly similar to Homo sapiens dolichyl-phosphate mannosyltransferase polypeptide 3, transcript variant 1, mRNA;DPM3 protein;Dolichyl-phosphate mannosyltr…	DPM3;hCG_1640756;RP11-540D14.7-003	cDNA FLJ60436, highly similar to Homo sapiens dolichyl-phosphate mannosyltransferase polypeptide 3, transcript variant 1, mRNA;Isoform 1 of Dolichol-phosphate mannosyltransferase subunit 3	Q9P2X0-2;Q9P2X0;B4DEH1;Q3SX58;Q5SR62;Q6P184;Q86TM7;Q9P2X0-1	6	168	1.7873e-25	48071000	16263000	15468000		-0.134747	-0.0893626	0.0160684	-0.148479	0	0.0304067		0.013732	0.0591161	0.164547	0.148479	0.148479	0.178885	0
IPI00017763	IPI00017763;IPI00941463;IPI00789437;IPI00798071;IPI00788840;IPI00790016	Nucleosome assembly protein 1-like 4;Nucleosome assembly protein 1-like 4b;Putative uncharacterized protein NAP1L4;cDNA, FLJ92975, highly similar to Homo sapiens nucleosome assembly protein 1-like 4 (NAP1L4), mRNA;cDNA FLJ59403, highly similar to Nucleosome assembly protein 1-like 4;cDNA, FLJ79141, highly similar to Nucleosome assembly protein 1-like 4;cDNA, FLJ79223, highly similar to Nucleosome…	NAP1L4;NAP1L4b;NAP2	Uncharacterized protein;Nucleosome assembly protein 1-like 4;Uncharacterized protein;Uncharacterized protein;Uncharacterized protein	A8CGI3;A8MZ22;B2R6J4;B4DS05;B7ZAC7;B7ZAK9;B7ZB83;Q99733;C9JZI7;A8MXH2;C9J6D1	34.2	386	1.0269e-141	626230000	204680000	181920000		-0.00288251	0.0660497	0.0169241	0.0801642	0.0560285	0.0943712		-0.0830467	-0.0141144	-0.06324	-0.0801642	-0.0241356	0.014207	0
IPI00295851	IPI00295851	Beta-coat protein;Coatomer subunit beta;Coatomer protein complex, subunit beta, isoform CRA_a	COPB;COPB1;MSTP026;hCG_1784448	Coatomer subunit beta	P53618;D3DQX0	18.5	953	2.1787e-43	499700000	150800000	169820000		-0.111833	-0.101381	0.0174944	-0.031254	0.14104	0.149129		-0.0805786	-0.0701271	0.0487484	0.031254	0.172294	0.180383	0
IPI00387144	IPI00387144;IPI00478908;IPI00795002;IPI00784332;IPI00916391;IPI00015671;IPI00872463;IPI00879904;IPI00853556;IPI00017454;IPI00956098	cDNA FLJ55956, highly similar to Tubulin alpha-6 chain	0	cDNA FLJ55956, highly similar to Tubulin alpha-6 chain;29 kDa protein	B7Z1K5	54.9	519	0	84775000000	28055000000	27862000000		-0.146786	-0.156785	0.0176369	-0.121811	0.0535284	0.0353424		-0.0249744	-0.0349738	0.139448	0.121811	0.17534	0.157154	0
IPI00098827	IPI00098827;IPI00333618	Heat shock protein beta-11;Placental protein 25;Chromosome 1 open reading frame 41, isoform CRA_a;Chromosome 1 open reading frame 41, isoform CRA_b;Putative uncharacterized protein HSPB11	C1orf41;HSPB11;HSPC034;hCG_1780523	Heat shock protein beta-11;Uncharacterized protein	Q9Y547;D3DQ45;A6NIR2	38.2	144	2.3633e-37	356400000	165120000	156120000		-0.191436	0.0243258	0.0177794	-0.135141	-0.150033	-0.0243111		-0.0562955	0.159467	0.15292	0.135141	-0.0148919	0.11083	0
IPI00956559	IPI00956559;IPI00552639;IPI00955980;IPI00759560;IPI00798400;IPI00479262;IPI00924828;IPI00927510;IPI00927765;IPI00386533;IPI00926013;IPI00384463;IPI00220365;IPI00926917;IPI00925434;IPI00925057;IPI00925493;IPI00791833;IPI00442069	EIF4G1 protein;cDNA FLJ56479, highly similar to Eukaryotic translation initiation factor 4 gamma 1;EIF4G1 variant protein;Eukaryotic translation initiation factor 4 gamma 1;p220;Eukaryotic translation initiation factor 4 gamma, 1, isoform CRA_f;Eukaryotic translation initiation factor 4 gamma, 1, isoform CRA_g;Eukaryotic translation initiation factor 4 gamma, 1, isoform CRA_c;cDNA FLJ56483, highl…	EIF4G1;EIF4G1 variant protein;EIF4F;EIF4G;EIF4GI;hCG_201245	EIF4G1 protein;Isoform A of Eukaryotic translation initiation factor 4 gamma 1;Isoform B of Eukaryotic translation initiation factor 4 gamma 1;Isoform C of Eukaryotic translation initiation factor 4 gamma 1;Isoform D of Eukaryotic translation initiation fa	B2RU06;B2RU10;B4DGF1;Q4LE58;Q04637-1;Q04637;D3DNT4;Q04637-3;Q04637-4;D3DNT5;Q04637-5;D3DNT2;B4DSI9;Q04637-6;Q96I65	30.4	1606	1.1685e-238	3827200000	851740000	1397600000		-0.103531	-0.092884	0.0179219	-0.098689	-0.029809	-0.00956787		-0.00484217	0.00580508	0.116611	0.098689	0.0688801	0.0891212	0
IPI00012772	IPI00012772;IPI00797230;IPI00795138;IPI00909884;IPI00792050;IPI00795853	60S ribosomal protein L8;Ribosomal protein L8, isoform CRA_b;cDNA FLJ53750, highly similar to 60S ribosomal protein L8	RPL8;hCG_24000	60S ribosomal protein L8;32 kDa protein;26 kDa protein;cDNA FLJ53750, highly similar to 60S ribosomal protein L8	P62917;D3DWN2;B4DVG7	48.2	257	1.7458e-125	2680100000	798700000	1020300000		-0.0920721	-0.0718999	0.0180644	0.00613003	0.123799	0.00963382		-0.0982021	-0.07803	0.0119344	-0.00613003	0.117669	0.00350379	0
IPI00003918	IPI00003918;IPI00795303;IPI00908662;IPI00878133;IPI00908376;IPI00794736;IPI00793341;IPI00794087;IPI00953651;IPI00792159	60S ribosomal protein L1;60S ribosomal protein L4;cDNA FLJ56689, highly similar to 60S ribosomal protein L4;Ribosomal protein L4 variant;cDNA FLJ50996, highly similar to 60S ribosomal protein L4;cDNA FLJ50994, moderately similar to 60S ribosomal protein L4	RPL1;RPL4	60S ribosomal protein L4;cDNA FLJ50996, highly similar to 60S ribosomal protein L4;cDNA FLJ50994, moderately similar to 60S ribosomal protein L4;26 kDa protein	P36578;B4DFI6;Q53G74;Q59GY2;B4DMJ6;B4DMJ2	45.7	427	7.8449e-115	3260700000	963120000	1196700000		-0.0661236	-0.0418037	0.0186342	-0.0749164	0.00345832	0.023894		0.00879276	0.0331127	0.0935506	0.0749164	0.0783747	0.0988104	0
IPI00215914	IPI00215914;IPI00215917;IPI00930263;IPI00930413;IPI00910783;IPI00797941;IPI00909515;IPI00215919;IPI00853337;IPI00789027;IPI00947463;IPI00944969;IPI00888658	ADP-ribosylation factor 1;ADP-ribosylation factor 3;cDNA FLJ61099, highly similar to ADP-ribosylation factor 1;cDNA FLJ51902, highly similar to ADP-ribosylation factor 1;cDNA FLJ51215, highly similar to ADP-ribosylation factor 1;cDNA FLJ57770, moderately similar to ADP-ribosylation factor 3;cDNA, FLJ79427, highly similar to ADP-ribosylation factor 3	ARF1;ARF3	ADP-ribosylation factor 1;ADP-ribosylation factor 3;cDNA FLJ61099, highly similar to ADP-ribosylation factor 1;cDNA FLJ51902, highly similar to ADP-ribosylation factor 1;cDNA FLJ51215, highly similar to ADP-ribosylation factor 1;cDNA FLJ57770, moderately s	P84077;P61204;B4DEB9;B4DN70;B4DJC8;B4E190;B7ZB63	70.7	181	7.868e-226	2422600000	834680000	807200000		-0.0574156	-0.135798	0.0187766	-0.130008	0.0229004	0.113167		0.0725927	-0.00578921	0.148785	0.130008	0.152909	0.243175	0
IPI00306301	IPI00306301;IPI00643575;IPI00922697;IPI00955815;IPI00024087;IPI00642732;IPI00553155;IPI00965370	cDNA FLJ59461, highly similar to Pyruvate dehydrogenase E1 component alpha subunit, somatic form, mitochondrial (EC 1.2.4.1);Mitochondrial PDHA1;Pyruvate dehydrogenase (Lipoamide) alpha 1;cDNA FLJ54787, highly similar to Pyruvate dehydrogenase E1 component alpha subunit, somatic form, mitochondrial (EC 1.2.4.1);PDHE1-A type I;Pyruvate dehydrogenase E1 component subunit alpha, somatic form, mitoch…	PDHA1;RP11-723P2.1-009;RP11-723P2.1-008;PHE1A;PDHA1/LOC79064;RP11-723P2.1-002	pyruvate dehydrogenase E1 alpha 1 isoform 2 precursor;pyruvate dehydrogenase E1 component subunit alpha, somatic form, mitochondrial isoform 3 precursor;Pyruvate dehydrogenase E1 component subunit alpha, somatic form, mitochondrial;pyruvate dehydrogenase E	A5YVE9;Q5JPU1;B7Z3T7;Q5JPT9;P08559;A5YPB6;B2R5P7;Q53GE3;A5PHJ9;B7Z3X5;P78557;Q5JPU3;Q6LCA3;Q99725;Q9UNV7	25.7	428	1.1602e-26	1190500000	457850000	404570000		0.0141499	-0.0820213	0.0187766	0.11926	0.207768	0.1141		-0.10511	-0.201281	-0.100483	-0.11926	0.0885083	-0.00515918	0
IPI00016676	IPI00016676	Mitochondrial 20 kDa outer membrane protein;Mitochondrial import receptor subunit TOM20 homolog;Outer mitochondrial membrane receptor Tom20	KIAA0016;TOMM20	Mitochondrial import receptor subunit TOM20 homolog	Q15388	22.1	145	7.2104e-18	30255000	12335000	11064000		0.170459	0.146627	0.0190614	-0.0243197	-0.0141936	-0.357529		0.194779	0.170947	0.043381	0.0243197	0.0101261	-0.33321	0
IPI00024911	IPI00024911;IPI00873931;IPI00654800	Endoplasmic reticulum resident protein 28;Endoplasmic reticulum resident protein 29;Endoplasmic reticulum resident protein 31	C12orf8;ERP28;ERP29	Endoplasmic reticulum resident protein 29	P30040	64.8	261	1.6077e-182	2146200000	574030000	858220000		-0.116631	-0.128425	0.0192037	-0.247077	-0.0606079	-0.0207795		0.130446	0.118651	0.266281	0.247077	0.186469	0.226297	0
IPI00554481	IPI00554481;IPI00554611;IPI00604710;IPI00554702;IPI00554722;IPI00027493;IPI00908885	4F2 cell-surface antigen heavy chain;4F2 heavy chain antigen;Lymphocyte activation antigen 4F2 large subunit;cDNA FLJ54090, highly similar to 4F2 cell-surface antigen heavy chain	MDU1;SLC3A2	Isoform 4 of 4F2 cell-surface antigen heavy chain;4F2 cell-surface antigen heavy chain isoform b;Isoform 1 of 4F2 cell-surface antigen heavy chain;4F2 cell-surface antigen heavy chain isoform d;Isoform 3 of 4F2 cell-surface antigen heavy chain;Isoform 2 of	P08195-4;P08195;P08195-1;P08195-3;P08195-2;B4E2Z3	42.1	661	0	28446000000	10041000000	8679700000		-0.185486	-0.144569	0.0193461	-0.144177	0.0610158	0.0401209		-0.0413091	-0.000391593	0.163523	0.144177	0.205193	0.184298	0
IPI00412579	IPI00412579;IPI00478277;IPI00035167;IPI00847276;IPI00847688	60S ribosomal protein L10a;CSA-19;Neural precursor cell expressed developmentally down-regulated protein 6;Ribosomal protein L1	NEDD6;RPL10A	60S ribosomal protein L10a	P62906;Q1JQ76	60.8	217	2.2777e-91	3456200000	1195600000	1155600000		-0.102457	0.0330085	0.0196308	-0.0197731	0.0377336	0.0874628		-0.0826835	0.0527816	0.0394038	0.0197731	0.0575067	0.107236	0
IPI00411559	IPI00411559;IPI00793575;IPI00328298;IPI00947372;IPI00794838;IPI00946854;IPI00947202;IPI00944900;IPI00745048;IPI00945243	Chromosome-associated polypeptide C;Structural maintenance of chromosomes protein 4;XCAP-C homolog;cDNA FLJ46264 fis, clone TESTI4026080, highly similar to Structural maintenance of chromosomes 4-like 1 protein;SMC4 structural maintenance of chromosomes 4-like 1 (Yeast), isoform CRA_a;cDNA FLJ16648 fis, clone TESTI4035508, highly similar to Structural maintenance of chromosomes 4-like 1 protein;S…	CAPC;SMC4;SMC4L1;hCG_17224	Isoform 1 of Structural maintenance of chromosomes protein 4;cDNA FLJ16648 fis, clone TESTI4035508, highly similar to Structural maintenance of chromosomes 4-like 1 protein;Isoform 2 of Structural maintenance of chromosomes protein 4;Uncharacterized protei	Q9NTJ3-1;Q9NTJ3;B3KXX5;D3DNL8;B3KVJ5;Q9NTJ3-2;Q58F29;Q6NSG3;C9JR83;Q6P169	10.9	1288	7.1434e-154	98652000	22024000	41717000		0.137013	-0.00762609	0.0196308	0.053868	-0.00228126	-0.157544		0.083145	-0.0614941	-0.0342373	-0.053868	-0.0561493	-0.211412	0
IPI00219685	IPI00219685;IPI00942935;IPI00966498;IPI00909465;IPI00909424	cDNA FLJ59191, highly similar to NADH dehydrogenase (ubiquinone) 1 alpha subcomplex subunit 13 (EC 1.6.5.3);Cell death regulatory protein GRIM-19;Complex I-B16.6;Gene associated with retinoic and interferon-induced mortality 19 protein;NADH dehydrogenase [ubiquinone] 1 alpha subcomplex subunit 13;NADH-ubiquinone oxidoreductase B16.6 subunit;cDNA FLJ58045, highly similar to NADH dehydrogenase (ubi…	CDA016;CGI-39;GRIM19;NDUFA13	NADH dehydrogenase [ubiquinone] 1 alpha subcomplex subunit 13;cDNA FLJ59191, highly similar to NADH dehydrogenase (ubiquinone) 1 alpha subcomplex subunit 13;NADH dehydrogenase [ubiquinone] 1 alpha subcomplex subunit 13;cDNA FLJ58045, highly similar to NADH	B4DF76;Q9P0J0;B4DQP1;B4DEZ3	20.3	227	7.7906e-14	134960000	46551000	42168000		0.0754744	0.0226248	0.0203422	0.120608	0.0536674	0.151339		-0.0451335	-0.0979831	-0.100266	-0.120608	-0.0669404	0.0307314	0
IPI00010427	IPI00010427	Transmembrane protein 93	TMEM93	Transmembrane protein 93	Q9BV81	26.4	110	1.7761e-06	28824000	10525000	9703600		0	-0.11836	0.0209111	-0.0321008	-0.179711	0.0356239		0.0321008	-0.0862589	0.0530119	0.0321008	-0.14761	0.0677248	0
IPI00025491	IPI00025491;IPI00924536;IPI00788730;IPI00794607;IPI00793328;IPI00790077;IPI00910691;IPI00796657;IPI00793220;IPI00792676;IPI00955929;IPI00927069;IPI00790597	ATP-dependent RNA helicase eIF4A-1;Eukaryotic initiation factor 4A-I;cDNA FLJ78614, highly similar to Homo sapiens eukaryotic translation initiation factor 4A, isoform 1 (EIF4A1), mRNA;cDNA FLJ78244, highly similar to Homo sapiens eukaryotic translation initiation factor 4A, isoform 1 (EIF4A1), mRNA;cDNA FLJ58012, moderately similar to Eukaryotic initiation factor 4A-I (EC 3.6.1.-);cDNA FLJ58596,…	DDX2A;EIF4A;EIF4A1;hCG_43753	Eukaryotic initiation factor 4A-I;41 kDa protein	P60842;A8K088;A8K7F6;B4DKP9;B4DNH2;B4E047;D3DTP9;Q59F68	69	406	0	7421300000	2705900000	2336100000		-0.119688	-0.10541	0.0214797	-0.169284	0.0494914	0.0899049		0.0495955	0.0638738	0.190763	0.169284	0.218775	0.259189	0
IPI00019502	IPI00019502;IPI00395772;IPI00742780;IPI00790503;IPI00479307;IPI00397526;IPI00556012;IPI00878695;REV__IPI00433279	Cellular myosin heavy chain, type A;Myosin heavy chain 9;Myosin heavy chain, non-muscle IIa;Myosin-9;Non-muscle myosin heavy chain A;Non-muscle myosin heavy chain IIa;cDNA FLJ77145, highly similar to Homo sapiens myosin, heavy polypeptide 9, non-muscle (MYH9), mRNA;cDNA FLJ57040, highly similar to Myosin-9;MYH9 variant protein;Myosin, heavy polypeptide 9, non-muscle, isoform CRA_a;Non-muscle myos…	MYH9;hCG_41454	Isoform 1 of Myosin-9;Isoform 2 of Myosin-9	P35579-1;P35579;A8K6E4;B4E3S1;Q60FE2;Q86XU5;Q99529;P35579-2;Q2PS10;Q9UMJ0	62.6	1960	0	44559000000	14614000000	15306000000		-0.0858325	-0.044604	0.0214797	-0.0606008	0.109026	0.121281		-0.0252317	0.0159969	0.0820806	0.0606008	0.169627	0.181882	0
IPI00000980	IPI00000980;IPI00893097;IPI00893222	Mitochondrial import receptor subunit TOM7 homolog;Translocase of outer membrane 7 kDa subunit homolog;Putative uncharacterized protein TOM7;TOMM7 protein;Translocase of outer mitochondrial membrane 7 homolog (Yeast);Translocase of outer mitochondrial membrane 7 homolog (Yeast), isoform CRA_b;Putative uncharacterized protein TOMM7;Translocase of outer mitochondrial membrane 7 homolog (Yeast), iso…	AD-014;TOM7;TOMM07;TOMM7;hCG_1659575	Mitochondrial import receptor subunit TOM7 homolog;Uncharacterized protein;Uncharacterized protein	Q9P0U1;Q75MR5;A6NIV2;B5MD00	41.8	55	0.0016382	10927000	3982700	3430900		0.0369699	-0.0240359	0.0221902	-0.0681893	-0.132483	-0.21838		0.105159	0.0441533	0.0903795	0.0681893	-0.0642938	-0.150191	0
IPI00470502	IPI00470502;IPI00301109;IPI00654717;IPI00470503;IPI00413014;IPI00749469;IPI00964988;IPI00968235;IPI00910509;IPI00967911;IPI00470504;IPI00966339;IPI00967986;IPI00966045;IPI00966589	Inorganic pyrophosphatase 2, mitochondrial;Pyrophosphatase SID6-306;Pyrophosphate phospho-hydrolase 2;cDNA FLJ60819, highly similar to Inorganic pyrophosphatase 2, mitochondrial (EC 3.6.1.1);cDNA FLJ76209, highly similar to Homo sapiens inorganic pyrophosphatase 2 (PPA2), transcript variant 2, mRNA;cDNA FLJ59863, highly similar to Inorganic pyrophosphatase 2, mitochondrial (EC 3.6.1.1)	HSPC124;PPA2	Isoform 2 of Inorganic pyrophosphatase 2, mitochondrial;Isoform 1 of Inorganic pyrophosphatase 2, mitochondrial;36 kDa protein;Isoform 3 of Inorganic pyrophosphatase 2, mitochondrial;inorganic pyrophosphatase 2 isoform 3 precursor;25 kDa protein;Protein;Un	Q9H2U2-2;Q9H2U2;Q9H2U2-1;B4DR66;Q9H2U2-3;A8K0P2;D6R967;B4DFH3;D6RGV9;Q9H2U2-4	25.8	349	2.2488e-38	339120000	167250000	96880000		0.437858	-0.123534	0.0224743	0.0374732	0.0122111	0.270708		0.400385	-0.161007	-0.0149988	-0.0374732	-0.0252621	0.233235	0
IPI00024067	IPI00024067;IPI00455383;IPI00022881;IPI00300446;IPI00922104	Clathrin heavy chain 1;Clathrin heavy chain on chromosome 17;Clathrin, heavy polypeptide (Hc), isoform CRA_b	CLH17;CLTC;CLTCL2;KIAA0034;hCG_1818599	Isoform 1 of Clathrin heavy chain 1;Isoform 2 of Clathrin heavy chain 1	Q00610-1;Q00610;D3DU00;Q00610-2	56.1	1675	0	15491000000	5272800000	5083000000		-0.158596	-0.178237	0.0230424	-0.186374	-0.0163223	0.0071955		0.0277782	0.00813719	0.209416	0.186374	0.170051	0.193569	0
IPI00604523	IPI00604523;IPI00033494;IPI00220573;IPI00921274;IPI00719669;IPI00376572;IPI00888438;IPI00220278;IPI00642780	Myosin regulatory light chain MRCL3 variant;MLC-2A;Myosin regulatory light chain 12B;Myosin regulatory light chain 20 kDa;Myosin regulatory light chain 2-B, smooth muscle isoform;Myosin regulatory light chain MRLC2;SHUJUN-1;Myosin regulatory light chain MRLC2, isoform CRA_a;MLC-2B;Myosin regulatory light chain 12A;Myosin regulatory light chain 2, nonsarcomeric;Myosin regulatory light chain MRLC3;…	MRLC2;MYL12B;MYLC2B;hCG_1995219;MLCB;MRLC3;MYL12A;RLC;hCG_2045956;MRCL3	Myosin regulatory light chain MRCL3 variant;Myosin regulatory light chain 12B;Myosin regulatory light chain 12A;17 kDa protein;Myosin regulatory light chain	Q53HL1;O14950;D3DUH6;P19105;Q2F834;Q53X45	49.2	177	1.1209e-146	579960000	169150000	207740000		-0.167101	-0.0945063	0.0233263	-0.0659858	0.240986	0.0430645		-0.101115	-0.0285205	0.0893122	0.0659858	0.306972	0.10905	0
IPI00010207	IPI00010207;IPI00645510	Ubiquitin-fold modifier 1	BM-002;C13orf20;UFM1;RP11-131P10.1-005	Ubiquitin-fold modifier 1;Ubiquitin-fold modifier 1	P61960;Q5VXS2	27.1	85	7.924e-06	19501000	7203600	6166700		-0.0930192	0.0032208	0.0233263	0.0162639	0.026021	0.0150693		-0.109283	-0.0130431	0.00706239	-0.0162639	0.00975703	-0.00119462	0
IPI00015077	IPI00015077;IPI00798174;IPI00457347;IPI00031489	A121;Eukaryotic translation initiation factor 1;Protein translation factor SUI1 homolog;Sui1iso1;cDNA, FLJ92128, Homo sapiens putative translation initiation factor (SUI1), mRNA;Eukaryotic translation initiation factor 1, isoform CRA_a;Putative translation initiation factor;SUI1 protein	EIF1;SUI1;hCG_1771529	Eukaryotic translation initiation factor 1;8 kDa protein	P41567;Q6IAV3	59.3	113	9.2849e-65	77578000	25032000	26469000		-0.115433	0.0195359	0.0236102	-0.173255	-0.153864	0.110096		0.0578226	0.192791	0.196866	0.173255	0.0193916	0.283351	0
IPI00291922	IPI00291922	Macropain zeta chain;Multicatalytic endopeptidase complex zeta chain;Proteasome subunit alpha type-5;Proteasome zeta chain;cDNA FLJ52182, highly similar to Proteasome subunit alpha type 5 (EC 3.4.25.1);Proteasome (Prosome, macropain) subunit, alpha type, 5, isoform CRA_c;Proteasome subunit alpha type	PSMA5;hCG_39916	Proteasome subunit alpha type-5	P28066;B4E2V4;Q5U0A0	34	241	3.3381e-155	1368900000	454590000	503550000		-0.14091	-0.154324	0.0236102	-0.0932897	0.0315364	0.0657102		-0.0476198	-0.0610342	0.1169	0.0932897	0.124826	0.159	0
IPI00299573	IPI00299573;IPI00397676;IPI00478896;IPI00642454	60S ribosomal protein L7a;PLA-X polypeptide;Surfeit locus protein 3;cDNA FLJ78489, highly similar to Homo sapiens ribosomal protein L7a (RPL7A), mRNA;cDNA, FLJ92002, Homo sapiens ribosomal protein L7a (RPL7A), mRNA;Ribosomal protein L7a;Ribosomal protein L7a, isoform CRA_c	RPL7A;SURF3;SURF-3;hCG_2032998;RP11-244N20.10-009;RP11-244N20.10-004	60S ribosomal protein L7a;30 kDa protein;Ribosomal protein L7a	P62424;Q5T8U4;Q5T8U3	66.5	266	7.291e-240	4809900000	1648100000	1685200000		-0.0709388	-0.00331439	0.0236102	-0.0251706	0.0969365	0.0820213		-0.0457682	0.0218562	0.0487808	0.0251706	0.122107	0.107192	0
IPI00025019	IPI00025019;IPI00556291	Macropain subunit C5;Multicatalytic endopeptidase complex subunit C5;Proteasome component C5;Proteasome gamma chain;Proteasome subunit beta type-1;Proteasome beta 1 subunit variant	PSC5;PSMB1	Proteasome subunit beta type-1;Proteasome beta 1 subunit variant (Fragment)	P20618;Q53FT8;Q59GN1	45.6	241	1.7724e-125	582820000	198440000	192980000		-0.131194	-0.0761486	0.0240359	-0.152508	-0.0306634	0.026446		0.0213136	0.0763594	0.176544	0.152508	0.121845	0.178954	0
IPI00016610	IPI00016610	Alpha-CP1;Heterogeneous nuclear ribonucleoprotein E1;Nucleic acid-binding protein SUB2.3;Poly(rC)-binding protein 1;cDNA, FLJ94964, highly similar to Homo sapiens poly(rC) binding protein 1 (PCBP1), mRNA;Poly(RC) binding protein 1;Putative uncharacterized protein PCBP1	PCBP1;hCG_1776997	Poly(rC)-binding protein 1	Q15365;Q53SS8	57.9	356	2.7062e-240	2736500000	822430000	998200000		-0.202136	-0.219339	0.0241778	-0.193835	0.0621217	0.0462815		-0.00830077	-0.0255041	0.218013	0.193835	0.255957	0.240116	0
IPI00013894	IPI00013894;IPI00479946;IPI00908463	Hsc70/Hsp90-organizing protein;Renal carcinoma antigen NY-REN-11;Stress-induced-phosphoprotein 1;Transformation-sensitive protein IEF SSP 3521;cDNA FLJ76863, highly similar to Homo sapiens stress-induced-phosphoprotein 1 (Hsp70/Hsp90-organizing protein) (STIP1), mRNA;STIP1 protein;cDNA FLJ54451, highly similar to Stress-induced-phosphoprotein 1	STIP1	Stress-induced-phosphoprotein 1;STIP1 protein;cDNA FLJ54451, highly similar to Stress-induced-phosphoprotein 1	P31948;A8K690;Q3ZCU9;B4DM70	33.7	543	3.3608e-99	1259600000	435820000	398740000		-0.0127832	-0.0234683	0.0241778	0.0330085	0.0247452	0.101516		-0.0457917	-0.0564768	-0.0088307	-0.0330085	-0.00826332	0.0685071	0
IPI00017526	IPI00017526	Protein S100-E;Protein S100-P;S100 calcium-binding protein P;Migration-inducing gene 9 protein	S100E;S100P	Protein S100-P	P25815;Q5J7W2	56.8	95	1.5039e-41	198910000	88281000	76601000		0.0988763	-0.143785	0.0246034	-0.0193461	0.0621217	-0.254651		0.118222	-0.124439	0.0439495	0.0193461	0.0814678	-0.235305	0
IPI00419249	IPI00419249;IPI00171199	Macropain subunit C8;Multicatalytic endopeptidase complex subunit C8;Proteasome component C8;Proteasome subunit alpha type-3;Proteasome subunit alpha type	HC8;PSC8;PSMA3	Isoform 1 of Proteasome subunit alpha type-3;Isoform 2 of Proteasome subunit alpha type-3	P25788-1;P25788;Q6IB71;P25788-2	47.1	255	6.4298e-35	900040000	174520000	370130000		-0.115566	-0.0969365	0.0247452	-0.132511	-0.0557262	0.0982848		0.016945	0.0355746	0.157256	0.132511	0.0767848	0.230796	0
IPI00216298	IPI00216298;IPI00552768	ATL-derived factor;Surface-associated sulphydryl protein;Thioredoxin;Thioredoxin, isoform CRA_b;Thioredoxin delta 3	TRDX;TRX;TRX1;TXN;hCG_28763;RP11-427L11.1-002;TXN delta 3	Thioredoxin;Thioredoxin, isoform CRA_b	P10599;B1ALW1;O60744	73.3	105	1.9756e-92	3244600000	983960000	1135400000		-0.160662	-0.201759	0.0251706	-0.139469	0.00288251	0.0272956		-0.0211926	-0.0622898	0.16464	0.139469	0.142352	0.166765	0
IPI00937615	IPI00937615;IPI00000875;IPI00738381;IPI00909534;IPI00908389;IPI00910941	eEF-1B gamma;Elongation factor 1-gamma;cDNA FLJ59973, highly similar to Elongation factor 1-gamma;Eukaryotic translation elongation factor 1 gamma;EEF1G protein;Eukaryotic translation elongation factor 1 gamma, isoform CRA_c;GIG35;cDNA FLJ56389, highly similar to Elongation factor 1-gamma	EEF1G;EF1G;PRO1608;hCG_2039458	Elongation factor 1-gamma;cDNA FLJ56389, highly similar to Elongation factor 1-gamma;Elongation factor 1-gamma	P26641;B4DSR4;Q2F838;Q2F840;Q53YD7;B4DTG2	44.9	437	1.3765e-143	5712100000	1677600000	2018600000		-0.0795658	-0.016211	0.0253123	-0.0436245	0.0982848	0.0652966		-0.0359414	0.0274134	0.0689368	0.0436245	0.141909	0.108921	0
IPI00218848	IPI00218848	ATP synthase subunit e, mitochondrial	ATP5I;ATP5K	ATP synthase, H+ transporting, mitochondrial F0 complex, subunit E	P56385	59.7	72	4.5856e-29	210780000	70292000	67437000		-0.0357647	-0.064469	0.0254541	-0.0103502	-0.0568213	-0.00468192		-0.0254145	-0.0541188	0.0358043	0.0103502	-0.0464711	0.00566827	0
IPI00374657	IPI00374657;IPI00170692;IPI00642826;IPI00929577;IPI00640416	33 kDa VAMP-associated protein;Vesicle-associated membrane protein-associated protein A;cDNA FLJ78586, highly similar to Homo sapiens VAMP (vesicle-associated membrane protein)-associated protein A, 33kDa (VAPA), mRNA;cDNA, FLJ96653, Homo sapiens VAMP (vesicle-associated membrane protein)-associated protein A, 33kDa (VAPA), mRNA;VAMP (Vesicle-associated membrane protein)-associated protein A, 33k…	VAP33;VAPA;hCG_38685	Isoform 2 of Vesicle-associated membrane protein-associated protein A;Isoform 1 of Vesicle-associated membrane protein-associated protein A;14 kDa protein	Q9P0L0-2;Q9P0L0;Q9P0L0-1;A8KA83;D3DUI3	18.7	294	1.5841e-21	170090000	56012000	57197000		-0.0200577	-0.081476	0.0257376	-0.0267293	0.182565	0.190678		0.0066716	-0.0547467	0.0524668	0.0267293	0.209294	0.217407	0
IPI00290566	IPI00290566;IPI00550591	CCT-alpha;T-complex protein 1 subunit alpha	CCT1;CCTA;TCP1	T-complex protein 1 subunit alpha;T-complex protein 1 subunit alpha isoform b	P17987	60.4	556	0	9050000000	2752700000	3208200000		-0.0546401	-0.0378742	0.0258793	-0.00187429	0.045443	0.0538064		-0.0527658	-0.0359999	0.0277536	0.00187429	0.0473173	0.0556807	0
IPI00382470	IPI00382470;IPI00784295;IPI00604607;IPI00031523;IPI00555876;IPI00910046;IPI00555799;IPI00555957	Heat shock 86 kDa;Heat shock protein HSP 90-alpha;Renal carcinoma antigen NY-REN-38;Full-length cDNA 5-PRIME end of clone CS0DN005YI08 of Adult brain of Homo sapiens (human);HSP90AA1 protein;Full-length cDNA clone CS0CAP007YF18 of Thymus of Homo sapiens (human);Hsp89-alpha-delta-N	HSP90A;HSP90AA1;HSPC1;HSPCA	Isoform 2 of Heat shock protein HSP 90-alpha;Isoform 1 of Heat shock protein HSP 90-alpha;Hsp89-alpha-delta-N	P07900-2;P07900;Q86SX1;P07900-1;Q2VPJ6;Q86U12;Q8TBA7;O75322;Q96HX7	55.9	854	0	19133000000	6145700000	6695300000		-0.0880059	-0.161436	0.0261627	-0.122739	0.0746424	0.08882		0.0347331	-0.0386973	0.148902	0.122739	0.197381	0.211559	0
IPI00027175	IPI00027175;IPI00414264;IPI00946099;IPI00925997;IPI00925579	22 kDa protein;CP-22;Sorcin;V19;Putative uncharacterized protein SRI;cDNA FLJ60640, highly similar to Sorcin	SRI	Sorcin;sorcin isoform b;Uncharacterized protein	P30626;D6W5Q0;A8MTH6;B4DKK2;C9J0K6	22.2	198	7.2045e-19	64510000	21301000	24698000		-0.212009	0.0683169	0.026446	-0.0762854	0.119423	0.0875986		-0.135724	0.144602	0.102731	0.0762854	0.195708	0.163884	0
IPI00025273	IPI00025273;IPI00218408;IPI00879865;IPI00657864;IPI00657647;IPI00917833;IPI00657700;IPI00657768;IPI00384624;IPI00893596	5-phosphoribosylglycinamide transformylase;AIR synthase;GAR transformylase;Glycinamide ribonucleotide synthetase;Phosphoribosylamine--glycine ligase;Phosphoribosyl-aminoimidazole synthetase;Phosphoribosylformylglycinamidine cyclo-ligase;Phosphoribosylglycinamide formyltransferase;Phosphoribosylglycinamide synthetase;Trifunctional purine biosynthetic protein adenosine-3;cDNA FLJ51866, highly simil…	GART;PGFT;PRGS;hCG_401180	Isoform Long of Trifunctional purine biosynthetic protein adenosine-3;Isoform Short of Trifunctional purine biosynthetic protein adenosine-3;GARS protein	P22102-1;P22102;B4DJ93;D3DSF3;Q3B7A7;Q59HH3;Q71VH3;P22102-2;D3DSF4;Q15374	36.9	1010	8.8043e-122	1424700000	525010000	433730000		-0.063641	-0.0394192	0.0272956	-0.0961269	0.0619835	0.0427844		0.0324859	0.0567077	0.123423	0.0961269	0.15811	0.138911	0
IPI00644127	IPI00644127;IPI00910980;IPI00514385;IPI00514082;IPI00903065;IPI00644832	Isoleucine--tRNA ligase;Isoleucyl-tRNA synthetase, cytoplasmic;cDNA FLJ55373, highly similar to Isoleucyl-tRNA synthetase, cytoplasmic (EC 6.1.1.5);IARS protein;Putative uncharacterized protein DKFZp686L17145;Putative uncharacterized protein DKFZp686L0869;PRO0785;Isoleucyl-tRNA synthetase	IARS;DKFZp686L17145;DKFZp686L0869;RP11-62C3.1-003	Isoleucyl-tRNA synthetase, cytoplasmic;IARS protein	P41252;B4DVX2;Q7L4K8;Q7Z355;Q7Z3U5;Q9P1N9;Q5TCC4;Q6P0M4	33.4	1262	1.1028e-295	2087400000	730970000	627750000		-0.0629506	-0.133564	0.0274372	-0.1145	0.0687396	0.104202		0.0515497	-0.0190632	0.141937	0.1145	0.18324	0.218703	0
IPI00000792	IPI00000792;IPI00647366;IPI00641565;IPI00645425;IPI00874075;IPI00642016	NADPH:quinone reductase;Quinone oxidoreductase;Zeta-crystallin;Crystallin, zeta (Quinone reductase), isoform CRA_b;Putative uncharacterized protein CRYZ;Crystallin, zeta (Quinone reductase), isoform CRA_a;Putative uncharacterized protein DKFZp686C16101	CRYZ;hCG_21668;DKFZp686C16101	Quinone oxidoreductase;quinone oxidoreductase isoform b;Uncharacterized protein;quinone oxidoreductase isoform c;20 kDa protein	Q08257;D3DQ76;A6NN60;A6NP24;Q5HYE7	30.1	329	1.2611e-17	392400000	99652000	133250000		-0.179638	0.027028	0.0275787	0.176723	-0.0179867	-0.0872122		-0.356362	-0.149695	-0.149145	-0.176723	-0.19471	-0.263936	0
IPI00220300	IPI00220300;IPI00456013;IPI00219291	ATP synthase subunit f, mitochondrial;ATP synthase, H+ transporting, mitochondrial F0 complex, subunit f isoform 2a variant;ATP synthase, H+ transporting, mitochondrial F0 complex, subunit f, isoform 2;ATP synthase, H+ transporting, mitochondrial F0 complex, subunit F2;ATP5J2 protein;Putative uncharacterized protein ATP5J2	ATP5J2;ATP5JL;hCG_2023419;tcag7.652	Isoform 1 of ATP synthase subunit f, mitochondrial;ATP synthase subunit f, mitochondrial isoform 2c;Uncharacterized protein	P56134-1;P56134;Q53FE1;Q6IBB3;A6ND55;P56134-2;C9JU26	42.6	94	5.2576e-44	290080000	94608000	97274000		-0.0578315	-0.0984196	0.0291348	-0.0731347	0.0024505	0.0875986		0.0153032	-0.0252849	0.10227	0.0731347	0.0755852	0.160733	0
IPI00184546	IPI00184546	UPF0444 transmembrane protein C12orf23;cDNA FLJ10869 fis, clone NT2RP4001677	C12orf23	UPF0444 transmembrane protein C12orf23	Q8WUH6;B3KMF8	22.4	116	8.1921e-07	31772000	10306000	10970000		-0.27011	-0.390117	0.0295589	-0.358284	-0.0960362	0.00776959		0.0881734	-0.0318336	0.387843	0.358284	0.262247	0.366053	0
IPI00013468	IPI00013468;IPI00514701;IPI00644108;IPI00644568	Mitotic checkpoint protein BUB3;cDNA FLJ57899, highly similar to Mitotic checkpoint protein BUB3;BUB3 budding uninhibited by benzimidazoles 3 homolog (Yeast), isoform CRA_b;Putative uncharacterized protein BUB3	BUB3;hCG_41421	Isoform 1 of Mitotic checkpoint protein BUB3;Isoform 2 of Mitotic checkpoint protein BUB3;Uncharacterized protein;Uncharacterized protein	O43684-1;O43684;B4DDM6;D3DRE9;O43684-2;B5MCE8;A6NGZ9	25.3	328	5.8932e-23	109320000	35200000	40536000		-0.10742	-0.116232	0.0297002	-0.0912598	0.0538064	-0.0723159		-0.0161603	-0.0249719	0.12096	0.0912598	0.145066	0.0189439	0
IPI00027233	IPI00027233;IPI00793065	Protein SCO1 homolog, mitochondrial;cDNA FLJ90107 fis, clone HEMBA1006482, highly similar to SCO1 protein homolog, mitochondrial;Putative uncharacterized protein SCO1	SCO1;SCOD1	Protein SCO1 homolog, mitochondrial;Uncharacterized protein	O75880;B3KQB1;A8MY34	21.3	301	1.4649e-27	76636000	25195000	24872000		0.0894362	-0.00259452	0.0297002	0.157705	0.283329	0.0281448		-0.0682688	-0.160299	-0.128005	-0.157705	0.125624	-0.12956	0
IPI00008240	IPI00008240;IPI00910687;IPI00793986;IPI00185398;IPI00792878;IPI00791738;IPI00792289	Methionine--tRNA ligase;Methionyl-tRNA synthetase, cytoplasmic;cDNA FLJ76789, highly similar to Homo sapiens methionine-tRNA synthetase (MARS), mRNA;cDNA FLJ16674 fis, clone THYMU3008136, highly similar to Methionyl-tRNA synthetase (EC 6.1.1.10);cDNA FLJ53309, highly similar to Methionyl-tRNA synthetase (EC 6.1.1.10);cDNA FLJ55046, highly similar to Methionyl-tRNA synthetase (EC 6.1.1.10)	MARS	Methionyl-tRNA synthetase, cytoplasmic;cDNA FLJ53309, highly similar to Methionyl-tRNA synthetase	P56192;A8K492;B3KVK7;B4DF61;B4E0E9	29.2	900	1.6923e-262	3807500000	1283500000	1301000000		-0.162597	-0.191436	0.0299829	-0.101919	0.0367495	0.0601858		-0.0606778	-0.0895174	0.131902	0.101919	0.138668	0.162105	0
IPI00018768	IPI00018768;IPI00917623;IPI00916061	Translin;Translin variant;cDNA FLJ34596 fis, clone KIDNE2009191, highly similar to TRANSLIN;Translin, isoform CRA_b;cDNA FLJ59957, highly similar to Translin	TSN;hCG_37642	Translin;cDNA FLJ59957, highly similar to Translin	Q15631;Q53GR3;B3KRM8;B7Z5D9	23.7	228	8.2278e-11	400500000	151800000	73088000		-0.0558898	-0.0251706	0.0306892	-0.0346383	0.0585243	0.0615688		-0.0212514	0.00946774	0.0653275	0.0346383	0.0931626	0.0962072	0
IPI00021263	IPI00021263;IPI00793388;IPI00790689;IPI00789337;REV__IPI00021250;REV__IPI00947196	14-3-3 protein zeta/delta;Protein kinase C inhibitor protein 1;Tyrosine 3-monooxygenase/tryptophan 5-monooxygenase activation protein zeta polypeptide	YWHAZ	14-3-3 protein zeta/delta	P63104;D0PNI1	78.8	245	0	12895000000	4055500000	4515500000		-0.0610158	-0.0617071	0.0308304	-0.0735461	0.024887	0.0538064		0.0125303	0.011839	0.104376	0.0735461	0.0984331	0.127353	0
IPI00008524	IPI00008524;IPI00410017;IPI00796945;IPI00909378;IPI00301154;IPI00794246;IPI00642904;IPI00012726;IPI00555747;IPI00642944;IPI00790842;IPI00556259;IPI00306870;IPI00641299;IPI00217142;IPI00644016;IPI00796139	Polyadenylate-binding protein 1;cDNA FLJ57246, highly similar to Poly(A)-binding protein 1;cDNA FLJ37875 fis, clone BRSSN2018771, highly similar to Poly(A)-binding protein 1;cDNA FLJ59219, highly similar to Poly(A)-binding protein 1;Polyadenylate-binding protein 3;Testis-specific poly(A)-binding protein;PABP3;Poly(A) binding protein, cytoplasmic 3;cDNA, FLJ93858, highly similar to Homo sapiens po…	PAB1;PABP1;PABPC1;PABPC2;PABP3;PABPC3;PABPL3;hCG_1774619;RP11-165I9.5-001	Isoform 1 of Polyadenylate-binding protein 1;Isoform 2 of Polyadenylate-binding protein 1;cDNA FLJ37875 fis, clone BRSSN2018771, highly similar to Poly(A)-binding protein 1;cDNA FLJ59219, highly similar to Poly(A)-binding protein 1;Polyadenylate-binding pr	P11940-1;P11940;B4DZW4;P11940-2;B3KT93;B4DQX0;Q9H361;Q2VIP3;Q3ZCS4;Q5VX58	31.9	636	0	1269700000	282680000	429680000		-0.123136	-0.108357	0.0309716	-0.104202	-0.00582581	0.0370307		-0.018934	-0.00415473	0.135174	0.104202	0.0983766	0.141233	0
IPI00299608	IPI00299608;IPI00456695;IPI00916632;IPI00917594;IPI00916809;IPI00916965	26S proteasome non-ATPase regulatory subunit 1;26S proteasome regulatory subunit RPN2;26S proteasome regulatory subunit S1;26S proteasome subunit p112;cDNA, FLJ92896, highly similar to Homo sapiens proteasome (prosome, macropain) 26S subunit, non-ATPase, 1 (PSMD1), mRNA;PSMD1 protein	PSMD1	Isoform 1 of 26S proteasome non-ATPase regulatory subunit 1;Isoform 2 of 26S proteasome non-ATPase regulatory subunit 1	Q99460-1;Q99460;B2R6D0;Q05BX4;Q05CW6;Q99460-2	23	953	2.1091e-43	714350000	260120000	226340000		-0.00158609	-0.0103502	0.0311128	-0.0593553	0.107688	0.0705267		0.0577692	0.0490051	0.0904681	0.0593553	0.167043	0.129882	0
IPI00922181	IPI00922181;IPI00184330;IPI00791616;IPI00795155	cDNA FLJ53276, moderately similar to DNA replication licensing factor MCM2;MCM2 protein;DNA replication licensing factor MCM2;Minichromosome maintenance protein 2 homolog;Nuclear protein BM28;cDNA FLJ46429 fis, clone THYMU3014372, highly similar to DNA replication licensing factor MCM2;cDNA FLJ55651, highly similar to DNA replication licensing factor MCM2	MCM2;BM28;CCNL1;CDCL1;KIAA0030	cDNA FLJ53276, moderately similar to DNA replication licensing factor MCM2;DNA replication licensing factor MCM2	B7Z8Z6;Q9BWF4;P49736;B3KXZ4;B4DSV5	34.7	954	0	715820000	219210000	237500000		0.049233	-0.0287106	0.0311128	0.120294	0.0742314	0.0426443		-0.0710612	-0.149005	-0.0891814	-0.120294	-0.0460628	-0.0776499	0
IPI00003949	IPI00003949;IPI00874051;IPI00796342;IPI00376844;IPI00796917	Bendless-like ubiquitin-conjugating enzyme;Ubc13;Ubiquitin carrier protein N;Ubiquitin-conjugating enzyme E2 N;Ubiquitin-protein ligase N;Putative ubiquitin-conjugating enzyme E2 N-like	BLU;UBE2N;UBE2NL	Ubiquitin-conjugating enzyme E2 N;16 kDa protein;11 kDa protein;Putative ubiquitin-conjugating enzyme E2 N-like	P61088;Q5JXB2	48	152	3.1738e-88	403580000	135270000	135760000		-0.129745	-0.190931	0.0313952	-0.0797024	-0.0806675	-0.0245312		-0.0500422	-0.111228	0.111098	0.0797024	-0.000965174	0.0551711	0
IPI00029623	IPI00029623;IPI00867679;IPI00888766	27 kDa prosomal protein;Macropain iota chain;Multicatalytic endopeptidase complex iota chain;Proteasome iota chain;Proteasome subunit alpha type-6;cDNA FLJ52022, highly similar to Proteasome subunit alpha type 6 (EC 3.4.25.1);cDNA, FLJ79122, highly similar to Proteasome subunit alpha type 6 (EC 3.4.25.1);cDNA FLJ51729, highly similar to Proteasome subunit alpha type 6 (EC 3.4.25.1);Proteasome (Pr…	PROS27;PSMA6;hCG_21177	Proteasome subunit alpha type-6;Similar to Prosomal P27K protein	P60900;B4DQR4;B4DXJ9;Q9BZ93	51.2	246	4.4981e-86	1053200000	315300000	407970000		-0.0806577	-0.072586	0.0322419	-0.154842	0.0828388	0.0515809		0.0741847	0.0822564	0.187084	0.154842	0.237681	0.206423	0
IPI00827535	IPI00827535;IPI00455510;IPI00916480;IPI00916955;IPI00748244;IPI00917228;IPI00917401;IPI00385149;IPI00916962;IPI00479214;IPI00940842;IPI00883934	Prothymosin alpha;Thymosin alpha-1;Prothymosin alpha protein;Prothymosin, alpha;cDNA, FLJ94794, highly similar to Homo sapiens prothymosin, alpha (gene sequence 28) (PTMA), mRNA;Prothymosin, alpha (Gene sequence 28) variant;Putative uncharacterized protein PTMAP7;PTMA protein;Putative uncharacterized protein PTMA;Cancer/testis antigen 89;C-Jun-amino-terminal kinase-interacting protein 4;Human lun…	PTMA;TMSA;PTMAP7;HLC6;HSS;KIAA0516;MAPK8IP4;SPAG9;SYD1;RP11-193G17.1-001	Isoform 1 of Prothymosin alpha;Isoform 2 of Prothymosin alpha;Uncharacterized protein;Uncharacterized protein;Isoform 7 of C-Jun-amino-terminal kinase-interacting protein 4;Protein;Uncharacterized protein;Putative uncharacterized protein;Uncharacterized pr	P06454-1;P06454;Q86YS2;Q8TBK9;P06454-2;Q15200;Q15202;Q15204;Q53S24;Q7KZ52;B8ZZQ6;B8ZZI3;O60271-7;O60271;B8ZZW7;Q7Z4R6;B8ZZA1;Q5VYG3;C9K018	36	111	5.991e-180	9399600000	3243500000	3032100000		0.186245	0.237013	0.0322419	0.192101	-0.0177237	-0.0370143		-0.0058556	0.0449124	-0.159859	-0.192101	-0.209825	-0.229115	0
IPI00026216	IPI00026216;IPI00455333;IPI00902599	Puromycin-sensitive aminopeptidase;cDNA FLJ38558 fis, clone HCHON2003327, highly similar to Puromycin-sensitive aminopeptidase;cDNA FLJ39390 fis, clone PLACE6004219, highly similar to Puromycin-sensitive aminopeptidase;cDNA FLJ56052, highly similar to Puromycin-sensitive aminopeptidase (EC 3.4.11.-);cDNA FLJ53310, highly similar to Puromycin-sensitive aminopeptidase (EC 3.4.11.-);cDNA FLJ53354, h…	NPEPPS;PSA	Puromycin-sensitive aminopeptidase	P55786;B3KTP2;B3KU93;B7Z1H4;B7Z1V9;B7Z463;B7Z4B2;B7Z899	23	919	6.8126e-59	590700000	212250000	193540000		-0.0777899	-0.177854	0.0325241	-0.0457225	0.140255	0.135404		-0.0320674	-0.132131	0.0782466	0.0457225	0.185978	0.181126	0
IPI00553185	IPI00553185;IPI00290770;IPI00552715;IPI00514032;IPI00514218;IPI00513703;IPI00513814	CCT-gamma;hTRiC5;T-complex protein 1 subunit gamma;cDNA FLJ57603, highly similar to T-complex protein 1 subunit gamma;cDNA, FLJ78822, highly similar to T-complex protein 1 subunit gamma;cDNA, FLJ79286, highly similar to T-complex protein 1 subunit gamma;PIG48;Chaperonin containing TCP1, subunit 3 (Gamma) variant;cDNA FLJ44436 fis, clone UTERU2019706, highly similar to T-complex protein 1 subunit …	CCT3;CCTG;TRIC5;RP11-443G18.6-002	T-complex protein 1 subunit gamma;cDNA FLJ44436 fis, clone UTERU2019706, highly similar to T-complex protein 1 subunit gamma;T-complex protein 1 subunit gamma isoform c	P49368;B4DUR8;Q2TU64;Q59H77;B3KX11;Q5SZY0;A6NE14	59.3	545	1.2177e-251	4977500000	1500800000	1779100000		-0.0356239	0.0166433	0.0332292	-0.049352	0.0746424	0.0408223		0.013728	0.0659953	0.0825811	0.049352	0.123994	0.0901743	0
IPI00146447	IPI00146447;IPI00334343	Myopathy with excessive autophagy protein;Vacuolar ATPase assembly integral membrane protein VMA21	MEAX;VMA21;XMEA	Vacuolar ATPase assembly integral membrane protein VMA21;18 kDa protein	Q3ZAQ7	21.8	101	8.9911e-06	131680000	52301000	54486000		-0.284988	-0.251204	0.0339339	-0.258459	0.119954	0.166844		-0.0265292	0.0072546	0.292393	0.258459	0.378412	0.425303	0
IPI00014587	IPI00014587;IPI00790571;IPI00945731;IPI00216393;IPI00945566;IPI00946844;IPI00945895	Clathrin light chain A;cDNA FLJ60566, highly similar to Clathrin light chain A	CLTA	Isoform Brain of Clathrin light chain A;Isoform 3 of Clathrin light chain A;cDNA FLJ60566, highly similar to Clathrin light chain A;Isoform Non-brain of Clathrin light chain A;28 kDa protein	P09496-1;P09496;P09496-3;B4DIN1;P09496-2	10.5	248	1.105e-05	65778000	9404100	26573000		-0.242206	-0.331591	0.0344975	-0.164658	0.273695	-0.00846455		-0.0775486	-0.166933	0.199155	0.164658	0.438352	0.156193	0
IPI00386803	IPI00386803;IPI00952738;IPI00000861;IPI00883946;IPI00909481;IPI00909678;IPI00909939;IPI00015157;IPI00418240;IPI00956362	LIM and SH3 domain protein 1;Metastatic lymph node gene 50 protein;Putative uncharacterized protein LASP1;cDNA FLJ76601, highly similar to Homo sapiens LIM and SH3 protein 1 (LASP1), mRNA;cDNA FLJ58065, highly similar to LIM and SH3 domain protein 1;cDNA FLJ51834, highly similar to LIM and SH3 domain protein 1;cDNA FLJ52195, highly similar to LIM and SH3 domain protein 1	LASP1;MLN50	Isoform 2 of LIM and SH3 domain protein 1;Uncharacterized protein;Isoform 1 of LIM and SH3 domain protein 1;Uncharacterized protein;cDNA FLJ58065, highly similar to LIM and SH3 domain protein 1;cDNA FLJ51834, highly similar to LIM and SH3 domain protein 1;	Q14847-2;Q14847;C9JVR8;Q14847-1;A8K1D2;C9J9W2;B4DJI4;B4DGQ0;B4DIC4	32.2	323	6.4619e-54	96457000	32061000	32980000		0.000793701	0.00993099	0.0344975	0.0265577	-0.015768	0.063779		-0.025764	-0.0166267	0.00793976	-0.0265577	-0.0423257	0.0372213	0
IPI00021840	IPI00021840;IPI00643522;IPI00008011;IPI00552037;REV__IPI00007739;IPI00640929;IPI00382475	40S ribosomal protein S6;Phosphoprotein NP33;cDNA FLJ78049, highly similar to Homo sapiens ribosomal protein S6 (RPS6), mRNA;cDNA, FLJ92127, Homo sapiens ribosomal protein S6 (RPS6), mRNA;Ribosomal protein S6;Ribosomal protein S6, isoform CRA_e;Ribosomal protein S6, isoform CRA_a	OK/SW-cl.2;RPS6;hCG_1741512;RP11-513M16.6-001;RP11-513M16.6-002	40S ribosomal protein S6;Ribosomal protein S6, isoform CRA_a	P62753;A2A3R6;Q96DV6;A2A3R5	57.4	249	9.9325e-237	2326100000	613110000	874560000		0.0141353	-0.00633393	0.0344975	0.043988	0.0764223	0.0936954		-0.0298527	-0.0503219	-0.0094905	-0.043988	0.0324343	0.0497074	0
IPI00607584	IPI00607584;IPI00005024;IPI00908888;IPI00909101	Myb-binding protein 1A;cDNA FLJ60422, highly similar to Myb-binding protein 1A	MYBBP1A;P160	Isoform 2 of Myb-binding protein 1A;Isoform 1 of Myb-binding protein 1A	Q9BQG0-2;Q9BQG0;Q9BQG0-1;B4DE42	17.3	1332	2.4034e-122	341370000	107770000	121120000		0.0834011	-0.0978804	0.0347792	-0.0313952	0.0594937	-0.0220973		0.114796	-0.0664852	0.0661744	0.0313952	0.0908889	0.00929786	0
IPI00027270	IPI00027270;IPI00433834;IPI00789514;IPI00007144;IPI00792420;IPI00790553;IPI00552470;IPI00455174;IPI00872953	60S ribosomal protein L26;HCG1985370, isoform CRA_a;RPL26 protein;Putative uncharacterized protein RPL26;60S ribosomal protein L26-like 1;Ribosomal protein L26-like 1, isoform CRA_a	RPL26;hCG_1985370;RPL26L1;RPL26P1;hCG_1979281	60S ribosomal protein L26;Uncharacterized protein;13 kDa protein;60S ribosomal protein L26-like 1	P61254;D3DTR8;Q6IBH6;A6NE05;Q9UNX3;D3DQM0	53.1	145	2.2683e-29	1210500000	390560000	404770000		0.0221266	-0.0426443	0.03492	0.0181327	0.0513025	-0.060638		0.0039939	-0.0607771	0.0167872	-0.0181327	0.0331698	-0.0787707	0
IPI00007074	IPI00007074	Tyrosyl--tRNA ligase;Tyrosyl-tRNA synthetase, cytoplasmic;Tyrosyl-tRNA synthetase, isoform CRA_a	YARS;hCG_39689	Tyrosyl-tRNA synthetase, cytoplasmic	P54577;D3DPQ4	34.1	528	3.9573e-82	2735000000	1087800000	831970000		-0.045443	0.0653099	0.0353424	0.0779544	-0.00897255	0.265197		-0.123397	-0.0126445	-0.042612	-0.0779544	-0.086927	0.187242	0
IPI00647650	IPI00647650;IPI00941359	cDNA FLJ35809 fis, clone TESTI2006016, highly similar to Eukaryotic translation initiation factor 3 subunit 3;Eukaryotic translation initiation factor 3, subunit 3 gamma, 40kDa, isoform CRA_b;Eukaryotic translation initiation factor 3, subunit 3 gamma, 40kDa variant;eIF3 p40 subunit;eIF-3-gamma;Eukaryotic translation initiation factor 3 subunit 3;Eukaryotic translation initiation factor 3 subunit…	EIF3S3;hCG_20900;EIF3H	cDNA FLJ35809 fis, clone TESTI2006016, highly similar to Eukaryotic translation initiation factor 3 subunit 3;Eukaryotic translation initiation factor 3 subunit H	B3KS98;Q53HG0;Q53HR0;O15372;B4DJN9;Q5BKY2;Q6IB98	27.9	366	1.5872e-79	84819000	31026000	27273000		-0.0961269	-0.167229	0.0359054	0.10953	0.0169241	0.0257376		-0.205657	-0.276759	-0.0736246	-0.10953	-0.0926058	-0.0837924	0
IPI00024742	IPI00024742;IPI00922704	Complex III subunit 8;Complex III subunit VIII;Cytochrome b-c1 complex subunit 8;Ubiquinol-cytochrome c reductase complex 9.5 kDa protein;Ubiquinol-cytochrome c reductase complex ubiquinone-binding protein QP-C;cDNA FLJ50798, weakly similar to Ubiquinol-cytochrome c reductase complex ubiquinone-binding protein QP-C (EC 1.10.2.2)	UQCRQ	Cytochrome b-c1 complex subunit 8;cDNA FLJ50798, weakly similar to Ubiquinol-cytochrome c reductase complex ubiquinone-binding protein QP-C	O14949;B7Z4A1	48.8	82	5.5951e-12	428440000	66824000	129400000		0.0232258	-0.121944	0.0364682	-0.0441843	0.0692897	0.057277		0.0674101	-0.0777595	0.0806524	0.0441843	0.113474	0.101461	0
IPI00020530	IPI00020530;IPI00930594	Acyl-coenzyme A thioesterase 13;Thioesterase superfamily member 2	ACOT13;HT012;PNAS-27;THEM2	Acyl-coenzyme A thioesterase 13;acyl-coenzyme A thioesterase 13 isoform 2	Q9NPJ3	31.4	140	7.5226e-39	595060000	150300000	301160000		-0.0724489	-0.102591	0.0364682	-0.0437644	0.024887	0.0380147		-0.0286844	-0.0588265	0.0802326	0.0437644	0.0686514	0.0817791	0
IPI00140827	IPI00140827;IPI00299149;IPI00790142;IPI00745893;IPI00798011;IPI00909492;IPI00793687;IPI00299147;IPI00936162;IPI00434968;IPI00936160;IPI00640611	Putative uncharacterized protein ENSP00000391266;HSMT3;Sentrin-2;Small ubiquitin-related modifier 2;SMT3 homolog 2;SUMO-3;Ubiquitin-like protein SMT3B;Putative uncharacterized protein SUMO3;cDNA FLJ57440, moderately similar to Small ubiquitin-related modifier 3;SMT3 suppressor of mif two 3 homolog 3 (Yeast), isoform CRA_d;Small ubiquitin-related modifier 3;SMT3 homolog 1;SUMO-2;Ubiquitin-like pro…	SMT3B;SMT3H2;SUMO2;SUMO3;hCG_401304;SMT3A;SMT3H1;SMT3H4;SUMO4	Uncharacterized protein;Small ubiquitin-related modifier 2;10 kDa protein;SMT3 suppressor of mif two 3 homolog 2 isoform b precursor;Uncharacterized protein;cDNA FLJ57440, moderately similar to Small ubiquitin-related modifier 3;Uncharacterized protein;Sma	C9J3L3;P61956;A8MU27;B4DUW4;A8MUA9;P55854;Q6EEV6	27.4	95	5.6373e-16	734290000	266920000	234940000		-0.077243	0.100654	0.0366088	0.258097	-0.0100908	0.0368901		-0.33534	-0.157443	-0.221488	-0.258097	-0.268188	-0.221207	0
IPI00410162	IPI00410162;IPI00026670;IPI00917694	Putative uncharacterized protein TCEB2;Transcription elongation factor B (SIII), polypeptide 2 (18kDa, elongin B), isoform CRA_a;Elongin 18 kDa subunit;Elongin-B;RNA polymerase II transcription factor SIII subunit B;SIII p18;Transcription elongation factor B polypeptide 2;Transcription elongation factor B (SIII), polypeptide 2 (18kDa, elongin B), isoform CRA_b	hCG_1778969;TCEB2	transcription elongation factor B polypeptide 2 isoform b;Transcription elongation factor B polypeptide 2;Uncharacterized protein	B7WPD3;Q15370;B8ZZU8	38.5	161	1.1459e-09	118300000	38634000	38162000		0.0191996	-0.0236102	0.0367495	-0.126841	-0.135253	0.127369		0.14604	0.103231	0.16359	0.126841	-0.0084125	0.25421	0
IPI00029468	IPI00029468;IPI00908883;IPI00029469;IPI00917682	Actin-RPV;Alpha-centractin;ARP1;Centrosome-associated actin homolog;cDNA FLJ52695, highly similar to Alpha-centractin;cDNA FLJ52800, highly similar to Alpha-centractin;cDNA FLJ55002, highly similar to Alpha-centractin;Actin-related protein 1B;Beta-centractin;ARP1 actin-related protein 1 homolog B, centractin beta (Yeast), isoform CRA_b	ACTR1A;CTRN1;ACTR1B;CTRN2;hCG_1987062	Alpha-centractin;cDNA FLJ55002, highly similar to Alpha-centractin;Beta-centractin	P61163;B4DMT4;B4DXP9;B4DM97;P42025;D3DVH2;Q13841	17.3	376	8.8826e-40	551290000	190420000	170880000		-0.0968016	-0.305329	0.0368901	-0.10286	0.15069	0.137372		0.00605808	-0.202469	0.13975	0.10286	0.253549	0.240232	0
IPI00025874	IPI00025874;IPI00793589;IPI00945851	Dolichyl-diphosphooligosaccharide--protein glycosyltransferase 67 kDa subunit;Dolichyl-diphosphooligosaccharide--protein glycosyltransferase subunit 1;Ribophorin I;Ribophorin-1;Ribophorin I, isoform CRA_a;Ribophorin I variant;RPN1 protein;Similar to ribophorin I;cDNA FLJ51740, highly similar to Dolichyl-diphosphooligosaccharide--proteinglycosyltransferase 67 kDa subunit (EC 2.4.1.119);cDNA FLJ519…	RPN1;hCG_40106	Dolichyl-diphosphooligosaccharide--protein glycosyltransferase subunit 1 precursor;cDNA FLJ51740, highly similar to Dolichyl-diphosphooligosaccharide--proteinglycosyltransferase 67 kDa subunit	P04843;D3DNB6;Q53EP4;Q6IBR0;Q96HX3;B4DL99;B4DNJ5;B7Z4L4	31.3	646	3.6761e-85	1178200000	365920000	397030000		-0.11023	-0.177982	0.0370307	-0.163241	0.0328061	0.0922074		0.0530115	-0.0147405	0.200272	0.163241	0.196047	0.255449	0
IPI00182289	IPI00182289;IPI00639942	40S ribosomal protein S29;Putative uncharacterized protein RPS29;Ribosomal protein S29	RPS29	40S ribosomal protein S29;40S ribosomal protein S29 isoform 2	P62273;A8MZ73	60.7	56	3.6312e-06	277950000	88956000	98120000		-0.0866479	-0.0528332	0.0373119	-0.0567222	0.0514417	0.0214797		-0.0299257	0.00388904	0.0940342	0.0567222	0.108164	0.078202	0
IPI00027448	IPI00027448	ATP synthase subunit g, mitochondrial	ATP5L	ATP synthase subunit g, mitochondrial	O75964	53.4	103	1.4689e-80	440620000	153480000	141190000		-0.0302654	-0.0268709	0.0377336	-0.0593553	-0.00482667	0.0377336		0.0290898	0.0324844	0.0970889	0.0593553	0.0545286	0.0970889	0
IPI00010105	IPI00010105;IPI00375391;IPI00640731	B(2)GCN homolog;B4 integrin interactor;CAB;Eukaryotic translation initiation factor 6;p27(BBP)	EIF3A;EIF6;ITGB4BP;OK/SW-cl.27;RP4-614O4.1-005;RP4-614O4.1-008	Eukaryotic translation initiation factor 6;eukaryotic translation initiation factor 6 isoform c;Eukaryotic translation initiation factor 6	P56537;B7ZBG9;B7ZBH1	32.7	245	9.6764e-128	478290000	173520000	150280000		0.01364	-0.0578315	0.0380147	0.044836	-0.00795672	-0.0239297		-0.031196	-0.102667	-0.00682132	-0.044836	-0.0527927	-0.0687657	0
IPI00298994	IPI00298994;IPI00642355	Talin-1;Talin 1	KIAA1027;TLN;TLN1;RP11-112J3.1-001	Talin-1	Q9Y490;Q5TCU6	41.8	2541	0	3665700000	1195100000	1338300000		-0.00834346	-0.0561673	0.0380147	0.0672736	0.105008	0.0673634		-0.075617	-0.123441	-0.0292589	-0.0672736	0.0377339	8.9779e-05	0
IPI00456969	IPI00456969;IPI00440177;IPI00030618;IPI00914534;IPI00965452;IPI00966974;IPI00966897	Cytoplasmic dynein 1 heavy chain 1;Cytoplasmic dynein heavy chain 1;Dynein heavy chain, cytosolic;cDNA FLJ52684, highly similar to Dynein heavy chain, cytosolic;Dynein heavy chain;Cytoplasmic dynein heavy chain	DHC1;DNCH1;DNCL;DNECL;DYHC;DYNC1H1;KIAA0325;Dnchc1	Cytoplasmic dynein 1 heavy chain 1	Q14204;B4DSR6;Q92862;Q9NRC3	32.6	4646	0	7825900000	2519800000	2595000000		-0.110497	-0.120485	0.0384362	-0.0662614	0.0630887	0.0732718		-0.0442354	-0.0542232	0.104698	0.0662614	0.12935	0.139533	0
IPI00010158	IPI00010158;IPI00791751	Chromatin accessibility complex 15 kDa protein;Chromatin accessibility complex protein 1;DNA polymerase epsilon subunit p15	CHRAC1;CHRAC15	Chromatin accessibility complex protein 1;6 kDa protein	Q9NRG0	33.6	131	0.0064676	33330000	8585300	12230000		0.0594949	-0.105276	0.038998	0.0585781	0.0214797	-0.00895804		0.000916803	-0.163854	-0.0195802	-0.0585781	-0.0370984	-0.0675362	0
IPI00797738	IPI00797738;IPI00216085;IPI00164380	Cytochrome c oxidase subunit 6B1;Cytochrome c oxidase subunit VIb isoform 1	COX6B;COX6B1	12 kDa protein;Cytochrome c oxidase subunit 6B1	P14854	63.1	103	1.6672e-24	22648000	5231300	9480300		0.153398	0.0712242	0.0392788	0.232447	-0.00746358	0.147828		-0.0790485	-0.161223	-0.193168	-0.232447	-0.23991	-0.0846192	0
IPI00479306	IPI00479306;IPI00910237;IPI00383971	Macropain epsilon chain;Multicatalytic endopeptidase complex epsilon chain;Proteasome chain 6;Proteasome epsilon chain;Proteasome subunit beta type-5;Proteasome subunit MB1;Proteasome subunit X;Proteasome subunit beta type	LMPX;MB1;PSMB5;X;hCG_41732	Proteasome subunit beta type-5;proteasome subunit beta type-5 isoform 2	P28074;D3DS43	48.7	263	8.0525e-212	1523400000	488500000	546500000		-0.126973	-0.121281	0.0394192	-0.117695	0.0107798	0.112767		-0.00927781	-0.00358566	0.157114	0.117695	0.128475	0.230462	0
IPI00472442	IPI00472442;IPI00016832;IPI00871889;IPI00910408;IPI00910833	30 kDa prosomal protein;Macropain subunit C2;Multicatalytic endopeptidase complex subunit C2;Proteasome component C2;Proteasome nu chain;Proteasome subunit alpha type-1;Proteasome subunit alpha type	HC2;NU;PROS30;PSC2;PSMA1	Isoform Long of Proteasome subunit alpha type-1;Isoform Short of Proteasome subunit alpha type-1;Proteasome subunit alpha type	P25786-2;P25786;P25786-1;Q53YE8	72.9	269	4.6117e-110	6640600000	1736500000	2694300000		-0.105544	-0.14509	0.0396999	-0.142217	0.057277	0.113034		0.0366734	-0.00287311	0.181917	0.142217	0.199494	0.255251	0
IPI00334190	IPI00334190;IPI00908723;IPI00442543	EPB72-like protein 2;Stomatin-like protein 2;Stomatin (EPB72)-like 2, isoform CRA_b;cDNA FLJ61039, highly similar to Stomatin-like protein 2	HSPC108;SLP2;STOML2;hCG_20470	Stomatin-like protein 2;cDNA FLJ61039, highly similar to Stomatin-like protein 2	Q9UJZ1;D3DRN3;B4E1K7	11.5	356	6.9855e-11	109790000	37631000	35882000		-0.0997665	-0.0805212	0.0401209	-0.105142	0.0169241	-0.135016		0.00537517	0.0246204	0.145263	0.105142	0.122066	-0.0298739	0
IPI00790342	IPI00790342;IPI00329389;IPI00867533;IPI00797034;IPI00789282;IPI00880154	60S ribosomal protein L6;Neoplasm-related protein C140;Tax-responsive enhancer element-binding protein 107	RPL6;TXREB1	60S ribosomal protein L6;60S ribosomal protein L6;60S ribosomal protein L6	B2R4K7;Q9HBB3;Q02878;B4DRX3;Q8N5Z7;Q8TBK5	51.2	289	7.6251e-162	1960800000	606790000	669500000		-0.00374614	-0.0816123	0.0409625	-0.0469799	0.144699	0.12075		0.0432338	-0.0346324	0.0879425	0.0469799	0.191679	0.16773	0
IPI00008530	IPI00008530;IPI00791448;IPI00556485;IPI00871646;IPI00794884;IPI00793002;IPI00791188;IPI00868999;IPI00797741;IPI00790287;IPI00798371;IPI00940411;IPI00062124	60S acidic ribosomal protein P0;60S ribosomal protein L10E;cDNA FLJ75549, highly similar to Homo sapiens ribosomal protein, large, P0 (RPLP0), transcript variant 1, mRNA;Ribosomal protein P0 variant;cDNA FLJ51469, highly similar to 60S acidic ribosomal protein P0;RPLP0 protein;60S acidic ribosomal protein P0-like	RPLP0	60S acidic ribosomal protein P0;cDNA FLJ51469, highly similar to 60S acidic ribosomal protein P0;RPLP0 protein;60S acidic ribosomal protein P0-like;24 kDa protein;19 kDa protein;18 kDa protein;60S acidic ribosomal protein P0;17 kDa protein;15 kDa protein	P05388;A8K4Z4;Q53HK9;Q53HW2;B4E3D5;Q3MHV2;Q3B7A4;Q6NSF2;Q8NHW5	64.4	317	1.0362e-300	6280200000	2277200000	2063600000		-0.0745054	0.0103378	0.0411028	-0.0119249	0.0958569	0.100305		-0.0625805	0.0222627	0.0530277	0.0119249	0.107782	0.11223	0
IPI00010414	IPI00010414	C-terminal LIM domain protein 1;Elfin;LIM domain protein CLP-36;PDZ and LIM domain protein 1	CLIM1;CLP36;PDLIM1	PDZ and LIM domain protein 1	O00151	22.8	329	6.3695e-23	151180000	46114000	51152000		0.207444	0.115269	0.041243	-0.0480967	0.147567	0.0945063		0.255541	0.163366	0.0893396	0.0480967	0.195664	0.142603	0
IPI00784090	IPI00784090;IPI00302925;IPI00797206;IPI00794673	CCT-theta;Renal carcinoma antigen NY-REN-15;T-complex protein 1 subunit theta;cDNA FLJ53379, highly similar to T-complex protein 1 subunit theta;cDNA FLJ59382, highly similar to T-complex protein 1 subunit theta;Chaperonin containing TCP1, subunit 8 (Theta) variant;CCT8 protein;Chaperonin containing TCP1, subunit 8 (Theta), isoform CRA_c	C21orf112;CCT8;CCTQ;KIAA0002;hCG_1810843	T-complex protein 1 subunit theta;59 kDa protein	P50990;B4DEM7;B4DQH4;Q53HU0;Q7Z759	63.1	548	0	9988700000	3355300000	3321400000		-0.0903115	-0.0736832	0.0413832	-0.0465609	0.0472592	0.107822		-0.0437506	-0.0271222	0.0879441	0.0465609	0.0938201	0.154383	0
IPI00299155	IPI00299155;IPI00790207;IPI00789638;IPI00795606;IPI00792218;IPI00791083	Macropain subunit C9;Multicatalytic endopeptidase complex subunit C9;Proteasome component C9;Proteasome subunit alpha type-4;Proteasome subunit L;Proteasome subunit alpha type;Proteasome subunit beta type;PSMA4 protein	HC9;PSC9;PSMA4;hCG_38932	Proteasome subunit alpha type-4;27 kDa protein;Proteasome subunit beta type;26 kDa protein;proteasome subunit alpha type-4 isoform 2	P25789;B2RDG0;D3DW86;Q7Z474;Q567Q5	32.2	261	7.4767e-78	488900000	168860000	164250000		-0.0859685	-0.1121	0.0415234	-0.128953	0.0136409	0.0251706		0.0429848	0.0168536	0.170477	0.128953	0.142594	0.154124	0
IPI00219616	IPI00219616;IPI00970989;IPI00552495;IPI00718888;IPI00219617;IPI00218371;IPI00917032;IPI00947377;IPI00947401;IPI00643000;IPI00642461;IPI00947213	Phosphoribosyl pyrophosphate synthase I;PPRibP;Ribose-phosphate pyrophosphokinase 1;Ribose-phosphate pyrophosphokinase;Phosphoribosyl pyrophosphate synthetase 1;cDNA, FLJ79366, highly similar to Ribose-phosphate pyrophosphokinase I (EC 2.7.6.1);Phosphoribosyl pyrophosphate synthase II;Ribose-phosphate pyrophosphokinase 2;Phosphoribosyl pyrophosphate synthase 1-like 1;Phosphoribosyl pyrophosphate …	PRPS1;hCG_21611;RP11-540N4.1-003;PRPS2;PRPS1L1;PRPS3;PRPSL	Ribose-phosphate pyrophosphokinase 1;Ribose-phosphate pyrophosphokinase (Fragment);Phosphoribosyl pyrophosphate synthetase 1;Isoform 2 of Ribose-phosphate pyrophosphokinase 2;Isoform 1 of Ribose-phosphate pyrophosphokinase 2;Ribose-phosphate pyrophosphokin	P60891;B2R6T7;B4DNL6;D3DUX6;Q53FW2;B1ALA9;B7ZB02;P11908-2;P11908;P11908-1;B2R860;P21108	38.4	318	9.4255e-32	392690000	95364000	142880000		0.080576	0.037799	0.0418037	0.039088	0.0199154	-0.0173148		0.041488	-0.00128904	0.00271568	-0.039088	-0.0191726	-0.0564029	0
IPI00889534	IPI00889534;IPI00011062;IPI00397498;IPI00926403;IPI00926199	Carbamoylphosphate synthetase I;Carbamoyl-phosphate synthase [ammonia], mitochondrial;Carbamoyl-phosphate synthetase I;cDNA FLJ75245, highly similar to Homo sapiens carbamoyl-phosphate synthetase 1, mitochondrial (CPS1), mRNA;CPS1 protein;Carbamoyl-phosphate synthetase 1, mitochondrial;Carbamoyl-phosphate synthetase 1, mitochondrial, isoform CRA_a;Putative uncharacterized protein CPS1;Carbamoyl-p…	CPS1;hCG_16718	carbamoyl-phosphate synthetase 1 isoform a precursor;Isoform 1 of Carbamoyl-phosphate synthase [ammonia], mitochondrial;Isoform 2 of Carbamoyl-phosphate synthase [ammonia], mitochondrial	Q5R206;Q5R208;Q5R210;P31327-1;P31327;A8K134;Q05CV6;Q53TL5;Q59HF8;Q5R207;Q5R209;Q5R211;P31327-2;B7ZAW0	61	1506	0	25893000000	8527900000	8786000000		-0.222063	-0.157949	0.0419438	-0.204141	0.0333701	0.0578315		-0.0179219	0.0461916	0.246085	0.204141	0.237511	0.261972	0
IPI00299904	IPI00299904;IPI00376143;IPI00219740;IPI00925989	CDC47 homolog;DNA replication licensing factor MCM7;P1.1-MCM3;cDNA, FLJ95407, highly similar to Homo sapiens MCM7 minichromosome maintenance deficient 7 (S. cerevisiae) (MCM7), mRNA;cDNA FLJ39640 fis, clone SMINT2003386, highly similar to DNA REPLICATION LICENSING FACTOR MCM7;cDNA FLJ55929, highly similar to DNA replication licensing factor MCM7;HsMcm7;cDNA FLJ30817 fis, clone FEBRA2001581, highl…	CDC47;MCM2;MCM7;hCG_2023614;tcag7.648	Isoform 1 of DNA replication licensing factor MCM7;DNA replication licensing factor MCM7 isoform 2;Isoform 2 of DNA replication licensing factor MCM7	P33993-1;P33993;B2RBA6;B3KUD7;B4DDF5;C6EMX8;A4D2A2;Q9H4N9;P33993-2	21.8	719	2.0431e-39	425390000	158630000	130970000		-0.0966667	-0.142479	0.0419438	-0.111966	0.00100953	-0.0206038		0.0152994	-0.0305127	0.15391	0.111966	0.112976	0.0913622	0
IPI00215878	IPI00215878;IPI00176527	ATP synthase subunit epsilon, mitochondrial;ATP synthase subunit epsilon-like protein, mitochondrial	ATP5E;ATP5EP2	ATP synthase subunit epsilon, mitochondrial;ATP synthase subunit epsilon-like protein, mitochondrial	P56381;Q5VTU8	45.1	51	6.7918e-05	102580000	37540000	30226000		-0.0433445	-0.0280033	0.0422241	-0.00748258	0.0294175	0.0186342		-0.0358619	-0.0205207	0.0497067	0.00748258	0.0369001	0.0261168	0
IPI00003386	IPI00003386	Protein ZYP;Regulator of cullins 1;RING finger protein 75;RING-box protein 1	RBX1;RNF75;ROC1	E3 ubiquitin-protein ligase RBX1	P62877	17.6	108	1.0848e-31	47573000	16127000	15727000		-0.116099	-0.164271	0.0426443	-0.246591	-0.0459526	-0.0287195		0.130492	0.0823191	0.289235	0.246591	0.200638	0.217871	0
IPI00025277	IPI00025277;IPI00930049;IPI00966206;IPI00966457;IPI00965447;IPI00930304;IPI00967847;IPI00967516;IPI00966787	Apoptosis-linked gene 2 protein;Probable calcium-binding protein ALG-2;Programmed cell death protein 6;Programmed cell death 6 variant;HCG1985580, isoform CRA_f;Programmed cell death 6	ALG2;PDCD6;hCG_1985580	Programmed cell death protein 6;Programmed cell death 6	O75340;Q53FC3;Q2YDC2	71.2	191	3.1462e-209	4676000000	1546800000	1553300000		-0.132116	-0.194339	0.0430645	-0.208018	0.0441843	0.0780633		0.0759016	0.0136785	0.251082	0.208018	0.252202	0.286081	0
IPI00010182	IPI00010182;IPI00922055;IPI00921830;IPI00965476;IPI00218836;IPI00966070;IPI00815745	Acyl-CoA-binding protein;Diazepam-binding inhibitor;Endozepine;Diazepam binding inhibitor, splice form 1D(1);Diazepam binding inhibitor, splice form 1G;Diazepam binding inhibitor, splice form 1D(2);Diazepam binding inhibitor, splice form 1A(1)-G;Diazepam binding inhibitor (GABA receptor modulator, acyl-Coenzyme A binding protein), isoform CRA_a;Diazepam binding inhibitor, splice form 1A(1)-B(1);D…	DBI;hCG_17322	Isoform 1 of Acyl-CoA-binding protein;acyl-CoA-binding protein isoform 4;Diazepam binding inhibitor, splice form 1D;acyl-CoA-binding protein isoform 5;Isoform 2 of Acyl-CoA-binding protein;acyl-CoA-binding protein isoform 6;Isoform 3 of Acyl-CoA-binding pr	P07108-1;P07108;B8ZWD8;B8ZWD6;B8ZWD9;B8ZWD7;P07108-2;B8ZWD2;B8ZWD1;P07108-3	78.2	87	2.0642e-103	426580000	105130000	144580000		-0.0753273	-0.156008	0.0432045	-0.108491	0.171207	-0.0193312		0.0331638	-0.0475172	0.151696	0.108491	0.279698	0.0891598	0
IPI00020956	IPI00020956;IPI00514127;IPI00514330;IPI00922032	Hepatoma-derived growth factor;High mobility group protein 1-like 2;cDNA, FLJ96580, highly similar to Homo sapiens hepatoma-derived growth factor (high-mobility group protein 1-like) (HDGF), mRNA;Hepatoma-derived growth factor (High-mobility group protein 1-like), isoform CRA_a;Hepatoma-derived growth factor (High-mobility group protein 1-like);cDNA FLJ75113;cDNA FLJ39092 fis, clone NT2RP7019835,…	HDGF;HMG1L2;hCG_1775235;RP11-66D17.10-003;RP11-66D17.10-002	Hepatoma-derived growth factor;hepatoma-derived growth factor isoform b;hepatoma-derived growth factor isoform c;cDNA FLJ55039, moderately similar to Hepatoma-derived growth factor	P51858;B2RDE8;D3DVC9;Q5SZ07;A8K8G0;B3KU21;B7Z958;Q5SZ08;B7Z525	81.2	240	0	2431200000	821850000	761080000		0.0241497	0.00665171	0.0433445	0.109048	0.0375931	0.166844		-0.0848978	-0.102396	-0.065703	-0.109048	-0.0714545	0.0577964	0
IPI00289499	IPI00289499;IPI00925601;IPI00926426;IPI00926103;IPI00925871;IPI00927536;IPI00925253	5-aminoimidazole-4-carboxamide ribonucleotide formyltransferase;AICAR transformylase;ATIC;Bifunctional purine biosynthesis protein PURH;IMP cyclohydrolase;IMP synthase;Inosinicase;Phosphoribosylaminoimidazolecarboxamide formyltransferase;cDNA, FLJ93545, highly similar to Homo sapiens 5-aminoimidazole-4-carboxamide ribonucleotide formyltransferase/IMP cyclohydrolase (ATIC), mRNA;5-aminoimidazole-4…	ATIC;OK/SW-cl.86;PURH;hCG_16691	Bifunctional purine biosynthesis protein PURH;cDNA FLJ75424, highly similar to Human AICAR formyltransferase/IMP cyclohydrolase bifunctional enzyme (purH) mRNA	P31939;B2R7P8;A8K202;B4DP06	33.1	592	2.1185e-124	719480000	169570000	281750000		-0.0551957	-0.0797024	0.0436245	-0.0462815	-0.0212479	0.00273852		-0.00891415	-0.0334209	0.089906	0.0462815	0.0250336	0.04902	0
IPI00007423	IPI00007423;IPI00759824;IPI00647001	Acidic leucine-rich nuclear phosphoprotein 32 family member B;Acidic protein rich in leucines;Putative HLA-DR-associated protein I-2;Silver-stainable protein SSP29;Acidic (Leucine-rich) nuclear phosphoprotein 32 family, member B variant	ANP32B;APRIL;PHAPI2	Isoform 1 of Acidic leucine-rich nuclear phosphoprotein 32 family member B;Isoform 2 of Acidic leucine-rich nuclear phosphoprotein 32 family member B	Q92688-1;Q92688;Q53F35;Q92688-2	39.4	251	0	1909700000	487440000	673570000		-0.108223	-0.0973411	0.0437644	-0.097476	0.083792	0.0553345		-0.0107474	0.00013485	0.14124	0.097476	0.181268	0.15281	0
IPI00005978	IPI00005978;IPI00796848;IPI00385786	Protein PR264;Splicing component, 35 kDa;Splicing factor SC35;Splicing factor, arginine/serine-rich 2;cDNA FLJ40890 fis, clone UTERU2001024, highly similar to SPLICING FACTOR, ARGININE/SERINE-RICH 2;Splicing factor, arginine/serine-rich 2, isoform CRA_d;Splicing factor, arginine/serine-rich 2 variant;cDNA FLJ52570, highly similar to Splicing factor, arginine/serine-rich 2;Splicing factor, arginin…	SFRS2;hCG_27842	Serine/arginine-rich splicing factor 2;cDNA FLJ52570, highly similar to Splicing factor, arginine/serine-rich 2;cDNA FLJ35170 fis, clone PLACE6012942, highly similar to SPLICING FACTOR, ARGININE/SERINE-RICH 2	Q01130;B3KUY1;Q53FN0;B4DN89;B3KVY2;Q8NAK9	40.3	221	1.0837e-60	100360000	38939000	28078000		-0.0550568	0.0253973	0.0443242	0.0312973	-0.023695	-0.00369803		-0.0863541	-0.0059	0.0130269	-0.0312973	-0.0549923	-0.0349953	0
IPI00001639	IPI00001639;IPI00922792	Importin subunit beta-1;Importin-90;Karyopherin subunit beta-1;Nuclear factor p97;Pore targeting complex 97 kDa subunit;cDNA, FLJ95650, highly similar to Homo sapiens karyopherin (importin) beta 1 (KPNB1), mRNA;cDNA FLJ50715, highly similar to Importin beta-1 subunit;cDNA, FLJ79320, highly similar to Importin beta-1 subunit;Karyopherin (Importin) beta 1, isoform CRA_a;cDNA FLJ50625, highly simila…	KPNB1;NTF97;hCG_1773668	Importin subunit beta-1;cDNA FLJ50625, highly similar to Importin beta-1 subunit	Q14974;B2RBR9;B7Z752;B7ZAV6;D3DTT3;B7Z5M1	37.7	876	0	2926000000	961400000	982260000		-0.127765	-0.111432	0.0444641	-0.0666748	0.092884	-0.0902806		-0.0610906	-0.0447572	0.111139	0.0666748	0.159559	-0.0236059	0
IPI00642984	IPI00642984;IPI00218200;IPI00641554;IPI00639976;IPI00646739	B-cell receptor-associated protein 31, isoform CRA_b;cDNA FLJ33051 fis, clone TRACH1000063, highly similar to B-cell receptor-associated protein 31;cDNA FLJ43643 fis, clone STOMA2008546, highly similar to B-cell receptor-associated protein 31;Putative uncharacterized protein BCAP31;B-cell receptor-associated protein 31 variant;6C6-AG tumor-associated antigen;B-cell receptor-associated protein 31;…	BCAP31;hCG_2004982;BAP31;DXS1357E	B-cell receptor-associated protein 31 isoform a;B-cell receptor-associated protein 31	B3KQ79;C9J0M4;Q53G72;Q53HT6;P51572;D3DWV5	26.2	313	1.8595e-20	286570000	96205000	92414000		-0.047678	-0.0586628	0.0451634	0.00720257	0.00705194	0.100036		-0.0548805	-0.0658654	0.0379608	-0.00720257	-0.000150628	0.0928332	0
IPI00646304	IPI00646304;IPI00791367	Cyclophilin B;CYP-S1;Peptidyl-prolyl cis-trans isomerase B;Rotamase B;S-cyclophilin	CYPB;PPIB	Peptidyl-prolyl cis-trans isomerase B;20 kDa protein	P23284	69.9	216	7.2457e-299	10067000000	3086000000	3290300000		-0.132643	-0.170951	0.0462815	-0.190046	0.0727232	0.0792928		0.0574032	0.0190953	0.236327	0.190046	0.262769	0.269339	0
IPI00027626	IPI00027626;IPI00552590	Acute morphine dependence-related protein 2;CCT-zeta-1;HTR3;T-complex protein 1 subunit zeta;Tcp20;Chaperonin subunit 6A;cDNA, FLJ94440, highly similar to Homo sapiens chaperonin containing TCP1, subunit 6A (zeta 1)(CCT6A), mRNA;cDNA FLJ52344, highly similar to T-complex protein 1 subunit zeta;cDNA, FLJ79129, highly similar to T-complex protein 1 subunit zeta;Chaperonin containing TCP1, subunit 6…	CCT6;CCT6A;CCTZ	T-complex protein 1 subunit zeta;T-complex protein 1 subunit zeta isoform b	P40227;A1JUI8;B2R9K8;B4DPJ8;Q59ET3;A6NCD2;B4DN39	48.4	531	0	1446700000	534140000	485910000		-0.0432045	0.0377397	0.0464212	-0.0110662	0.0464212	0.0640551		-0.0321383	0.0488059	0.0574874	0.0110662	0.0574874	0.0751213	0
IPI00026087	IPI00026087;IPI00186338	Barrier-to-autointegration factor;Breakpoint cluster region protein 1;cDNA, FLJ92232, highly similar to Homo sapiens barrier to autointegration factor 1 (BANF1), mRNA	BAF;BANF1;BCRG1	Barrier-to-autointegration factor;similar to barrier to autointegration factor 1	O75531;B2R4V4	40.4	89	2.0919e-29	20432000	7304300	6377500		-0.051024	0.0248688	0.0468403	0.023959	0.0464212	0.124725		-0.074983	0.000909736	0.0228812	-0.023959	0.0224622	0.100766	0
IPI00306518	IPI00306518;IPI00019447;IPI00784704;IPI00884225	Fanconi anemia group I protein;Fanconi anemia, complementation group I;cDNA FLJ30614 fis, clone CTONG2001139	FANCI;KIAA1794	Isoform 3 of Fanconi anemia group I protein;Isoform 1 of Fanconi anemia group I protein;Isoform 2 of Fanconi anemia group I protein	Q9NVI1-3;Q9NVI1;B7ZMF2;Q9NVI1-1;Q9NVI1-2;B3KNW8	6.7	1328	5.1687e-15	11838000	4019100	3497600		0.0131158	0.00637636	0.0469799	-0.00977712	-0.202389	-0.235654		0.022893	0.0161535	0.056757	0.00977712	-0.192612	-0.225877	0
IPI00640703	IPI00640703;IPI00747670;IPI00549861;IPI00872800;IPI00964692;IPI00966132	Exportin-5;Ran-binding protein 21;cDNA FLJ78655, highly similar to Homo sapiens exportin 5 (XPO5), mRNA;cDNA FLJ32057 fis, clone NTONG2001642, highly similar to Exportin-5;Putative uncharacterized protein XPO5;cDNA FLJ14239 fis, clone NT2RP5003512, highly similar to Exportin-5;Exportin 5	KIAA1291;RANBP21;XPO5;RP3-337H4.5-003	Exportin-5;Uncharacterized protein;cDNA FLJ14239 fis, clone NT2RP5003512, highly similar to Exportin-5	Q9HAV4;A8K5Y7;B3KPQ5;C9J4N8;B3KNC6;Q5JTE8	8.6	1204	2.2987e-99	85401000	45528000	24044000		0.133306	0.199189	0.0473988	0.15494	0.102591	0.147046		-0.0216339	0.0442496	-0.107541	-0.15494	-0.0523486	-0.00789342	0
IPI00013452	IPI00013452;IPI00909383	Bifunctional aminoacyl-tRNA synthetase;Cell proliferation-inducing gene 32 protein;Glutamate--tRNA ligase;Glutamyl-tRNA synthetase;Proline--tRNA ligase;Prolyl-tRNA synthetase;cDNA FLJ58269, highly similar to Bifunctional aminoacyl-tRNA synthetase;EPRS protein;cDNA FLJ56021, highly similar to Bifunctional aminoacyl-tRNA synthetase[Includes: Glutamyl-tRNA synthetase (EC 6.1.1.17)	EPRS;GLNS;PARS;PIG32;QARS;QPRS	Bifunctional aminoacyl-tRNA synthetase;cDNA FLJ56021, highly similar to Bifunctional aminoacyl-tRNA synthetase[Includes: Glutamyl-tRNA synthetase (Fragment)	P07814;B4DP50;Q3KQZ8;B4DKX5	56.2	1512	0	16353000000	5667800000	5295200000		-0.108223	-0.0926134	0.0479571	-0.0639171	0.0765591	0.0866479		-0.0443063	-0.0286963	0.111874	0.0639171	0.140476	0.150565	0
IPI00965105	IPI00965105;IPI00852741;IPI00746182;IPI00795507;IPI00966405;IPI00515103;IPI00965360;IPI00305152;IPI00853220;IPI00853290;IPI00953506;IPI00445429;IPI00965367;IPI00964020;IPI00964833;IPI00966669;IPI00966648	ABP125;ABP130;Protein transport protein Sec31A;SEC31-like protein 1;SEC31-related protein A;Web1-like protein;cDNA FLJ58531, highly similar to Homo sapiens SEC31-like 1 (SEC31L1), transcript variant 1, mRNA;SEC31A protein;Putative uncharacterized protein SEC31A	HSPC275;HSPC334;KIAA0905;SEC31A;SEC31L1	Uncharacterized protein;Isoform 8 of Protein transport protein Sec31A;Isoform 1 of Protein transport protein Sec31A;Isoform 2 of Protein transport protein Sec31A;cDNA FLJ58531, highly similar to Homo sapiens SEC31-like 1 (SEC31L1), transcript variant 1, mR	D6REX3;O94979-8;O94979;O94979-1;O94979-2;B4DIW6;O94979-4;B7ZL00;O94979-3;O94979-6;O94979-5;D6RHZ5;C9JEA2;O94979-7	21.6	1251	6.8459e-74	271080000	83514000	97828000		-0.133695	-0.0661236	0.0480967	-0.0254541	0.219711	-0.167053		-0.108241	-0.0406695	0.0735507	0.0254541	0.245165	-0.141599	0
IPI00413108	IPI00413108;IPI00553164;IPI00927101;IPI00793137;IPI00847766;IPI00790580;IPI00798361;IPI00793905;IPI00745789;IPI00946437;IPI00797642;IPI00868885;IPI00399077;IPI00871515;IPI00795137;IPI00952784	37 kDa laminin receptor precursor;37/67 kDa laminin receptor;40S ribosomal protein SA;67 kDa laminin receptor;Colon carcinoma laminin-binding protein;Laminin receptor 1;Laminin-binding protein precursor p40;Multidrug resistance-associated protein MGr1-Ag;NEM/1CHD4;Putative uncharacterized protein RPSA;Putative uncharacterized protein ENSP00000346598	LAMBR;LAMR1;RPSA	33 kDa protein;40S ribosomal protein SA;Uncharacterized protein;Uncharacterized protein;Similar to Laminin receptor;16 kDa protein;17 kDa protein;24 kDa protein	P08865;C9J9K3;A6NE09	55	300	0	8782400000	3049400000	2863600000		-0.0735461	-0.143002	0.0485152	-0.0894982	0.0705267	0.0732718		0.0159521	-0.0535034	0.138013	0.0894982	0.160025	0.16277	0
IPI00215918	IPI00215918;IPI00792330;IPI00946929	ADP-ribosylation factor 4;Putative uncharacterized protein ARF4	ARF2;ARF4	ADP-ribosylation factor 4;Uncharacterized protein;Uncharacterized protein	P18085;C9JPM4;C9JAK5	65.6	180	3.2775e-147	341770000	112570000	114870000		-0.24306	-0.271665	0.0487942	-0.295605	0.127633	0.0289934		0.0525458	0.0239408	0.3444	0.295605	0.423239	0.324599	0
IPI00746934	IPI00746934;IPI00843999;IPI00640981;IPI00646605;IPI00942028;IPI00180305;IPI00942168	600 kDa retinoblastoma protein-associated factor;E3 ubiquitin-protein ligase UBR4;N-recognin-4;Retinoblastoma-associated factor of 600 kDa;Zinc finger UBR1-type protein 1	KIAA0462;KIAA1307;RBAF600;UBR4;ZUBR1	Isoform 2 of E3 ubiquitin-protein ligase UBR4;Isoform 1 of E3 ubiquitin-protein ligase UBR4;Isoform 4 of E3 ubiquitin-protein ligase UBR4;Isoform 3 of E3 ubiquitin-protein ligase UBR4	Q5T4S7-2;Q5T4S7;Q5T4S7-1;Q5T4S7-4;Q5T4S7-3	5.5	5204	1.5737e-118	123610000	43660000	39336000		-0.239765	0.00206453	0.0492125	-0.0683269	0.0661236	0.185359		-0.171438	0.0703914	0.117539	0.0683269	0.134451	0.253686	0
IPI00028055	IPI00028055;IPI00911085	21 kDa transmembrane-trafficking protein;p24delta;S31III125;Tmp-21-I;Transmembrane emp24 domain-containing protein 10;Transmembrane protein Tmp21;cDNA FLJ52032, highly similar to Transmembrane emp24 domain-containing protein 10;Full-length cDNA 5-PRIME end of clone CS0DF013YM24 of Fetal brain of Homo sapiens (Human) variant;cDNA FLJ53754, highly similar to Transmembrane emp24 domain-containing pr…	TMED10;TMP21	Transmembrane emp24 domain-containing protein 10;cDNA FLJ53754, highly similar to Transmembrane emp24 domain-containing protein 10	P49755;B4DZH3;Q53GF9;B4DL12	31.1	219	2.124e-37	720630000	218360000	247900000		-0.0751903	-0.0803848	0.0492125	-0.00144197	0.0565835	0.0437644		-0.0737483	-0.0789428	0.0506545	0.00144197	0.0580255	0.0452064	0
IPI00005613	IPI00005613;IPI00619914;IPI00457142;IPI00943738;IPI00871981;IPI00102851;IPI00872091;IPI00619942;IPI00946935	Splicing factor U2AF 35 kDa subunit;U2 auxiliary factor 35 kDa subunit;U2 snRNP auxiliary factor small subunit;U2 small nuclear RNA auxillary factor 1 isoform a;U2 small nuclear RNA auxiliary factor 1;Putative uncharacterized protein DKFZp313J1712;U2(RNU2) small nuclear RNA auxiliary factor 1, isoform CRA_b;Splicing factor U2AF 26 kDa subunit;U2 auxiliary factor 26;U2 small nuclear RNA auxiliary …	U2AF1;U2AF35;U2AFBP;DKFZp313J1712;hCG_401287;U2AF1L3;U2AF1L4;U2AF1-RS3	Splicing factor U2AF 35 kDa subunit;splicing factor U2AF 35 kDa subunit isoform b;similar to U2 small nuclear RNA auxillary factor 1;similar to U2 small nuclear RNA auxillary factor 1;Isoform 1 of Splicing factor U2AF 26 kDa subunit;Isoform 2 of Splicing f	Q01081;B5BU08;Q7Z780;Q69YM7;Q701P4;Q8WU68-1;Q8WU68;Q8WU68-2;Q8WU68-3;Q71RF1	17.9	240	2.8941e-42	3168500000	1104300000	1001100000		-0.124063	-0.378068	0.049352	-0.135798	-0.0925709	-0.166341		0.0117341	-0.24227	0.185149	0.135798	0.0432266	-0.0305432	0
IPI00000816	IPI00000816;IPI00793344;IPI00792761;IPI00795516;IPI00086909;IPI00903243	14-3-3 protein epsilon;cDNA, FLJ79100, highly similar to 14-3-3 protein epsilon (14-3-3E);Tyrosine 3-monooxygenase/tryptophan 5-monooxygenase activation protein, epsilon polypeptide, isoform CRA_b;14-3-3 protein epsilon isoform transcript variant 1;cDNA FLJ51851, highly similar to 14-3-3 protein epsilon (14-3-3E);cDNA, FLJ79084, highly similar to 14-3-3 protein epsilon (14-3-3E);cDNA FLJ60092, hi…	YWHAE;hCG_1988149	14-3-3 protein epsilon;22 kDa protein;cDNA FLJ60092, highly similar to 14-3-3 protein epsilon	P62258;B7ZA86;D3DTH5;Q4VJB6;B4DJB0;C9JAV0	80.8	255	0	9832400000	3661800000	2968500000		-0.0740944	-0.106616	0.0499095	-0.0339339	-0.00442142	0.0896337		-0.0401604	-0.0726824	0.0838434	0.0339339	0.0295125	0.123568	0
IPI00063903	IPI00063903;IPI00937212	HCV F-transactivated protein 2;Up-regulated during skeletal muscle growth protein 5;Upregulated during skeletal muscle growth 5 homolog (Mouse), isoform CRA_a	HCVFTP2;PD04912;USMG5;hCG_1818243	Up-regulated during skeletal muscle growth protein 5;hypothetical protein XP_002343862	Q96IX5;D3DR92	44.8	58	1.3224e-69	172490000	49996000	45200000		-0.0784732	-0.059909	0.0501882	-0.0469799	-0.0207941	0.0196308		-0.0314933	-0.0129291	0.0971681	0.0469799	0.0261858	0.0666107	0
IPI00413451	IPI00413451;IPI00749398;IPI00513699;IPI00794378;IPI00793975	Cytoplasmic antiproteinase;Peptidase inhibitor 6;Placental thrombin inhibitor;Serpin B6;MSTP057	PI6;PTI;SERPINB6	Serpin B6;Serpin B6	P35237;Q8IXH2	43	409	0	1269300000	377090000	449010000		-0.1145	-0.145221	0.0508847	-0.149389	0.0583858	0.000865357		0.0348892	0.00416851	0.200274	0.149389	0.207775	0.150255	0
IPI00300341	IPI00300341;IPI00796346;IPI00791185;IPI00789454;IPI00888005	Elongin 15 kDa subunit;Elongin-C;RNA polymerase II transcription factor SIII subunit C;SIII p15;Transcription elongation factor B polypeptide 1	TCEB1	Transcription elongation factor B polypeptide 1;12 kDa protein;11 kDa protein;9 kDa protein	Q15369	66.1	112	1.8082e-92	170430000	48865000	54704000		-0.123799	-0.0935602	0.0508847	-0.123136	0.0563061	0.0227584		-0.000662182	0.0295763	0.174021	0.123136	0.179442	0.145895	0
IPI00449049	IPI00449049;IPI00967299;IPI00478427;IPI00477173	NAD(+) ADP-ribosyltransferase 1;Poly [ADP-ribose] polymerase 1;Poly[ADP-ribose] synthase 1;cDNA, FLJ92658, highly similar to Homo sapiens poly (ADP-ribose) polymerase family, member 1 (PARP1), mRNA;PARP1 protein;Poly(ADP-ribose) polymerase;cDNA FLJ53442, highly similar to Poly (ADP-ribose) polymerase 1 (EC 2.4.2.30)	ADPRT;PARP1;PPOL	Poly [ADP-ribose] polymerase 1;cDNA FLJ53442, highly similar to Poly (ADP-ribose) polymerase 1	P09874;B2R5W3;Q05D33;Q6PJL0;Q96P95;B4E0E1	38.4	1014	8.0427e-267	1158700000	422400000	353680000		0.105008	0.139109	0.0508847	0.14178	0.160533	0.174534		-0.0367726	-0.00267154	-0.0908955	-0.14178	0.0187528	0.032754	0
IPI00291006	IPI00291006;IPI00924593;IPI00927864	Malate dehydrogenase, mitochondrial;Malate dehydrogenase;cDNA FLJ52880, highly similar to Malate dehydrogenase, mitochondrial (EC 1.1.1.37)	MDH2	Malate dehydrogenase, mitochondrial;cDNA FLJ52880, highly similar to Malate dehydrogenase, mitochondrial;Malate dehydrogenase	P40926;Q0QF37;Q6FHZ0;Q75MT9;B4DE44;B3KTM1	69.8	338	0	6918300000	2394700000	2427600000		-0.0844725	-0.09815	0.051024	-0.111699	0.0226164	0.0561673		0.0272266	0.0135491	0.162723	0.111699	0.134315	0.167866	0
IPI00025329	IPI00025329	60S ribosomal protein L19;Ribosomal protein L19	RPL19	60S ribosomal protein L19	P84098;Q53G49;Q8IWR8	39.8	196	8.5793e-260	10196000000	3728300000	3111700000		-0.00028851	-0.107688	0.0514417	-0.0229004	0.0988238	-0.111009		0.0226119	-0.0847875	0.0743421	0.0229004	0.121724	-0.088109	0
IPI00604590	IPI00604590;IPI00795292;IPI00026260;IPI00029091;IPI00790856;IPI00797082	Nucleoside diphosphate kinase;C-myc purine-binding transcription factor PUF;nm23-H2;Nucleoside diphosphate kinase B;Putative nucleoside diphosphate kinase	hCG_2001850;NME1-NME2;NM23B;NME2;NME2P1	Nucleoside diphosphate kinase;Isoform 3 of Nucleoside diphosphate kinase B;Isoform 1 of Nucleoside diphosphate kinase B;Putative nucleoside diphosphate kinase	Q32Q12;P22392-2;P22392;P22392-1;Q6FHN3;O60361	77.7	292	0	12189000000	4202800000	3991000000		-0.0938306	-0.0881416	0.0517201	-0.112633	0.0545012	0.0576929		0.0188028	0.0244918	0.164354	0.112633	0.167135	0.170326	0
IPI00218297	IPI00218297;IPI00795913;IPI00913977	4-hydroxyphenylpyruvate dioxygenase;4-hydroxyphenylpyruvic acid oxidase;cDNA FLJ32948 fis, clone TESTI2008014, highly similar to 4-hydroxyphenylpyruvate dioxygenase (EC 1.13.11.27)	HPD;PPD	4-hydroxyphenylpyruvate dioxygenase;4-hydroxyphenylpyruvate dioxygenase isoform 2	P32754;B3KQ63	40.2	393	1.1324e-114	2689600000	883210000	1028900000		0.0409866	0.0135381	0.0522768	-0.0126402	0.0241778	-0.0488002		0.0536268	0.0261783	0.0649169	0.0126402	0.036818	-0.03616	0
IPI00798102	IPI00798102;IPI00184284;IPI00170796;IPI00789072	PEP11 homolog;Vacuolar protein sorting-associated protein 29;Vesicle protein sorting 29;Putative uncharacterized protein DKFZp667O202	DC15;DC7;MDS007;VPS29;DKFZp667O202	26 kDa protein;Isoform 2 of Vacuolar protein sorting-associated protein 29;Isoform 1 of Vacuolar protein sorting-associated protein 29;10 kDa protein	Q9UBQ0-2;Q9UBQ0;Q9UBQ0-1;Q5JPE4	19.5	226	6.0009e-13	327450000	111000000	104920000		-0.151469	-0.277033	0.0524159	-0.154583	0.0822938	-0.0553814		0.00311401	-0.122449	0.206999	0.154583	0.236877	0.0992018	0
IPI00220059	IPI00220059;IPI00815735;IPI00790949	Complex I-B15;NADH dehydrogenase [ubiquinone] 1 beta subcomplex subunit 4;NADH-ubiquinone oxidoreductase B15 subunit;NADH dehydrogenase (Ubiquinone) 1 beta subcomplex, 4, 15kDa	NDUFB4	NADH dehydrogenase [ubiquinone] 1 beta subcomplex subunit 4;NADH dehydrogenase [ubiquinone] 1 beta subcomplex subunit 4 isoform 2	O95168;B2RUY3	43.4	129	6.1989e-69	96834000	33483000	31295000		-0.0817487	-0.0852887	0.052555	0.036156	0.172999	0.0422241		-0.117905	-0.121445	0.016399	-0.036156	0.136843	0.00606807	0
IPI00219381	IPI00219381;IPI00966526	Complex I-B8;NADH dehydrogenase [ubiquinone] 1 alpha subcomplex subunit 2;NADH-ubiquinone oxidoreductase B8 subunit	NDUFA2	NADH dehydrogenase [ubiquinone] 1 alpha subcomplex subunit 2;Uncharacterized protein	O43678;D6RJD6	31.3	99	1.1006e-49	11098000	4113100	3340400		0.0816596	0.217843	0.0528332	0.00711558	0.226262	0.243913		0.074544	0.210728	0.0457176	-0.00711558	0.219146	0.236797	0
IPI00796366	IPI00796366;IPI00335168;IPI00789605;IPI00930599;IPI00793089;IPI00795576;IPI00413922;IPI00797626;IPI00796500;IPI00795944;IPI00909366;IPI00027255;IPI00101961;IPI00792530	cDNA FLJ56329, highly similar to Myosin light polypeptide 6;17 kDa myosin light chain;Myosin light chain 3;Myosin light chain alkali 3;Myosin light polypeptide 6;Smooth muscle and nonmuscle myosin light chain alkali 6;MYL6 protein	MYL6	cDNA FLJ56329, highly similar to Myosin light polypeptide 6;Isoform Non-muscle of Myosin light polypeptide 6;Isoform Smooth muscle of Myosin light polypeptide 6;16 kDa protein;13 kDa protein;13 kDa protein;11 kDa protein	B7Z6Z4;P60660-1;P60660;P60660-2;Q6IBG5	35.3	238	6.1035e-217	3829800000	1757900000	859310000		-0.0657102	-0.0539454	0.0532504	-0.0381552	0.0193461	0.0196308		-0.027555	-0.0157902	0.0914056	0.0381552	0.0575013	0.057786	0
IPI00007611	IPI00007611;IPI00878218;IPI00789135;IPI00893479;IPI00853134	ATP synthase subunit O, mitochondrial;Oligomycin sensitivity conferral protein;ATP synthase	ATP5O;ATPO	ATP synthase subunit O, mitochondrial;Mitochondrial ATP synthase, O subunit variant (Fragment)	P48047;Q53HH2	70	213	2.6599e-92	1219300000	400160000	410780000		-0.0936954	-0.0475384	0.0532504	-0.018919	0.0732718	0.0813396		-0.0747764	-0.0286194	0.0721694	0.018919	0.0921908	0.100259	0
IPI00021828	IPI00021828	CPI-B;Cystatin-B;Liver thiol proteinase inhibitor;Stefin-B;cDNA, FLJ92415, Homo sapiens cystatin B (stefin B) (CSTB), mRNA;CSTB protein;Cystatin B;Cystatin B (Stefin B);Cystatin B (Stefin B), isoform CRA_a	CST6;CSTB;STFB;hCG_401291	Cystatin-B	P04080;Q76LA1	94.9	98	2.1669e-109	1237100000	365010000	418890000		-0.198871	-0.196607	0.0540844	-0.227371	-0.0652193	0.107286		0.0285001	0.0307644	0.281456	0.227371	0.162152	0.334658	0
IPI00014151	IPI00014151;IPI00795037;IPI00794344;IPI00793381;IPI00947396	26S proteasome non-ATPase regulatory subunit 6;26S proteasome regulatory subunit RPN7;26S proteasome regulatory subunit S10;Breast cancer-associated protein SGA-113M;p42A;Phosphonoformate immuno-associated protein 4;Proteasome regulatory particle subunit p44S10;Proteasome (Prosome, macropain) 26S subunit, non-ATPase, 6, isoform CRA_b;Putative uncharacterized protein PSMD6	KIAA0107;PFAAP4;PSMD6;hCG_23509	26S proteasome non-ATPase regulatory subunit 6;34 kDa protein;22 kDa protein;Uncharacterized protein;Uncharacterized protein	Q15008;C9IZE4;C9J7B7	21.9	389	2.5148e-53	1788100000	662060000	534530000		-0.0172093	-0.129085	0.054779	0.321874	-0.170199	-0.0135963		-0.339083	-0.450959	-0.267095	-0.321874	-0.492073	-0.33547	0
IPI00216318	IPI00216318;IPI00640721;IPI00645801	14-3-3 protein beta/alpha;14-3-3 protein beta/alpha, N-terminally processed;Protein 1054;Protein kinase C inhibitor protein 1	YWHAB	Isoform Long of 14-3-3 protein beta/alpha	P31946-1;P31946;B5BU24	76.4	246	0	3639300000	1241700000	1224400000		-0.0746424	-0.0786098	0.0549179	-0.0698396	0.138945	0.063779		-0.00480281	-0.00877021	0.124758	0.0698396	0.208785	0.133619	0
IPI00019385	IPI00019385;IPI00647421;IPI00646864	Signal sequence receptor subunit delta;Translocon-associated protein subunit delta;Putative uncharacterized protein SSR4	SSR4;TRAPD	Translocon-associated protein subunit delta precursor;Uncharacterized protein;Protein	P51571;A6NLM8	39.1	184	2.6936e-113	6371800000	2227100000	2037700000		-0.130008	-0.176578	0.0558898	-0.114634	-0.0372215	0.0214797		-0.0153748	-0.0619445	0.170523	0.114634	0.0774121	0.136113	0
IPI00217236	IPI00217236;IPI00909626	TCP1-chaperonin cofactor A;Tubulin-folding cofactor A;Tubulin-specific chaperone A;cDNA, FLJ92496, Homo sapiens tubulin-specific chaperone a (TBCA), mRNA;TBCA protein;Tubulin folding cofactor A;Tubulin-specific chaperone a;cDNA FLJ57496, moderately similar to Tubulin-specific chaperone A	TBCA;hCG_2016016	Tubulin-specific chaperone A;cDNA FLJ57496, moderately similar to Tubulin-specific chaperone A	O75347;Q6FGD7;B4DT30	63.9	108	6.6352e-46	345470000	117700000	114260000		-0.118493	-0.120485	0.0567222	-0.132906	-0.0501738	0.00504062		0.0144132	0.0124212	0.189628	0.132906	0.0827321	0.137946	0
IPI00414676	IPI00414676;IPI00555614;IPI00514027;IPI00515119;IPI00640129;IPI00555565;IPI00746291;IPI00411633;IPI00555915	Heat shock 84 kDa;Heat shock protein HSP 90-beta;cDNA FLJ77842;cDNA FLJ53619, highly similar to Heat shock protein HSP 90-beta;cDNA FLJ54023, highly similar to Heat shock protein HSP 90-beta;HSP90AB1 protein;cDNA: FLJ21717 fis, clone COL10322;Heat shock protein 90-beta c;Putative heat shock protein HSP 90-beta-3	HSP90AB1;HSP90B;HSPC2;HSPCB;HSP90AB3P;HSP90BC	Heat shock protein HSP 90-beta;Putative heat shock protein HSP 90-beta-3	P08238;A8K3W9;B4DGL0;B4DMA2;Q6PK50;Q9H6X9;Q58FF7	78.7	724	0	80200000000	27153000000	30662000000		-0.0398403	-0.0988238	0.0571383	-0.115699	0.133037	0.111966		0.0758589	0.0168754	0.172837	0.115699	0.248737	0.227665	0
IPI00031517	IPI00031517	DNA replication licensing factor MCM6;p105MCM;cDNA FLJ51591, highly similar to DNA replication licensing factor MCM6;Putative uncharacterized protein MCM6	MCM6	DNA replication licensing factor MCM6	Q14566;B4DRF6;Q4ZG57	21.1	821	3.0829e-28	429340000	148410000	151930000		-0.0216219	-0.0836559	0.0571383	0.0568513	-0.0208527	0.00963382		-0.0784732	-0.140507	0.000286987	-0.0568513	-0.077704	-0.0472175	0
IPI00024661	IPI00024661	Protein transport protein Sec24C;SEC24-related protein C;cDNA FLJ60345, highly similar to Protein transport protein Sec24C;cDNA FLJ60379, highly similar to Protein transport protein Sec24C;cDNA, FLJ79350, highly similar to Protein transport protein Sec24C	KIAA0079;SEC24C	Protein transport protein Sec24C	P53992;B4DSN3;B4DZT4;B7ZAY6	13.6	1094	5.2697e-61	473860000	158840000	141480000		-0.130799	-0.0828388	0.0574156	-0.0308304	0.139862	0.248292		-0.0999687	-0.0520084	0.088246	0.0308304	0.170693	0.279122	0
IPI00018206	IPI00018206;IPI00910267;IPI00908623	Aspartate aminotransferase, mitochondrial;Fatty acid-binding protein;Glutamate oxaloacetate transaminase 2;Plasma membrane-associated fatty acid-binding protein;Transaminase A;cDNA FLJ78439, highly similar to Homo sapiens glutamic-oxaloacetic transaminase 2;cDNA FLJ40994 fis, clone UTERU2015640, highly similar to Aspartate aminotransferase, mitochondrial (EC 2.6.1.1);cDNA FLJ55692, highly similar…	GOT2	Aspartate aminotransferase, mitochondrial;Aspartate aminotransferase	P00505;A8K482;B3KUZ8;B4DJA6	47.4	430	5.3436e-121	2474500000	850580000	819870000		-0.044604	-0.078883	0.0575542	-0.013498	0.0703893	0.0255958		-0.031106	-0.0653851	0.0710522	0.013498	0.0838873	0.0390938	0
IPI00215901	IPI00215901;IPI00218988;IPI00922165;IPI00172460;IPI00921960;IPI00218989	Adenylate kinase 2, mitochondrial;ATP-AMP transphosphorylase 2;cDNA FLJ55097, highly similar to Adenylate kinase isoenzyme 2, mitochondrial (EC 2.7.4.3)	ADK2;AK2	Isoform 1 of Adenylate kinase 2, mitochondrial;Isoform 2 of Adenylate kinase 2, mitochondrial;Isoform 5 of Adenylate kinase 2, mitochondrial;Isoform 3 of Adenylate kinase 2, mitochondrial;Isoform 6 of Adenylate kinase 2, mitochondrial;Isoform 4 of Adenylat	P54819-1;P54819;P54819-2;P54819-5;P54819-3;B4DLK2;P54819-6;P54819-4	74.5	239	5.0901e-100	1310900000	469470000	417830000		-0.021764	-0.0143553	0.0581086	0.0127956	0.0794293	0.108223		-0.0345595	-0.0271509	0.0453131	-0.0127956	0.0666337	0.0954278	0
IPI00797126	IPI00797126;IPI00023748;IPI00797259;IPI00909970	Alpha-NAC;Nascent polypeptide-associated complex subunit alpha;cDNA FLJ33331 fis, clone BRACE2000489, highly similar to Nascent polypeptide-associated complex subunit alpha;cDNA, FLJ92170, Homo sapiens nascent-polypeptide-associated complex alpha polypeptide (NACA), mRNA;HCG2016482, isoform CRA_b;Putative uncharacterized protein NACA;cDNA FLJ53704, moderately similar to Nascent polypeptide-associ…	HSD48;NACA;hCG_2016482	nascent polypeptide-associated complex subunit alpha isoform a;Nascent polypeptide-associated complex subunit alpha;24 kDa protein;cDNA FLJ53704, moderately similar to Nascent polypeptide-associated complex subunit alpha	Q13765;B2R4P8;B4DDI8	8.1	925	0	1333900000	476760000	428350000		-0.0302654	0.0245606	0.0582472	-0.0432045	0.0985543	0.0433445		0.0129391	0.0677651	0.101452	0.0432045	0.141759	0.086549	0
IPI00218918	IPI00218918;IPI00549413;IPI00908577;IPI00643231	Annexin A1;Annexin I;Annexin-1;Calpactin II;Calpactin-2;Chromobindin-9;Lipocortin I;p35;Phospholipase A2 inhibitory protein;ANXA1 protein;Annexin A1, isoform CRA_a;cDNA FLJ51887, highly similar to Annexin A1	ANX1;ANXA1;LPC1;hCG_17305;RP11-71A24.1-002;RP11-71A24.1-004	Annexin A1;Annexin A1;cDNA FLJ51887, highly similar to Annexin A1	P04083;B5BU38;Q05BR2;Q5TZZ9;Q5T3N1;B4DL19	74.6	346	0	2902800000	1054400000	937370000		0.0995872	0.0800727	0.0588014	0.161218	0.129217	0.0731347		-0.0616304	-0.081145	-0.102416	-0.161218	-0.0320006	-0.0880829	0
IPI00007166	IPI00007166	Immediate early response 3-interacting protein 1	HSPC039;IER3IP1	Immediate early response 3-interacting protein 1	Q9Y5U9	34.1	82	8.6435e-93	15822000	5074100	5207400		-0.110898	-0.220825	0.0593553	0.0836762	0.119555	0.0328061		-0.194574	-0.304501	-0.024321	-0.0836762	0.0358792	-0.0508701	0
IPI00008529	IPI00008529	60S acidic ribosomal protein P2;Renal carcinoma antigen NY-REN-44;cDNA, FLJ92222, Homo sapiens ribosomal protein, large P2 (RPLP2), mRNA;Ribosomal protein, large, P2, isoform CRA_a;RPLP2 protein	D11S2243E;RPLP2;RPP2;hCG_1778304	60S acidic ribosomal protein P2	P05387;Q6FG96	93.9	115	6.1781e-180	14485000000	5068100000	4583800000		0.0354905	-0.0240359	0.059909	-0.0461418	0.0942361	-0.0298973		0.0816322	0.0221058	0.106051	0.0461418	0.140378	0.0162445	0
IPI00026546	IPI00026546;IPI00873066	PAF acetylhydrolase 30 kDa subunit;PAF-AH subunit beta;Platelet-activating factor acetylhydrolase IB subunit beta;cDNA FLJ75836, highly similar to Homo sapiens platelet-activating factor acetylhydrolase, isoform Ib, beta subunit 30kDa (PAFAH1B2), mRNA;Intracellular platelet-activating factor acetylhydrolase alpha 2 subunit;PAFAH1B2 protein;Platelet-activating factor acetylhydrolase, isoform Ib, b…	PAFAH1B2;PAFAHB;hCG_39271	Platelet-activating factor acetylhydrolase IB subunit beta;Intracellular platelet-activating factor acetylhydrolase alpha 2 subunit variant 3	P68402;Q6IBR6;A8DPS5;A8DPS6;A8DPS7	21.8	229	1.2577e-101	2467200000	813870000	767960000		-0.0847446	0.00897255	0.0600474	-0.0419438	0.0163537	0.156655		-0.0428008	0.0509164	0.101991	0.0419438	0.0582975	0.198599	0
IPI00549389	IPI00549389;IPI00515040	Methyltransferase-like protein 11A	AD-003;C9orf32;METTL11A	Protein of unknown function DUF858, methyltransferase-like family protein;Isoform 2 of Alpha N-terminal protein methyltransferase 1A	Q9BV86-1;Q9BV86;Q9BV86-2	9.4	224	4.093e-05	69156000	31951000	15282000		-0.068602	-0.126444	0.0607392	-0.182819	-0.0483824	0.0133551		0.114217	0.0563751	0.243559	0.182819	0.134437	0.196174	0
IPI00216026	IPI00216026;IPI00455531;IPI00737171;IPI00917420;IPI00902560;IPI00888783;IPI00024145;IPI00647902;IPI00647442;IPI00844015	Outer mitochondrial membrane protein porin 2;Voltage-dependent anion-selective channel protein 2;cDNA FLJ60120, highly similar to Voltage-dependent anion-selective channel protein 2;cDNA, FLJ78818, highly similar to Voltage-dependent anion-selective channel protein 2;Voltage-dependent anion channel 2	VDAC2;RP11-375G3.1-010;RP11-375G3.1-005	Isoform 3 of Voltage-dependent anion-selective channel protein 2;similar to voltage-dependent anion channel 2;similar to voltage-dependent anion channel 2;30 kDa protein;Isoform 1 of Voltage-dependent anion-selective channel protein 2;similar to voltage-de	P45880-3;P45880;B4DKM5;P45880-1;P45880-2;Q5JSD1;Q5JSD2	50.7	294	1.3208e-105	2169200000	759770000	661060000		-0.0655723	-0.102994	0.0614306	-0.118227	0.088413	0.158208		0.0526545	0.0152328	0.179657	0.118227	0.20664	0.276435	0
IPI00031697	IPI00031697;IPI00908304	Mitsugumin-23;Transmembrane protein 109;cDNA, FLJ94551;cDNA FLJ57860, highly similar to Transmembrane protein 109	TMEM109	Transmembrane protein 109;cDNA FLJ57860, highly similar to Transmembrane protein 109	Q9BVC6;B2R9T9;B4E1S3	9.5	243	3.39e-20	314440000	110880000	82347000		-0.281669	-0.330214	0.0619835	-0.142609	0.121944	0.0507455		-0.139059	-0.187605	0.204593	0.142609	0.264553	0.193355	0
IPI00021700	IPI00021700	Cyclin;Proliferating cell nuclear antigen	PCNA;hCG_39115	Proliferating cell nuclear antigen	P12004;B4DUA2;D3DW02;Q6FHF5;Q6FI35;Q7Z6A1;Q7Z6A2;Q7Z6A3	64	261	0	2575700000	765860000	967320000		-0.0425043	-0.0791562	0.0621217	-0.0564448	-0.0273073	0.0672257		0.0139405	-0.0227114	0.118567	0.0564448	0.0291375	0.12367	0
IPI00300567	IPI00300567;IPI00398758	3,2-trans-enoyl-CoA isomerase, mitochondrial;Delta(3),Delta(2)-enoyl-CoA isomerase;Dodecenoyl-CoA isomerase;DCI protein;Dodecenoyl-Coenzyme A delta isomerase (3,2 trans-enoyl-Coenzyme A isomerase), isoform CRA_a	DCI;hCG_41028	Isoform 1 of 3,2-trans-enoyl-CoA isomerase, mitochondrial;Isoform 2 of 3,2-trans-enoyl-CoA isomerase, mitochondrial	P42126-1;P42126;Q96DC0;P42126-2	34.1	302	6.1139e-76	168240000	56201000	60290000		0.166406	0.186295	0.0622599	0.232786	0.146916	0.164658		-0.0663804	-0.0464912	-0.170526	-0.232786	-0.0858701	-0.0681283	0
IPI00007765	IPI00007765;IPI00922694;IPI00966238;IPI00966795	75 kDa glucose-regulated protein;Heat shock 70 kDa protein 9;Mortalin;Peptide-binding protein 74;Stress-70 protein, mitochondrial;cDNA FLJ51811, highly similar to Stress-70 protein, mitochondrial;cDNA FLJ51907, highly similar to Stress-70 protein, mitochondrial;Heat shock 70 kDa protein 9B;HSPA9 protein;Catecholamine-regulated protein 40;cDNA FLJ51903, highly similar to Stress-70 protein, mitocho…	GRP75;HSPA9;HSPA9B	Stress-70 protein, mitochondrial;cDNA FLJ51903, highly similar to Stress-70 protein, mitochondrial	P38646;B7Z1V7;B7Z4V2;Q2F839;Q8N1C8;A1XP52;B7Z4T3	62.6	679	0	18791000000	6052000000	5778200000		-0.108491	-0.0900404	0.0628125	-0.0756011	0.0538064	0.0941009		-0.0328899	-0.0144393	0.138414	0.0756011	0.129408	0.169702	0
IPI00299048	IPI00299048;IPI00968174;IPI00965765;IPI00871809	Ras GTPase-activating-like protein IQGAP2;cDNA FLJ51769, highly similar to Ras GTPase-activating-like protein IQGAP2;IQ motif containing GTPase activating protein 2 variant;cDNA FLJ52376, highly similar to Ras GTPase-activating-like protein IQGAP2	IQGAP2	Isoform 1 of Ras GTPase-activating-like protein IQGAP2;160 kDa protein;cDNA FLJ52376, highly similar to Ras GTPase-activating-like protein IQGAP2;Isoform 2 of Ras GTPase-activating-like protein IQGAP2	Q13576-1;Q13576;B7Z7U6;Q59HA3;B7Z881;Q13576-2	3	1575	2.069e-16	95251000	34450000	30198000		0.101366	0.0177091	0.0629506	-0.078883	0.117429	0.216734		0.180249	0.0965922	0.141834	0.078883	0.196312	0.295617	0
IPI00007188	IPI00007188;IPI00010420;IPI00455148	Adenine nucleotide translocator 2;ADP,ATP carrier protein 2;ADP,ATP carrier protein, fibroblast isoform;ADP/ATP translocase 2;Solute carrier family 25 member 5;cDNA, FLJ96310, highly similar to Homo sapiens solute carrier family 25 (mitochondrial carrier; adenine nucleotide translocator), member 5 (SLC25A5), mRNA;SLC25A5 protein	ANT2;SLC25A5	ADP/ATP translocase 2	P05141;B2RCV1;Q6NVC0	63.1	298	5.8289e-270	11731000000	3644400000	4062200000		-0.131326	-0.130799	0.0630887	-0.1137	0.08882	0.111566		-0.0176256	-0.0170986	0.176789	0.1137	0.202521	0.225266	0
IPI00478231	IPI00478231;IPI00552834;IPI00927114;IPI00926710;IPI00643368;IPI00789934;IPI00644425;IPI00926881;IPI00926466	Rho cDNA clone 12;Transforming protein RhoA;cDNA FLJ57740, highly similar to Transforming protein RhoA;ARHA protein;Ras homolog gene family, member C;Putative uncharacterized protein RHOA	ARH12;ARHA;RHO12;RHOA;RHOC;RP11-426L16.4-005;RP11-426L16.4-010	Transforming protein RhoA;Ras homolog gene family, member C;Uncharacterized protein;Uncharacterized protein;Ras homolog gene family, member C;12 kDa protein	P61586;B4DKN9;Q9BVT0;Q5JR05;C9JX21;C9JNR4;Q5JR07	46.6	193	2.1685e-297	852110000	302360000	250080000		-0.151339	-0.160791	0.063779	-0.0750534	0.0246034	0.0295589		-0.0762859	-0.0857378	0.138832	0.0750534	0.0996567	0.104612	0
IPI00514856	IPI00514856;IPI00181306;IPI00029019;IPI00946257;IPI00646016;IPI00644587;IPI00645155;IPI00643473;IPI00645444;IPI00005416	Protein NICE-4;Ubiquitin-associated protein 2-like;cDNA FLJ55671, highly similar to Ubiquitin-associated protein 2-like;cDNA FLJ54706, highly similar to Ubiquitin-associated protein 2-like	KIAA0144;NICE4;UBAP2L	Isoform 1 of Ubiquitin-associated protein 2-like;Isoform 3 of Ubiquitin-associated protein 2-like;Isoform 2 of Ubiquitin-associated protein 2-like;Isoform 4 of Ubiquitin-associated protein 2-like	Q14157-2;Q14157;B4DYY5;Q14157-3;Q14157-1;B4DZJ6;Q14157-4	22.3	1087	0	4975100000	1798300000	1680700000		-0.108089	-0.064331	0.0663992	-0.0652966	0.106482	0.111966		-0.0427929	0.000965521	0.131696	0.0652966	0.171779	0.177263	0
IPI00937278	IPI00937278;IPI00970902;IPI00909562	26S proteasome non-ATPase regulatory subunit 8;26S proteasome regulatory subunit RPN12;26S proteasome regulatory subunit S14;p31;Proteasome (Prosome, macropain) 26S subunit, non-ATPase, 8;cDNA FLJ52462, moderately similar to Mus musculus proteasome (prosome, macropain) 26S subunit, non-ATPase, 8 (Psmd8), mRNA	PSMD8	26S proteasome non-ATPase regulatory subunit 8;30 kDa protein;cDNA FLJ52462, moderately similar to Mus musculus proteasome (prosome, macropain) 26S subunit, non-ATPase, 8 (Psmd8), mRNA	P48556;Q5U0B3;B4E2Y4	11.7	350	1.379e-35	41784000	14621000	13154000		-0.12499	-0.182692	0.0668125	-0.104605	0.00647756	0.0489336		-0.0203847	-0.0780873	0.171418	0.104605	0.111083	0.153539	0
IPI00003362	IPI00003362;REV__IPI00719173;REV__IPI00844170;REV__IPI00941727	78 kDa glucose-regulated protein;Endoplasmic reticulum lumenal Ca(2+)-binding protein grp78;Heat shock 70 kDa protein 5;Immunoglobulin heavy chain-binding protein;cDNA FLJ60062, highly similar to 78 kDa glucose-regulated protein;HSPA5 protein	GRP78;HSPA5	HSPA5 protein	P11021;B4DEF7;Q2KHP4	56	655	0	26007000000	8132000000	8706200000		-0.137897	-0.134352	0.0672257	-0.132906	0.17031	0.192573		-0.00499112	-0.00144657	0.200131	0.132906	0.303215	0.325479	0
IPI00009342	IPI00009342;IPI00328905;IPI00965153;IPI00967610	p195;Ras GTPase-activating-like protein IQGAP1;IQ motif containing GTPase activating protein 1;cDNA FLJ55816, highly similar to Ras GTPase-activating-like protein IQGAP1;cDNA FLJ55443, highly similar to Ras GTPase-activating-like protein IQGAP1;IQGAP1 protein	IQGAP1;KIAA0051	Ras GTPase-activating-like protein IQGAP1	P46940;A4QPB0;B4DNP4;B4E2M0;Q05DN7;Q5FWG8;Q6P1N4;Q96PA3	61.4	1657	0	12492000000	4120700000	4135900000		0.0199893	-0.00115369	0.0676387	-0.0792928	0.0802483	0.100574		0.0992821	0.0781391	0.146931	0.0792928	0.159541	0.179867	0
IPI00396485	IPI00396485;IPI00472724;IPI00025447;IPI00940393;IPI00180730;IPI00014424;IPI00938077;IPI00431701;IPI00879622;IPI00556204;IPI00382804;IPI00878103;IPI00431441	Elongation factor 1-alpha 1;Elongation factor Tu;Eukaryotic elongation factor 1 A-1;Leukocyte receptor cluster member 7;Elongation factor 1-alpha;Eukaryotic translation elongation factor 1 alpha;cDNA FLJ54032, highly similar to Elongation factor 1-alpha 1;Eukaryotic elongation factor 1 A-like 3;Putative elongation factor 1-alpha-like 3;Eukaryotic translation elongation factor 1 alpha 1;EEF1A1 pro…	EEF1A;EEF1A1;EF1A;LENG7;EEF1A1L14;PTI-1;hCG_2033271;RP11-505P4.2-001;EEF1AL3;RP11-505P4.2-015;RP11-505P4.2-003	Elongation factor 1-alpha 1;Putative elongation factor 1-alpha-like 3;Elongation factor 1-alpha;Elongation factor 1-alpha;Similar to Elongation factor 1-alpha 1	P68104;A8K9C4;A9X7H1;B4DV42;B4E2C5;Q16577;Q53G85;Q53G89;Q53GA1;Q53GE9;Q53HM9;Q53HQ7;Q53HR1;Q53HR5;Q6IPN6;Q6IPS9;Q6IPT9;Q8IUB0;Q96RE1;Q9H2I7;Q9NZS6;Q5VTE0;Q5JR01;A6PW80;Q2F837;Q504Z0;Q6IQ15;Q6P082;Q6P4C9;Q8TBL1;Q96C29;Q96CD8;Q96EB3;B4DNE0	53.9	462	0	69426000000	20369000000	24219000000		-0.0608775	-0.0697022	0.068602	-0.0867838	0.135798	0.0935602		0.0259063	0.0170816	0.155386	0.0867838	0.222581	0.180344	0
IPI00220766	IPI00220766	Aldoketomutase;Glyoxalase I;Ketone-aldehyde mutase;Lactoylglutathione lyase;Methylglyoxalase;S-D-lactoylglutathione methylglyoxal lyase;cDNA FLJ51791, highly similar to Lactoylglutathione lyase (EC 4.4.1.5);Glyoxalase I variant	GLO1	Lactoylglutathione lyase	Q04760;B4DDV0;Q59EL0	46.7	184	1.706e-43	1630200000	412580000	714680000		-0.129745	0.0297942	0.0687396	-0.224658	-0.046623	0.0641931		0.0949131	0.254452	0.293397	0.224658	0.178035	0.288851	0
IPI00005158	IPI00005158;IPI00334291;IPI00642982	Lon protease homolog, mitochondrial;Lon protease-like protein;LONHs;Mitochondrial ATP-dependent protease Lon;Serine protease 15;Lon protease homolog;LONP1 protein	LONP1;PRSS15	Lon protease homolog, mitochondrial;Lon protease homolog;LONP1 protein	P36776;D6W635;B3KPH8;B3KU28;B3KXS5;B4DPX0;Q2VPA0;Q8N8K8;A4VCH6	33.1	959	2.4926e-153	1622600000	628820000	549390000		-0.130008	-0.0761486	0.0688771	-0.0771062	0.112767	0.067914		-0.0529021	0.000957647	0.145983	0.0771062	0.189873	0.14502	0
IPI00935649	IPI00935649;IPI00419273;IPI00549919	Putative uncharacterized protein CUL4A;Cullin-4A;cDNA, FLJ95721, highly similar to Homo sapiens cullin 4A (CUL4A), mRNA;cDNA FLJ58013, highly similar to Cullin-4A	CUL4A	Uncharacterized protein;Isoform 1 of Cullin-4A;Isoform 2 of Cullin-4A	A8MSH7;Q13619-1;Q13619;B2RBV7;Q13619-2;B4DKT2	5.8	759	4.7351e-12	46022000	15633000	15418000		-0.0375931	-0.180784	0.0690147	-0.0839282	0.0443242	0.024887		0.0463351	-0.0968562	0.152943	0.0839282	0.128252	0.108815	0
IPI00026612	IPI00026612;IPI00219537	Protein phosphatase 1B;Protein phosphatase 2C isoform beta;cDNA FLJ31447 fis, clone NT2NE2000913, highly similar to Protein phosphatase 2C isoform beta (EC 3.1.3.16);Protein phosphatase 1B (Formerly 2C), magnesium-dependent, beta isoform, isoform CRA_d;Putative uncharacterized protein DKFZp666O168;Putative uncharacterized protein PPM1B;Protein phosphatase 1B (Formerly 2C), magnesium-dependent, be…	PP2CB;PPM1B;DKFZp666O168;hCG_15783	Isoform Beta-1 of Protein phosphatase 1B;protein phosphatase 1B isoform 3	O75688-1;O75688;B3KP90;Q658R4;Q96ER6	4.8	479	8.5034e-06	363580000	137120000	146940000		-0.146786	-0.0469799	0.0690147	-0.0330882	0.16877	0.161436		-0.113697	-0.0138917	0.102103	0.0330882	0.201859	0.194524	0
IPI00012837	IPI00012837;IPI00909299;IPI00029722;IPI00028561;IPI00889664	Conventional kinesin heavy chain;Kinesin-1 heavy chain;Ubiquitous kinesin heavy chain;cDNA FLJ76989, highly similar to Homo sapiens kinesin family member 5B (KIF5B), mRNA;Kinesin family member 5B, isoform CRA_a;KIF5B protein;cDNA FLJ51288, highly similar to Kinesin heavy chain	KIF5B;KNS;KNS1;hCG_37538	Kinesin-1 heavy chain;cDNA FLJ51288, highly similar to Kinesin heavy chain	P33176;A8K048;D3DRX6;Q2TA90;Q66K46;Q6P164;B4DS27	20.5	963	4.2702e-160	850840000	234400000	314120000		-0.0809305	-0.180784	0.0691522	-0.185232	-0.0190827	0.109026		0.104302	0.00444786	0.254384	0.185232	0.16615	0.294258	0
IPI00852685	IPI00852685;IPI00936125;IPI00935307;IPI00924442;IPI00936881;IPI00884341	Diaphanous-related formin-1;Protein diaphanous homolog 1;cDNA FLJ61549, highly similar to Protein diaphanous homolog 1;Diaphanous 1;Diaphanous-1;cDNA FLJ55595, highly similar to Protein diaphanous homolog 1;DIAPH1 protein;Diaphanous homolog 1 (Drosophila);Diaphanous homolog 1 (Drosophila), isoform CRA_a;Putative uncharacterized protein DIAPH1	DIAP1;DIAPH1;hCG_42523	Isoform 1 of Protein diaphanous homolog 1;141 kDa protein;protein diaphanous homolog 1 isoform 2;Diaphanous homolog 1;Uncharacterized protein;Isoform 2 of Protein diaphanous homolog 1	O60610-1;O60610;B4E2I7;Q6URC4;A0RZB7;A0RZB8;B4DVR3;Q17RN4;Q96IL1;Q6UUU0;Q7KZJ7;B9ZVX0;O60610-2	13.9	1272	1.692e-56	49556000	17654000	11820000		-0.073409	0.0944951	0.0692897	0.0029461	-0.0940484	0.153416		-0.0763551	0.091549	0.0663436	-0.0029461	-0.0969945	0.15047	0
IPI00221035	IPI00221035;IPI00419473;IPI00965254;IPI00967045;IPI00258884;IPI00015946;IPI00015945	RNA polymerase B transcription factor 3;Transcription factor BTF3	BTF3;NACB;OK/SW-cl.8	Isoform 1 of Transcription factor BTF3;Isoform 2 of Transcription factor BTF3;Uncharacterized protein;9 kDa protein	P20290-1;P20290;P20290-2;D6RDG3	66.5	206	6.5797e-205	2879600000	1055000000	1204400000		-0.0766959	0.0310614	0.0698396	-0.0716254	0.148609	0.00389003		-0.00507051	0.102687	0.141465	0.0716254	0.220234	0.0755154	0
IPI00554788	IPI00554788;CON__P05784;CON_IPI00311493;IPI00941554;IPI00942338;IPI00794267;IPI00794807;CON__H-INV:HIT000015463;CON_IPI00869238;IPI00795353;IPI00789324;IPI00793702	Cell proliferation-inducing gene 46 protein;Cytokeratin-18;Keratin, type I cytoskeletal 18;Keratin-18;cDNA, FLJ94640, highly similar to Homo sapiens keratin 18 (KRT18), mRNA	CYK18;KRT18;PIG46	Keratin, type I cytoskeletal 18	P05783;B2RA03	77.7	430	0	29426000000	10539000000	9716200000		-0.0103502	0.348482	0.0698396	0.2372	0.129085	0.0930192		-0.247551	0.111282	-0.167361	-0.2372	-0.108115	-0.144181	0
IPI00013214	IPI00013214;IPI00940786;IPI00385434	cDNA, FLJ93378, highly similar to Homo sapiens MCM3 minichromosome maintenance deficient 3 (S. cerevisiae) (MCM3), mRNA;cDNA FLJ55599, highly similar to DNA replication licensing factor MCM3;MCM3 minichromosome maintenance deficient 3 (S. cerevisiae), isoform CRA_b;Minichromosome maintenance protein 3 variant;DNA polymerase alpha holoenzyme-associated protein P1;DNA replication licensing factor M…	hCG_22498;MCM3;HCC5	cDNA FLJ55599, highly similar to DNA replication licensing factor MCM3;DNA replication licensing factor MCM3	B2R7C5;B4DWW4;Q53HJ4;P25205;B4DS46;B4DUQ9;Q8NHX6	27.5	853	5.892e-68	629600000	148300000	150610000		-0.0457225	-0.0395596	0.0699771	-0.00187429	0.0112094	-0.010861		-0.0438483	-0.0376853	0.0718514	0.00187429	0.0130836	-0.00898671	0
IPI00010896	IPI00010896;IPI00877596	Chloride channel ABP;Chloride intracellular channel protein 1;Nuclear chloride ion channel 27;Regulatory nuclear chloride ion channel protein;Chloride intracellular channel 1 variant;cDNA, FLJ94671, Homo sapiens chloride intracellular channel 1 (CLIC1), mRNA;Chloride intracellular channel 1	CLIC1;NCC27;DADB-110M10.1-001;DAMA-236L13.3-001;DAMC-117B11.2-001;DAQB-350E15.4-001;DASS-312M4.8-001;XXbac-BCX88C14.3-001	Chloride intracellular channel protein 1	O00299;Q53FB0;Q5SRT3	63.1	241	1.1622e-270	9868600000	3287800000	3385500000		-0.0706641	-0.103531	0.0702519	-0.0993625	0.0295589	0.044604		0.0286984	-0.00416867	0.169614	0.0993625	0.128921	0.143966	0
IPI00783271	IPI00783271;IPI00917568;IPI00917844;IPI00917676;IPI00917975	130 kDa leucine-rich protein;GP130;Leucine-rich PPR motif-containing protein, mitochondrial;cDNA FLJ60080, highly similar to 130 kDa leucine-rich protein (LRP 130)	LRP130;LRPPRC	Leucine-rich PPR motif-containing protein, mitochondrial	P42704;B4DSR0	64	1394	0	11215000000	3476100000	4069000000		0.00768112	-0.0219061	0.0712135	-0.0626744	0.119024	0.104202		0.0703555	0.0407683	0.133888	0.0626744	0.181698	0.166877	0
IPI00947127	IPI00947127;IPI00217966;IPI00908791;IPI00607708;IPI00939286;IPI00910754;IPI00952964;IPI00795075	L-lactate dehydrogenase;Cell proliferation-inducing gene 19 protein;LDH muscle subunit;L-lactate dehydrogenase A chain;Renal carcinoma antigen NY-REN-59;cDNA FLJ52549, highly similar to L-lactate dehydrogenase A chain (EC 1.1.1.27);Putative uncharacterized protein LDHA	LDHA;PIG19;hCG_96677	L-lactate dehydrogenase A chain isoform 3;Isoform 1 of L-lactate dehydrogenase A chain;L-lactate dehydrogenase;Isoform 2 of L-lactate dehydrogenase A chain;L-lactate dehydrogenase;L-lactate dehydrogenase A chain isoform 2;L-lactate dehydrogenase A chain is	B7Z5E3;P00338-1;P00338;D3DQY3;B4DJI1;P00338-2;C9J4M5;B4DKQ2;A8MXQ4;D3YTI4	75.1	361	0	29474000000	9717300000	9768600000		-0.0816123	-0.0939658	0.0714881	-0.0673634	0.113034	0.0836559		-0.014249	-0.0266024	0.138851	0.0673634	0.180397	0.151019	0
IPI00219910	IPI00219910;IPI00783862	Biliverdin reductase B;Biliverdin-IX beta-reductase;Flavin reductase;Green heme-binding protein;NADPH-dependent diaphorase;NADPH-flavin reductase	BLVRB;FLR	22 kDa protein;Flavin reductase	P30043	47.8	207	7.1532e-81	212110000	65376000	64973000		-0.181166	0.105442	0.0716254	-0.177982	0.0187766	0.130667		-0.00318462	0.283424	0.249607	0.177982	0.196758	0.308649	0
IPI00375531	IPI00375531;IPI00012048;IPI00790982;IPI00791971;IPI00794728	Granzyme A-activated DNase;Metastasis inhibition factor nm23;nm23-H1;Nucleoside diphosphate kinase A;Tumor metastatic process-associated protein	NDPKA;NM23;NME1	Isoform 2 of Nucleoside diphosphate kinase A;Isoform 1 of Nucleoside diphosphate kinase A;9 kDa protein	P15531-2;P15531;P15531-1	62.1	177	1.1165e-222	1434400000	476220000	571760000		-0.0825664	-0.3122	0.0717627	-0.215119	-0.0270427	-0.220463		0.132553	-0.097081	0.286882	0.215119	0.188077	-0.00534348	0
IPI00021440	IPI00021440;IPI00930226;IPI00790339;IPI00796881	Actin, cytoplasmic 2;Actin, cytoplasmic 2, N-terminally processed;Gamma-actin;cDNA FLJ57283, highly similar to Actin, cytoplasmic 2	ACTB;ACTG;ACTG1	Actin, cytoplasmic 2;cDNA FLJ57283, highly similar to Actin, cytoplasmic 2	P63261;B4E3A4	85.9	375	0	724360000	240960000	242030000		-0.139731	-0.00977712	0.0717627	-0.1125	0.028852	0.0777899		-0.0272314	0.102723	0.184263	0.1125	0.141352	0.19029	0
IPI00020008	IPI00020008;IPI00873768	NEDD8;Neddylin;Neural precursor cell expressed developmentally down-regulated protein 8;Ubiquitin-like protein Nedd8	NEDD8	NEDD8;9 kDa protein	Q15843	71.6	81	3.1651e-54	124960000	45172000	37769000		0.109841	0.0484719	0.0718999	0.12874	0.290778	0.170566		-0.0188986	-0.080268	-0.0568399	-0.12874	0.162038	0.0418262	0
IPI00007402	IPI00007402;IPI00007401	Importin-7;Ran-binding protein 7;cDNA FLJ14581 fis, clone NT2RM4001382, highly similar to Importin-7;cDNA FLJ14986 fis, clone Y79AA1000784, highly similar to Importin-7;cDNA FLJ90427 fis, clone NT2RP3000481, highly similar to Importin-7	IPO7;RANBP7	Importin-7	O95373;B3KNG9;B3KQG6	33.4	1038	2.122e-198	1502500000	406440000	555120000		-0.0738202	-0.122209	0.0724489	-0.0957219	0.0487942	0.108491		0.0219017	-0.0264869	0.168171	0.0957219	0.144516	0.204213	0
IPI00220373	IPI00220373;IPI00946216;IPI00514444	Abeta-degrading protease;Insulin protease;Insulin-degrading enzyme;Insulysin;cDNA, FLJ93240, highly similar to Homo sapiens insulin-degrading enzyme (IDE), mRNA;cDNA FLJ35968 fis, clone TESTI2013053, highly similar to INSULIN-DEGRADING ENZYME (EC 3.4.24.56);cDNA FLJ53247, highly similar to Insulin-degrading enzyme (EC 3.4.24.56);Insulin-degrading enzyme, isoform CRA_a;Insulysin variant	IDE;hCG_1810909	Insulin-degrading enzyme	P14735;B2R721;B3KSB8;B7Z7W6;D3DR35;Q59GA5	8.7	1019	6.9136e-13	105030000	28129000	38740000		0.16482	0.0982893	0.0727232	-0.0847446	0.0139267	0.16221		0.249564	0.183034	0.157468	0.0847446	0.0986713	0.246955	0
IPI00220642	IPI00220642;IPI00910779;IPI00827595;IPI00879350	14-3-3 protein gamma;14-3-3 protein gamma, N-terminally processed;Protein kinase C inhibitor protein 1;cDNA FLJ14168 fis, clone NT2RP2001440, highly similar to 14-3-3 protein gamma;cDNA FLJ51843, highly similar to 14-3-3 protein gamma;cDNA FLJ52141, highly similar to 14-3-3 protein gamma	YWHAG	14-3-3 protein gamma;cDNA FLJ52141, highly similar to 14-3-3 protein gamma	P61981;B3KNB4;B4DHC4;B4DE78	73.7	247	0	3523800000	1220200000	1141700000		-0.0769695	-0.122076	0.0732718	-0.120883	0.0392788	0.0795658		0.0439133	-0.00119357	0.194155	0.120883	0.160162	0.200449	0
IPI00872398	IPI00872398;IPI00455125;IPI00395694;IPI00455127;IPI00946283;IPI00944945	Importin-12;Transportin-3;Transportin-SR;Putative uncharacterized protein TNPO3;cDNA, FLJ92955, highly similar to Homo sapiens transportin-SR (TRN-SR), mRNA;cDNA FLJ10401 fis, clone NT2RM4000421, highly similar to Transportin-3;cDNA FLJ12848 fis, clone NT2RP2003391, highly similar to Transportin-3	IPO12;TNPO3	Uncharacterized protein;Uncharacterized protein;Isoform 2 of Transportin-3;Isoform 3 of Transportin-3;cDNA FLJ10401 fis, clone NT2RM4000421, highly similar to Transportin-3;Uncharacterized protein	Q9Y5L0-1;Q9Y5L0;B5MD86;B2R6H7;C9J7E5;Q9Y5L0-2;Q9Y5L0-3;B3KM69;B3KMX1;C9IZM0	11.2	967	7.1153e-55	83915000	29618000	27602000		-0.0843364	-0.0380147	0.0740944	-0.0450235	0.164529	0.0922074		-0.0393129	0.00700883	0.119118	0.0450235	0.209552	0.137231	0
IPI00305383	IPI00305383	Complex III subunit 2;Core protein II;Cytochrome b-c1 complex subunit 2, mitochondrial;Ubiquinol-cytochrome-c reductase complex core protein 2	UQCRC2	Cytochrome b-c1 complex subunit 2, mitochondrial	P22695	27.2	453	9.6441e-81	361860000	130400000	132260000		-0.0126402	0.0243845	0.0745054	-0.122341	-0.0924325	0.0926134		0.109701	0.146726	0.196847	0.122341	0.0299089	0.214955	0
IPI00031461	IPI00031461;IPI00940148;IPI00640006;IPI00010154;IPI00910113;IPI00645255;IPI00514395;IPI00513929;IPI00878124	cDNA FLJ60299, highly similar to Rab GDP dissociation inhibitor beta;GDP dissociation inhibitor 2;Guanosine diphosphate dissociation inhibitor 2;Rab GDP dissociation inhibitor beta;cDNA, FLJ92845, Homo sapiens GDP dissociation inhibitor 2 (GDI2), mRNA;GDI2 protein;GDP dissociation inhibitor 2 isoform 1;GDP dissociation inhibitor 2, isoform CRA_b;cDNA FLJ16452 fis, clone BRAWH3002467, highly simil…	GDI2;RP11-318E3.2-007;RABGDIB;hCG_24071;RP11-318E3.2-001;RP11-318E3.2-002	cDNA FLJ60299, highly similar to Rab GDP dissociation inhibitor beta;Rab GDP dissociation inhibitor beta;rab GDP dissociation inhibitor beta isoform 2	B4DLV7;Q5SX90;P50395;Q6IAT1;B3KVE3;Q5SX88;Q8TB95	59.9	449	0	12522000000	3279900000	5359300000		-0.0690147	-0.049352	0.0745054	-0.104068	-0.0131886	0.0511633		0.0350535	0.0547163	0.178574	0.104068	0.0908796	0.155231	0
IPI00106495	IPI00106495;IPI00965628	Chromosome-associated protein G;Condensin complex subunit 3;Condensin subunit CAP-G;Melanoma antigen NY-MEL-3;Non-SMC condensin I complex subunit G;XCAP-G homolog;Non-SMC condensin I complex, subunit G	CAPG;NCAPG;NYMEL3	Condensin complex subunit 3;30 kDa protein	Q9BPX3;Q6NUR1	13.5	1015	9.7748e-60	111870000	20857000	30512000		0.135729	0.0252798	0.0746424	0.0761586	0.0119249	-0.014485		0.05957	-0.0508788	-0.00151621	-0.0761586	-0.0642337	-0.0906436	0
IPI00793199	IPI00793199;IPI00872780	35-beta calcimedin;Annexin A4;Annexin IV;Annexin-4;Carbohydrate-binding protein p33/p41;Chromobindin-4;Endonexin I;Lipocortin IV;P32.5;Placental anticoagulant protein II;PP4-X;Protein II;cDNA FLJ52218, highly similar to Annexin A4;cDNA FLJ52120, highly similar to Annexin A4;ANXA4 protein;cDNA, FLJ96576, Homo sapiens annexin A4 (ANXA4), mRNA;Proliferation-inducing protein 28;Putative uncharacteriz…	ANX4;ANXA4;hCG_39482;PIG28;DKFZp686H02120	annexin A4;cDNA FLJ51794, highly similar to Annexin A4	P09525;B4DDF9;B4DE02;Q6LES2;B4DDZ4;B4E1S2;Q59FK3;Q6MZI0;Q6P452	34	321	1.9171e-146	445490000	110610000	187890000		-0.018919	-0.11703	0.0753273	-0.0945063	0.0150693	0.00690837		0.0755874	-0.0225237	0.169834	0.0945063	0.109576	0.101415	0
IPI00017895	IPI00017895;IPI00719611	Glycerol-3-phosphate dehydrogenase, mitochondrial;mtGPD;cDNA FLJ78475, highly similar to Homo sapiens glycerol-3-phosphate dehydrogenase 2 (mitochondrial) (GPD2), mRNA;cDNA FLJ57187, highly similar to Glycerol-3-phosphate dehydrogenase, mitochondrial (EC 1.1.99.5);Putative uncharacterized protein GPD2;GPD2 protein	GPD2	Isoform 1 of Glycerol-3-phosphate dehydrogenase, mitochondrial;Isoform 2 of Glycerol-3-phosphate dehydrogenase, mitochondrial	P43304-1;P43304;A8K1Z2;B7Z601;Q53T76;Q8WUQ0;P43304-2	3.3	727	1.9809e-07	43744000	12180000	15848000		0.00718807	-0.0500489	0.0762854	0.00456613	0.0533894	0.14952		0.00262194	-0.054615	0.0717193	-0.00456613	0.0488233	0.144953	0
IPI00443909	IPI00443909;IPI00793081;IPI00790734;IPI00789541;IPI00383952;IPI00792424	MIR-interacting saposin-like protein;Protein canopy homolog 2;Putative secreted protein Zsig9;Transmembrane protein 4	CNPY2;MSAP;TMEM4;UNQ1943/PRO4426;ZSIG9	Isoform 1 of Protein canopy homolog 2	Q9Y2B0-1;Q9Y2B0	59.3	182	3.2884e-82	635760000	187450000	253600000		-0.0607392	-0.317304	0.0768327	-0.287827	0.0687396	0.0600474		0.227088	-0.0294772	0.36466	0.287827	0.356566	0.347874	0
IPI00302927	IPI00302927;IPI00893358;IPI00921414	CCT-delta;Stimulator of TAR RNA-binding;T-complex protein 1 subunit delta	CCT4;CCTD;SRB	T-complex protein 1 subunit delta;T-complex protein 1 subunit delta;Chaperonin Cpn60/TCP-1 family protein	P50991;A8K3C3;B7Z2F4;B7Z2Z8;B7Z8B1;B7Z9L0	41.7	539	1.8092e-185	4972500000	1877300000	1766400000		-0.0669502	-0.068602	0.0776532	-0.10742	0.0946415	0.0918014		0.0404698	0.038818	0.185073	0.10742	0.202062	0.199221	0
IPI00414860	IPI00414860;IPI00926175;IPI00926815;IPI00924813;IPI00477215	60S ribosomal protein L37a;cDNA FLJ76565, highly similar to Homo sapiens ribosomal protein L37a, mRNA;RPL37A protein;Putative uncharacterized protein RPL37A;Ribosomal protein L37a, isoform CRA_c	RPL37A;hCG_16380	60S ribosomal protein L37a;cDNA FLJ76565, highly similar to Homo sapiens ribosomal protein L37a, mRNA;Uncharacterized protein;7 kDa protein	P61513;Q6P4E4;C9J4Z3	75	92	2.473e-99	147480000	43660000	51361000		-0.0017302	-0.0277203	0.0792928	0.012912	-0.0278662	-0.00131345		-0.0146422	-0.0406323	0.0663807	-0.012912	-0.0407782	-0.0142255	0
IPI00024364	IPI00024364;IPI00843876;IPI00908817;IPI00908440	Importin beta-2;Karyopherin beta-2;M9 region interaction protein;Transportin-1	KPNB2;MIP1;TNPO1;TRN	Isoform 1 of Transportin-1;Isoform 2 of Transportin-1;Isoform 3 of Transportin-1	Q92973-1;Q92973;Q92973-2;Q92973-3	28.8	898	6.4893e-144	1706100000	562900000	559200000		-0.109026	-0.0538064	0.0795658	-0.0522768	0.108491	0.0156403		-0.0567494	-0.00152968	0.131843	0.0522768	0.160768	0.0679171	0
IPI00165393	IPI00165393;IPI00640833;IPI00514333;IPI00910661;IPI00514758;IPI00910423	Acidic leucine-rich nuclear phosphoprotein 32 family member E;LANP-like protein;Acidic (Leucine-rich) nuclear phosphoprotein 32 family, member E variant;Acidic (Leucine-rich) nuclear phosphoprotein 32 family, member E;Acidic (Leucine-rich) nuclear phosphoprotein 32 family, member E, isoform CRA_a;cDNA FLJ61689, highly similar to Acidic leucine-rich nuclear phosphoprotein 32 family member E	ANP32E;hCG_1998392;RP4-790G17.1-002;RP4-790G17.1-004;RP4-790G17.1-003	Acidic leucine-rich nuclear phosphoprotein 32 family member E;acidic leucine-rich nuclear phosphoprotein 32 family member E isoform 3;Acidic (Leucine-rich) nuclear phosphoprotein 32 family, member E;acidic leucine-rich nuclear phosphoprotein 32 family memb	Q9BTT0;Q53F20;Q5TB20;Q5TB19;B4E0I6;Q5TB25	19.4	268	6.0584e-124	548170000	190080000	174280000		0.0817664	0.021204	0.0795658	0.153976	0.214249	0.0137838		-0.0722097	-0.132772	-0.0744103	-0.153976	0.060273	-0.140192	0
IPI00016608	IPI00016608;IPI00797864;IPI00909375	Membrane protein p24A;Transmembrane emp24 domain-containing protein 2;cDNA, FLJ93436, Homo sapiens coated vesicle membrane protein (RNP24), mRNA;RNP24 protein;Transmembrane emp24 domain trafficking protein 2, isoform CRA_a;cDNA FLJ52153, highly similar to Transmembrane emp24 domain-containing protein 2	RNP24;TMED2;hCG_1743563	Transmembrane emp24 domain-containing protein 2;cDNA FLJ52153, highly similar to Transmembrane emp24 domain-containing protein 2	Q15363;Q6FHT8;B4DP27	24.4	201	4.1696e-29	1018000000	328700000	375090000		-0.0938306	-0.210139	0.0797024	-0.0963968	-0.0838597	0.0354832		0.00256623	-0.113743	0.176099	0.0963968	0.0125371	0.13188	0
IPI00413324	IPI00413324;IPI00394699;IPI00644171;IPI00874214;IPI00455067;IPI00844321;IPI00642149;IPI00878444	60S ribosomal protein L17;60S ribosomal protein L23;PD-1;cDNA FLJ52184, highly similar to 60S ribosomal protein L17;Putative uncharacterized protein RPL17	RPL17	60S ribosomal protein L17;Uncharacterized protein;21 kDa protein	P18621;B4E3C2;B5ME31	55.4	184	3.4913e-59	3478600000	961430000	1240500000		-0.0126402	0.0134944	0.0801119	-0.0174944	0.0184917	0.0786098		0.0048542	0.0309888	0.0976062	0.0174944	0.0359861	0.0961042	0
IPI00909773	IPI00909773;IPI00021347;IPI00909975	Ubiquitin carrier protein;L-UBC;UbcH7;Ubiquitin carrier protein L3;Ubiquitin-conjugating enzyme E2 L3;Ubiquitin-conjugating enzyme E2-F1;Ubiquitin-protein ligase L3	UBCE7;UBCH7;UBE2L3	Ubiquitin carrier protein;Ubiquitin-conjugating enzyme E2 L3;Ubiquitin carrier protein	B4DSZ4;P68036;A8K4W8;B4DDG1	30.7	212	4.0058e-69	502510000	177920000	151780000		-0.0468403	-0.0828388	0.0805212	-0.0344975	0.0626744	0.134352		-0.0123428	-0.0483414	0.115019	0.0344975	0.0971718	0.16885	0
[truncated: 748 more rows]

## Sheet: Phosphosites
Unique ID	Proteins	Proteins	Protein Names	Gene Names	Protein Descriptions	Uniprot		Position	Amino Acid	Sequence Window	PEP	Modified Sequence	Phospho (STY) Probabilities		ERGolgi/N	Endo/N	Golgi/N	GFP/N	K/N	Mito/N		ERGolgi/GFP	Endo/GFP	Golgi/GFP	N/GFP	K/GFP	Mito/GFP	GProX group
[truncated: 2,152 more rows]
