# Supplementary material for: Comparative proteomic analysis of compartmentalised Ras signalling
Source: Sci Rep. 2015 Dec 1;5:17307. doi: 10.1038/srep17307 (PMC4664896; doi:10.1038/srep17307)
Supplement: Supplementary Table 2 [file srep17307-s3.xls]

## Sheet: Organelle specific phosphosites
	Proteins	Proteins	Protein Names	Gene Names	Gene Names	Position	Amino Acid	PEP	Endo/GFP	ERGolgi/GFP	N/GFP	K/GFP	Golgi/GFP	Mito/GFP			Endo/GFP	ERGolgi/GFP	N/GFP	K/GFP	Golgi/GFP	Mito/GFP
807589372	IPI00807589;IPI00384529;IPI00807621;IPI00927568;IPI00807645;IPI00329653;IPI00878939	IPI00807589	Protein cordon-bleu;COBL protein;Putative uncharacterized protein DKFZp547K059;Protein cordon-bleu;Cordon-bleu homolog (Mouse);Cordon-bleu homolog (Mouse), isoform CRA_a;COBL protein;Protein cordon-bleu;Protein cordon-bleu;Protein cordon-bleu	COBL;KIAA0633;DKFZp547K059;COBL;KIAA0633;hCG_1737833;tcag7.597;COBL;KIAA0633;COBL;KIAA0633;COBL;KIAA0633	COBL	372	S	0.128795	-1.91395	-1.49451	-1.9939	-1.38338	-1.43299	-2.00585			IPI00004344	IPI00005978	IPI00004344	IPI00005630	IPI00005858	IPI00001735
74485144	IPI00744851;IPI00952829;IPI00746310;IPI00179700	IPI00744851	cDNA FLJ54188, moderately similar to High mobility group protein HMG-I/HMG-Y;Putative uncharacterized protein HMGA1;High mobility group AT-hook protein 1;High mobility group protein HMG-I/HMG-Y;High mobility group protein R;High mobility group AT-hook protein 1;High mobility group protein HMG-I/HMG-Y;High mobility group protein R	HMGA1;HMGA1;HMGIY;HMGA1;HMGIY	HMGA1	44	S	3.47617e-08	-0.746609	-1.07028	-1.39392	-2.29898	-1.87204	-1.96726			IPI00005978	IPI00008708	IPI00005667	IPI00005858	IPI00006213	IPI00002349
44725110	IPI00044725	IPI00044725	Histone H2A deubiquitinase MYSM1;Myb-like, SWIRM and MPN domain-containing protein 1	KIAA1915;MYSM1	MYSM1	110	S	1.56803e-06	-1.48619	-1.5759	-1.40648	-1.76988	-1.65689	-1.65117			IPI00006079	IPI00011069	IPI00005978	IPI00005978	IPI00006379	IPI00005858
2214554	IPI00022145;IPI00910634	IPI00022145	Nuclear ubiquitous casein and cyclin-dependent kinases substrate;P1;NUCKS protein;cDNA FLJ61403, highly similar to Nuclear ubiquitous casein andcyclin-dependent kinases substrate	JC7;NUCKS;NUCKS1	NUCKS1	54	S	2.34056e-52	-1.28362	-1.22134	-1.12076	-1.90453	-2.06746	-1.61648			IPI00010339	IPI00013107	IPI00006038	IPI00006379	IPI00006937	IPI00006079
1106923	IPI00011069	IPI00011069	Uracil-DNA glycosylase	DGU;UNG;UNG1;UNG15	UNG	23	S	1.99132e-23	-1.20066	-1.46866	-1.46721	-1.75803	-1.44289	-1.58806			IPI00011069	IPI00017763	IPI00007675	IPI00006937	IPI00008708	IPI00006675
21405277	IPI00021405;IPI00216953;IPI00644087;IPI00216952;IPI00655812;IPI00514204;IPI00910241;IPI00965833;IPI00514320;IPI00514817	IPI00021405	70 kDa lamin;Lamin-A/C;Renal carcinoma antigen NY-REN-32;Lamin A/C transcript variant 1;70 kDa lamin;Lamin-A/C;Renal carcinoma antigen NY-REN-32;Lamin A/C;Progerin;70 kDa lamin;Lamin-A/C;Renal carcinoma antigen NY-REN-32;Lamin A/C, isoform CRA_b;Lamin A/C transcript variant 1;LMNA protein;Rhabdomyosarcoma antigen MU-RMS-40.12;Lamin A/C;cDNA FLJ56081, highly similar to Lamin-A/C;Lamin A/C;cDNA FLJ…	LMN1;LMNA;LMN1;LMNA;LMNA;RP11-54H19.1-004;LMN1;LMNA;hCG_1997343;LMNA;RP11-54H19.1-003;LMNA;RP11-54H19.1-006;LMNA;RP11-54H19.1-007	LMNA	277	S	0.0315663	-1.25816	-1.26218	-1.01462	-1.0539	-0.938331	-1.13596			IPI00012493	IPI00021405	IPI00010252	IPI00008575	IPI00008845	IPI00006682
1776351	IPI00017763;IPI00941463;IPI00798071;IPI00788840	IPI00017763	Nucleosome assembly protein 1-like 4;Nucleosome assembly protein 1-like 4b;Putative uncharacterized protein NAP1L4;cDNA, FLJ92975, highly similar to Homo sapiens nucleosome assembly protein 1-like 4 (NAP1L4), mRNA;cDNA FLJ59403, highly similar to Nucleosome assembly protein 1-like 4;cDNA, FLJ79141, highly similar to Nucleosome assembly protein 1-like 4;cDNA, FLJ79223, highly similar to Nucleosome…	NAP1L4;NAP1L4b;NAP1L4;NAP2;NAP1L4;NAP1L4	NAP1L4	51	T	8.65855e-11	-0.916366	-0.75349	-0.785303	-0.789537	-0.98077	-1.13331			IPI00013269	IPI00022145	IPI00010700	IPI00008708	IPI00009005	IPI00006937
2214561	IPI00022145;IPI00910634	IPI00022145	Nuclear ubiquitous casein and cyclin-dependent kinases substrate;P1;NUCKS protein;cDNA FLJ61403, highly similar to Nuclear ubiquitous casein andcyclin-dependent kinases substrate	JC7;NUCKS;NUCKS1	NUCKS1	61	S	2.34056e-52	-1.2434	-1.41905	-1.42148	-2.64007	-1.19447	-1.05926			IPI00013891	IPI00022558	IPI00011069	IPI00010252	IPI00009737	IPI00008708
953625386	IPI00953625;IPI00784883;IPI00787950;IPI00790198	IPI00953625	Male-specific lethal 1 homolog;Male-specific lethal 1-like 1;Male-specific lethal-1 homolog 1;Putative uncharacterized protein MSL1;Male-specific lethal 1 homolog;Male-specific lethal 1-like 1;Male-specific lethal-1 homolog 1;Male-specific lethal 1 homolog;Male-specific lethal 1-like 1;Male-specific lethal-1 homolog 1	MSL1;MSL1L1;MSL1;MSL1L1;MSL1;MSL1L1	MSL1	386	T	0.0292303	-0.94827	-0.733491	-0.912646	-0.774093	-0.964808	-0.910195			IPI00017763	IPI00023030	IPI00011593	IPI00010339	IPI00010700	IPI00008845
21405403	IPI00021405;IPI00216953;IPI00644087;IPI00216952;IPI00655812;IPI00514204;IPI00910241;IPI00965833;IPI00514320;IPI00514817;IPI00965461	IPI00021405	70 kDa lamin;Lamin-A/C;Renal carcinoma antigen NY-REN-32;Lamin A/C transcript variant 1;70 kDa lamin;Lamin-A/C;Renal carcinoma antigen NY-REN-32;Lamin A/C;Progerin;70 kDa lamin;Lamin-A/C;Renal carcinoma antigen NY-REN-32;Lamin A/C, isoform CRA_b;Lamin A/C transcript variant 1;LMNA protein;Rhabdomyosarcoma antigen MU-RMS-40.12;Lamin A/C;cDNA FLJ56081, highly similar to Lamin-A/C;Lamin A/C;cDNA FLJ…	LMN1;LMNA;LMN1;LMNA;LMNA;RP11-54H19.1-004;LMN1;LMNA;hCG_1997343;LMNA;RP11-54H19.1-003;LMNA;RP11-54H19.1-006;LMNA;RP11-54H19.1-007	LMNA	403	S	7.3644e-20	1.21988	1.21374	1.36014	1.39956	1.32598	1.31557			IPI00021405	IPI00030431	IPI00011689	IPI00010700	IPI00010951	IPI00010118
3091154	IPI00030911;IPI00924720	IPI00030911	Endobrevin;Vesicle-associated membrane protein 8;Putative uncharacterized protein VAMP8	VAMP8;VAMP8	VAMP8	54	T	3.9317e-07	1.35136	0.67472	1.14398	1.15605	1.05505	2.25207			IPI00021812	IPI00030911	IPI00012493	IPI00010872	IPI00011069	IPI00010700
6199211456	IPI00619921	IPI00619921	Death-associated transcription factor 1;Death-inducer obliterator 1	C20orf158;DATF1;DIDO1;KIAA0333	DIDO1	1456	S	4.56757e-05	-0.704431	-0.590303	-0.286726	-0.870189	-1.16661	-1.123			IPI00021840	IPI00031410	IPI00012752	IPI00011069	IPI00012199	IPI00010951
657757208	IPI00657757;IPI00926645	IPI00657757	Zinc finger protein 139;Zinc finger protein 36;Zinc finger protein KOX18;Zinc finger protein with KRAB and SCAN domains 1;cDNA FLJ30114 fis, clone BNGH42000532, highly similar to Zinc finger with KRAB and SCAN domain-containing protein 1;cDNA FLJ34152 fis, clone FCBBF3012901, highly similar to Zinc finger with KRAB and SCAN domain-containing protein 1;cDNA FLJ16819 fis, clone TRACH3014316, highly…	KOX18;ZKSCAN1;ZNF139;ZNF36	ZKSCAN1	208	S	0.351687	0.968012	1.01998	0.644225	-0.00459852	0.829965	0.675197			IPI00022145	IPI00044725	IPI00013290	IPI00011857	IPI00012345	IPI00011069
514438307	IPI00514438;IPI00299699	IPI00514438	Neural proliferation, differentiation and control, 1;Neural proliferation differentiation and control protein 1;cDNA FLJ90312 fis, clone NT2RP2001276, moderately similar to NPDC-1 PROTEIN;NPDC-1 protein	NPDC1;RP11-229P13.1-002;NPDC1	NPDC1	307	S	0.000257097	0.936492	0.747632	0.815821	0.397414	1.02434	1.04023			IPI00024976	IPI00064212	IPI00013788	IPI00012345	IPI00012493	IPI00012345
550440365	IPI00550440;IPI00908962;IPI00909361	IPI00550440	Transmembrane protein C2orf18;cDNA FLJ55094;Chromosome 2 open reading frame 18, isoform CRA_c;cDNA FLJ59967	C2orf18;UNQ3047/PRO9863;C2orf18;hCG_2039809	C2orf18	365	T	0.00544103	0.107832	1.33728	0.981487	1.12892	1.09785	1.20343			IPI00025176	IPI00152082	IPI00017763	IPI00013788	IPI00013269	IPI00012493
21746536	IPI00217465	IPI00217465	Histone H1.2;Histone H1d;cDNA FLJ76039, highly similar to Homo sapiens histone 1, H1c (HIST1H1C), mRNA;Histone 1, H1c	H1F2;HIST1H1C;hCG_1640485	HIST1H1C	36	S	1.36948e-06	-0.209653	0.446795	-2.75438	-3.44216	-2.57551	-3.0549			IPI00025512	IPI00152151	IPI00018274	IPI00013891	IPI00013721	IPI00013107
414676391	IPI00382470;IPI00784295;IPI00604607;IPI00414676;IPI00555614;IPI00515119;IPI00640129;IPI00746291	IPI00382470	Heat shock 86 kDa;Heat shock protein HSP 90-alpha;Renal carcinoma antigen NY-REN-38;Full-length cDNA 5-PRIME end of clone CS0DN005YI08 of Adult brain of Homo sapiens (human);Heat shock 86 kDa;Heat shock protein HSP 90-alpha;Renal carcinoma antigen NY-REN-38;HSP90AA1 protein;Full-length cDNA clone CS0CAP007YF18 of Thymus of Homo sapiens (human);Hsp89-alpha-delta-N;HSP90AA1 protein;Heat shock 84 kD…	HSP90A;HSP90AA1;HSPC1;HSPCA;HSP90A;HSP90AA1;HSPC1;HSPCA;HSP90AA1;HSP90AB1;HSP90B;HSPC2;HSPCB;HSP90AB3P;HSP90BC;HSP90AB1;RP1-302G2.1-007;HSP90AB1;RP1-302G2.1-002;HSP90AB1;RP1-302G2.1-001	HSP90AA1	391	S	9.8482e-16	-1.10024	-0.460941	-0.42082	-1.31839	-2.93029	-2.70691			IPI00030911	IPI00219866	IPI00019380	IPI00015953	IPI00013788	IPI00013269
124939	IPI00012493;IPI00794659;IPI00791265;IPI00791752;IPI00796373;IPI00795078	IPI00012493	40S ribosomal protein S20;cDNA FLJ58953, highly similar to 40S ribosomal protein S20	RPS20	RPS20	9	T	3.42505e-08	1.17628	-0.426675	0.766214	0.182556	-1.95402	-1.87981			IPI00043883	IPI00221232	IPI00020719	IPI00016690	IPI00017763	IPI00013721
2551215	IPI00025512;IPI00924436	IPI00025512	28 kDa heat shock protein;Estrogen-regulated 24 kDa protein;Heat shock 27 kDa protein;Heat shock protein beta-1;Stress-responsive protein 27	HSP27;HSP28;HSPB1	HSPB1	15	S	0.0136141	-0.618972	-0.285054	-0.395549	-0.948531	-2.26567	-1.86472			IPI00044725	IPI00257508	IPI00021290	IPI00017763	IPI00018274	IPI00013788
332499423	IPI00332499;IPI00179953	IPI00332499	Nuclear autoantigenic sperm protein;Nuclear autoantigenic sperm protein isoform 2 variant;Nuclear autoantigenic sperm protein;cDNA FLJ53158, highly similar to Nuclear autoantigenic sperm protein;cDNA FLJ53176, highly similar to Nuclear autoantigenic sperm protein;Nuclear autoantigenic sperm protein (Histone-binding), isoform CRA_d;NASP protein;Nuclear autoantigenic sperm protein (Histone-binding)…	NASP;NASP;hCG_40880	NASP	423	S	0.186137	-0.240063	-0.169242	-1.0619	-2.39132	-1.80767	-1.83436			IPI00060715	IPI00297124	IPI00021405	IPI00019380	IPI00019169	IPI00014533
290444143	IPI00290444	IPI00290444	Growth arrest and DNA damage-inducible protein GADD34;Myeloid differentiation primary response protein MyD116 homolog;Protein phosphatase 1 regulatory subunit 15A;cDNA FLJ50984, highly similar to Homo sapiens protein phosphatase 1, regulatory (inhibitor) subunit 15A (PPP1R15A), mRNA;cDNA FLJ51898, highly similar to Homo sapiens protein phosphatase 1, regulatory (inhibitor) subunit 15A (PPP1R15A),…	GADD34;PPP1R15A	GADD34	143	S	0.230425	-0.747674	-0.0106304	1.36882	0.197098	-1.88602	-1.57348			IPI00064212	IPI00298258	IPI00021695	IPI00021290	IPI00021057	IPI00014925
29192256	IPI00291922	IPI00291922	Macropain zeta chain;Multicatalytic endopeptidase complex zeta chain;Proteasome subunit alpha type-5;Proteasome zeta chain;cDNA FLJ52182, highly similar to Proteasome subunit alpha type 5 (EC 3.4.25.1);Proteasome (Prosome, macropain) subunit, alpha type, 5, isoform CRA_c;Proteasome subunit alpha type	PSMA5;hCG_39916	PSMA5	56	S	0.117891	-0.96892	-0.228955	0.864335	0.0258742	-1.40657	-1.52395			IPI00096899	IPI00305887	IPI00021812	IPI00021405	IPI00021320	IPI00017763
2497615	IPI00024976	IPI00024976	1C9-2;Mitochondrial import receptor subunit TOM22 homolog;Translocase of outer membrane 22 kDa subunit homolog;Mitochondrial import receptor Tom22 variant;cDNA, FLJ92357, Homo sapiens translocase of outer mitochondrial membrane 22 homolog(yeast) (TOMM22), mRNA;HCG2010808, isoform CRA_a;MSTP065;Translocase of outer mitochondrial membrane 22 homolog (Yeast)	TOM22;TOMM22;hCG_2010808;MST065;RP3-508I15.12-001	TOM22	15	S	3.04827e-28	-0.815579	-0.212489	0.851359	0.168177	-0.994187	-1.1229			IPI00179473	IPI00329526	IPI00022078	IPI00021812	IPI00021405	IPI00018274
328293402	IPI00328293;IPI00647720	IPI00328293	Ser/Arg-related nuclear matrix protein;Serine/arginine repetitive matrix protein 1;SR-related nuclear matrix protein of 160 kDa;Putative uncharacterized protein SRRM1;Serine/arginine repetitive matrix 1;cDNA FLJ61739, highly similar to Serine/arginine repetitive matrix protein 1;Ser/Arg-related nuclear matrix protein;Serine/arginine repetitive matrix protein 1;SR-related nuclear matrix protein of…	SRM160;SRRM1;RP11-373M8.1-002;SRM160;SRRM1	SRRM1	402	S	9.7277e-08	-0.309331	-0.494947	-0.715107	-1.11728	-1.0584	-1.06091			IPI00216654	IPI00396108	IPI00022145	IPI00022145	IPI00021812	IPI00019169
89331518	IPI00893315;IPI00893087	IPI00893315	Putative uncharacterized protein CGI-59	CGI-59	LUC7L2	18	S	0.000110912	0.466577	-0.386066	-0.592528	-1.59866	-1.46123	-1.00874			IPI00220424	IPI00409590	IPI00022462	IPI00023035	IPI00022145	IPI00021405
41188656	IPI00411886	IPI00411886	NOC2-like protein;Nucleolar complex protein 2 homolog;cDNA FLJ14222 fis, clone NT2RP3003992, highly similar to Nucleolar complex protein 2 homolog;cDNA FLJ12694 fis, clone NT2RP1000358, highly similar to Homo sapiens mRNA; cDNA DKFZp564C186 (from clone DKFZp564C186)	NOC2L	NOC2L	56	S	4.32944e-06	-0.389205	-0.454973	-0.78138	-0.931093	-0.727435	-0.901894			IPI00289547	IPI00464978	IPI00022558	IPI00025512	IPI00023030	IPI00021812
8708361	IPI00008708;IPI00642046	IPI00008708	CATX-11;Cellular senescence-inhibited gene protein;Protein PBK1;Ribosomal L1 domain-containing protein 1;RSL1D1 protein;cDNA FLJ52304, highly similar to Ribosomal L1 domain-containing protein 1;Ribosomal L1 domain containing 1, isoform CRA_a;RSL1D1 protein	CATX11;CSIG;L12;PBK1;RSL1D1;hCG_14910;RSL1D1	RSL1D1	361	S	0.404374	-0.327922	-1.11672	-0.526764	-0.890554	-0.855217	-0.896116			IPI00290444	IPI00514301	IPI00023030	IPI00025830	IPI00023035	IPI00022145
144293308	IPI00144293;IPI00376222	IPI00144293	Putative splicing factor YT521;YTH domain-containing protein 1;Putative splicing factor YT521;YTH domain-containing protein 1	KIAA1966;YT521;YTHDC1;KIAA1966;YT521;YTHDC1	YTHDC1	308	S	0.0291922	-0.207068	-0.134912	-0.612615	-0.802822	-0.867679	-0.851807			IPI00291922	IPI00514438	IPI00023035	IPI00026781	IPI00024976	IPI00022558
4649781178	IPI00464978	IPI00464978	Insulin receptor substrate 2;Insulin receptor substrate-2;Insulin receptor substrate 2 insertion mutant	IRS2;irs-2	IRS2	1178	S	0.206489	0.661599	-0.299292	-0.433389	-1.08466	-0.980162	-0.826511			IPI00293921	IPI00550440	IPI00024976	IPI00029081	IPI00025512	IPI00023035
106955308	IPI00106955	IPI00106955	Uncharacterized protein C11orf84	C11orf84	C11orf84	308	S	0.00490594	-0.2806	0.0130805	-0.969283	-0.681101	-0.709377	-0.782148			IPI00298788	IPI00619921	IPI00026781	IPI00030911	IPI00029081	IPI00024976
219301101	IPI00219301	IPI00219301	Myristoylated alanine-rich C-kinase substrate;Protein kinase C substrate, 80 kDa protein, light chain;MARCKS protein	MACS;MARCKS;PRKCSL	MACS	101	S	8.94418e-11	-0.186771	0.498537	1.91521	1.2075	-0.680928	-0.660228			IPI00382470	IPI00645608	IPI00030431	IPI00044683	IPI00030431	IPI00025512
941770914	IPI00941770;IPI00815713;IPI00815944;IPI00815731;IPI00965339;IPI00914061;IPI00165041;IPI00969501;IPI00298696;IPI00555853;IPI00909120;IPI00965583	IPI00941770	cDNA FLJ57346, highly similar to Homo sapiens Treacher Collins-Franceschetti syndrome 1 (TCOF1), transcript variant 1, mRNA;Treacher Collins syndrome protein;Treacle protein;Treacher Collins syndrome protein;Treacle protein;Treacher Collins syndrome protein;Treacle protein;cDNA FLJ57828, highly similar to Treacle protein;TCOF1 protein;Treacher Collins syndrome protein;Treacle protein;TCOF1 protei…	TCOF1;TCOF1;TCOF1;TCOF1;TCOF1;DKFZp434G1035;TCOF1	TCOF1	914	T	0.00779787	0.057129	0.373326	-0.589615	-0.727343	-0.66392	-0.637267			IPI00399265	IPI00657757	IPI00030911	IPI00044725	IPI00030911	IPI00029081
307165588	IPI00307165	IPI00307165	Gene overexpressed in astrocytoma protein;RING finger protein 100;Tripartite motif-containing protein 47;TRIM47 protein;Tripartite motif-containing 47, isoform CRA_c	GOA;RNF100;TRIM47;hCG_1776094	GOA	588	S	1.59224e-05	-0.572831	-0.13584	0.821629	0.692479	-0.915866	-0.635806			IPI00464978	IPI00744851	IPI00031519	IPI00064212	IPI00044725	IPI00030911
5978191	IPI00005978;IPI00796848;IPI00385786	IPI00005978	Protein PR264;Splicing component, 35 kDa;Splicing factor SC35;Splicing factor, arginine/serine-rich 2;cDNA FLJ40890 fis, clone UTERU2001024, highly similar to SPLICING FACTOR, ARGININE/SERINE-RICH 2;Splicing factor, arginine/serine-rich 2, isoform CRA_d;Splicing factor, arginine/serine-rich 2 variant;cDNA FLJ52570, highly similar to Splicing factor, arginine/serine-rich 2;Splicing factor, arginin…	SFRS2;hCG_27842;hCG_27842;SFRS2	SFRS2	191	S	0.000113123	-0.705203	-0.734577	-0.601672	-0.951275	-0.33972	-0.433029			IPI00514438	IPI00784320	IPI00033907	IPI00106955	IPI00096899	IPI00033600
13788387	IPI00013788;IPI00644220	IPI00013788	HIV Tat-specific factor 1;HIV-1 Tat specific factor 1, isoform CRA_a;cDNA FLJ60139, highly similar to Homo sapiens HIV TAT specific factor 1 (HTATSF1), mRNA;HIV-1 Tat specific factor 1	HTATSF1;hCG_33093;HTATSF1;RP1-196E23.2-002	HTATSF1	387	S	1.56415e-11	-0.0895606	0.530162	0.824238	0.611253	0.933532	0.611537			IPI00514856	IPI00796485	IPI00044683	IPI00144293	IPI00100731	IPI00044725
22123226	IPI00221232	IPI00221232	Guanine nucleotide-binding protein G(I)/G(S)/G(O) subunit gamma-12;G-protein gamma-12 subunit variant;cDNA FLJ76584, highly similar to Homo sapiens guanine nucleotide binding protein (G protein), gamma 12 (GNG12), mRNA;G-protein gamma-12 subunit;Guanine nucleotide binding protein (G protein), gamma 12;Guanine nucleotide binding protein (G protein), gamma 12, isoform CRA_a;Putative uncharacterized…	GNG12;DKFZp762E193;hCG_1640926;RP5-975D15.2-001	GNG12	26	S	0.212076	0.183341	-1.13498	0.911653	0.604152	-0.166484	0.656624			IPI00619921	IPI00807589	IPI00044725	IPI00152082	IPI00103064	IPI00060521
6413842083	IPI00641384;IPI00031242;IPI00166487;IPI00896436;IPI00219314;IPI00872611	IPI00641384	Protein transport protein Sec16A;SEC16 homolog A;SEC16A protein;Protein transport protein Sec16A;SEC16 homolog A;SEC16A protein;Protein transport protein Sec16A;SEC16 homolog A;SEC16A protein;cDNA FLJ52782;cDNA, FLJ79093;Protein transport protein Sec16A;SEC16 homolog A;Protein transport protein Sec16A;SEC16 homolog A;Putative uncharacterized protein SEC16A;SEC16 homolog A (S. cerevisiae);SEC16A p…	KIAA0310;SEC16;SEC16A;SEC16L;KIAA0310;SEC16;SEC16A;SEC16L;KIAA0310;SEC16;SEC16A;SEC16L;KIAA0310;SEC16;SEC16A;SEC16L;KIAA0310;SEC16;SEC16A;SEC16L;SEC16A;RP11-413M3.10-003	SEC16	2083	S	1.71129e-25	0.0452993	0.0554793	0.690909	0.747908	0.720185	0.702404			IPI00657757	IPI00807625	IPI00096899	IPI00171636	IPI00106955	IPI00064212
410259334	IPI00410259;IPI00657763;IPI00168459;IPI00847736;IPI00789057;IPI00333825	IPI00410259	Pleckstrin homology-like domain family B member 2;Protein LL5-beta;Pleckstrin homology-like domain family B member 2;Protein LL5-beta;cDNA FLJ60406, highly similar to Pleckstrin homology-like domain family B member 2;Pleckstrin homology-like domain family B member 2;Protein LL5-beta;Putative uncharacterized protein DKFZp313N0632;Putative uncharacterized protein DKFZp686P22161;Putative uncharacter…	LL5B;PHLDB2;LL5B;PHLDB2;LL5B;PHLDB2;DKFZp313N0632;DKFZp686P22161;DKFZp686J162;PHLDB2	PHLDB2	334	S	4.61707e-19	0.0292551	-0.0119975	0.901572	0.729228	0.78763	0.705609			IPI00658013	IPI00843802	IPI00106955	IPI00179053	IPI00144293	IPI00100731
171636760	IPI00171636;IPI00641075;IPI00845310;IPI00550839;IPI00641137;IPI00845401;IPI00845471;IPI00876891	IPI00171636	Neuron navigator 1;Pore membrane and/or filament-interacting-like protein 3;Steerin-1;Unc-53 homolog 1;Neuron navigator 1;Pore membrane and/or filament-interacting-like protein 3;Steerin-1;Unc-53 homolog 1;Neuron navigator 1;Pore membrane and/or filament-interacting-like protein 3;Steerin-1;Unc-53 homolog 1;Neuron navigator 1;Pore membrane and/or filament-interacting-like protein 3;Steerin-1;Unc-…	KIAA1151;KIAA1213;NAV1;POMFIL3;STEERIN1;KIAA1151;KIAA1213;NAV1;POMFIL3;STEERIN1;KIAA1151;KIAA1213;NAV1;POMFIL3;STEERIN1;KIAA1151;KIAA1213;NAV1;POMFIL3;STEERIN1;KIAA1151;KIAA1213;NAV1;POMFIL3;STEERIN1;KIAA1151;KIAA1213;NAV1;POMFIL3;STEERIN1;KIAA1151;KIAA1213;NAV1;POMFIL3;STEERIN1;NAV1	NAV1	760	S	0.10027	-0.0953613	-0.0236165	0.752235	0.888951	0.716537	0.772861			IPI00744851	IPI00953625	IPI00144293	IPI00179437	IPI00152503	IPI00102752
257508509	IPI00257508	IPI00257508	Collapsin response mediator protein 2;Dihydropyrimidinase-related protein 2;N2A3;Unc-33-like phosphoprotein 2;Dihydropyrimidinase-like 2 short form;cDNA FLJ53166, highly similar to Dihydropyrimidinase-related protein 2;Dihydropyrimidinase-like 2, isoform CRA_a;Dihydropyrimidinase-like 2 variant;cDNA FLJ35058 fis, clone OCBBF2018707, highly similar to DIHYDROPYRIMIDINASE RELATED PROTEIN-2	CRMP2;DPYSL2;ULIP2;hCG_17161	DPYSL2	509	T	3.11786e-164	0.0104699	0.0334032	0.66939	0.70022	0.886248	0.801506			IPI00782992		IPI00152503	IPI00216445	IPI00165506	IPI00106955
10700380	IPI00010700;IPI00893641;IPI00894143;IPI00964044;IPI00642817;IPI00953633;IPI00941272;IPI00942384;IPI00940401;IPI00854786;IPI00943144;IPI00952705;IPI00940543;IPI00084746;IPI00943318;IPI00941514;IPI00940875;IPI00940155;IPI00893120;IPI00942936;IPI00939397;IPI00942314;IPI00939969;IPI00885161;IPI00941298;IPI00940175	IPI00010700	HLA-B-associated transcript 2;Large proline-rich protein BAT2;Protein G2;cDNA FLJ56600, highly similar to Large proline-rich protein BAT2;cDNA FLJ56925, highly similar to Large proline-rich protein BAT2;HLA-B associated transcript 2;HLA-B-associated transcript 2;Large proline-rich protein BAT2;Protein G2;Putative uncharacterized protein BAT2;Putative uncharacterized protein ENSP00000404184;Putati…	BAT2;G2;BAT2;DAMA-236L13.4-001;BAT2;G2;BAT2;BAT2;BAT2;G2;BAT2;BAT2;G2	BAT2	380	S	0.00231654	0.404804	0.306541	0.741316	0.802747	0.729102	0.88288			IPI00807589		IPI00171636	IPI00217465	IPI00170934	IPI00144293
23035265	IPI00023035;IPI00902658	IPI00023035	Gibbon ape leukemia virus receptor 1;Leukemia virus receptor 1 homolog;Phosphate transporter 1;Sodium-dependent phosphate transporter 1;Solute carrier family 20 member 1;cDNA, FLJ93144, highly similar to Homo sapiens solute carrier family 20 (phosphate transporter), member 1 (SLC20A1), mRNA;Solute carrier family 20 (Phosphate transporter), member 1;Solute carrier family 20 (Phosphate transporter)…	GLVR1;PIT1;SLC20A1;hCG_15749	GLVR1	265	S	0.0149204	-0.246344	0.0337068	1.92018	0.735918	0.677339	1.08551			IPI00847415		IPI00179053	IPI00219301	IPI00171636	IPI00152082
23035269	IPI00023035;IPI00902658	IPI00023035	Gibbon ape leukemia virus receptor 1;Leukemia virus receptor 1 homolog;Phosphate transporter 1;Sodium-dependent phosphate transporter 1;Solute carrier family 20 member 1;cDNA, FLJ93144, highly similar to Homo sapiens solute carrier family 20 (phosphate transporter), member 1 (SLC20A1), mRNA;Solute carrier family 20 (Phosphate transporter), member 1;Solute carrier family 20 (Phosphate transporter)…	GLVR1;PIT1;SLC20A1;hCG_15749	GLVR1	269	S	0.0149204	-0.246344	0.0337068	1.92018	0.735918	0.677339	1.08551			IPI00922181		IPI00215965	IPI00221232	IPI00175136	IPI00170517
856116893	IPI00856116;IPI00856001;IPI00945423;IPI00292009;IPI00855763;IPI00945254;IPI00383645	IPI00856116	Palladin;Sarcoma antigen NY-SAR-77;SIH002;Palladin;Sarcoma antigen NY-SAR-77;SIH002;PALLD protein;Palladin;Sarcoma antigen NY-SAR-77;SIH002;Palladin, cytoskeletal associated protein;Palladin;Sarcoma antigen NY-SAR-77;SIH002;cDNA FLJ38193 fis, clone FCBBF1000280, highly similar to Homo sapiens palladin, cytoskeletal associated protein (PALLD), mRNA;Palladin;Sarcoma antigen NY-SAR-77;SIH002;Putativ…	CGI-151;KIAA0992;PALLD;CGI-151;KIAA0992;PALLD;PALLD;CGI-151;KIAA0992;PALLD;hCG_2026123;CGI-151;KIAA0992;PALLD;CGI-151;KIAA0992;PALLD;DKFZp586L0518	PALLD	893	S	2.10755e-05	-0.269467	-0.0106933	1.00202	0.336907	-0.903394	-1.40389			IPI00953625		IPI00216445	IPI00234252	IPI00178150	IPI00170934
646058604	IPI00646058;IPI00300631;IPI00942963;IPI00925702	IPI00646058	SAFB protein;Scaffold attachment factor B;cDNA FLJ76656, highly similar to Homo sapiens scaffold attachment factor B (SAFB), mRNA;cDNA FLJ59451, highly similar to Scaffold attachment factor B;cDNA FLJ54744, highly similar to Scaffold attachment factor B;cDNA FLJ59404, highly similar to Scaffold attachment factor B;HSP27 estrogen response element-TATA box-binding protein;Scaffold attachment factor…	SAFB;HAP;HET;SAFB;SAFB1;DKFZp779C1727	SAFB	604	S	0.013089	-0.503508	-0.517274	-0.400111	-1.05072	-1.01538	-1.23288					IPI00217465	IPI00257508	IPI00179053	IPI00171636
745406226	IPI00745406;IPI00744648;IPI00879552;IPI00218097;IPI00384432;IPI00479676;IPI00744288;IPI00385301;IPI00303397;IPI00748833;IPI00965149	IPI00745406	Cancer/testis antigen 89;C-Jun-amino-terminal kinase-interacting protein 4;Human lung cancer oncogene 6 protein;JNK-associated leucine-zipper protein;Mitogen-activated protein kinase 8-interacting protein 4;Proliferation-inducing protein 6;Protein highly expressed in testis;Sperm surface protein;Sperm-associated antigen 9;Sperm-specific protein;Sunday driver 1;cDNA FLJ61493, highly similar to C-j…	HLC6;HSS;KIAA0516;MAPK8IP4;SPAG9;SYD1;HLC6;HSS;KIAA0516;MAPK8IP4;SPAG9;SYD1;HLC6;HSS;KIAA0516;MAPK8IP4;SPAG9;SYD1;HLC4;HLC6;HSS;KIAA0516;MAPK8IP4;SPAG9;SYD1;HLC6;HSS;KIAA0516;MAPK8IP4;SPAG9;SYD1;SPAG9;HLC6;HSS;KIAA0516;MAPK8IP4;SPAG9;SYD1;HLC6;HSS;KIAA0516;MAPK8IP4;SPAG9;SYD1	SPAG9	226	T	0.0023834	-0.382471	-0.146992	0.410884	-0.918312	-2.01349	-1.05797					IPI00217661	IPI00289357	IPI00179437	IPI00175136
12345119	IPI00012345;IPI00215879;IPI00000015;IPI00915825;IPI00556297;IPI00012341;IPI00413654;IPI00908618	IPI00012345	Pre-mRNA-splicing factor SRP55;Splicing factor, arginine/serine-rich 6;cDNA FLJ76823, highly similar to Homo sapiens splicing factor, arginine/serine-rich 6 (SFRS6), mRNA;Pre-mRNA-splicing factor SRP55;Splicing factor, arginine/serine-rich 6;Pre-mRNA-splicing factor SRP75;Splicing factor, arginine/serine-rich 4;SRP001LB;cDNA FLJ76859, highly similar to Homo sapiens splicing factor, arginine/serin…	SFRS6;SRP55;SFRS6;SRP55;SFRS4;SRP75;hCG_23483;HRS;SFRS5;SRP40;hCG_21965;HRS;SFRS5;SRP40	SFRS6	119	S	0.00120873	-0.310028	-0.108638	-0.39155	-0.762599	-1.05483	-0.972918					IPI00218694	IPI00291570	IPI00216445	IPI00179437
216654548	IPI00216654;IPI00908873;IPI00292387	IPI00216654	140 kDa nucleolar phosphoprotein;Hepatitis C virus NS5A-transactivated protein 13;Nucleolar 130 kDa protein;Nucleolar and coiled-body phosphoprotein 1;Nucleolar phosphoprotein p130;cDNA, FLJ95131, highly similar to Homo sapiens nucleolar and coiled-body phosphoprotein 1 (NOLC1), mRNA;140 kDa nucleolar phosphoprotein;Hepatitis C virus NS5A-transactivated protein 13;Nucleolar 130 kDa protein;Nucleo…	KIAA0035;NOLC1;NS5ATP13;KIAA0035;NOLC1;NS5ATP13;KIAA0035;NOLC1;NS5ATP13;hCG_25636	KIAA0035	548	S	0.00015002	-0.641339	-0.558114	-0.36264	-0.378714	-1.00328	-0.949436					IPI00219301	IPI00296432	IPI00216654	IPI00180465
15208252	IPI00152082	IPI00152082	UPF0683 protein C7orf47	C7orf47	C7orf47	52	S	1.27194e-05	-0.462305	-0.587405	-0.465859	-0.71027	0.234492	-0.923848					IPI00219866	IPI00298258	IPI00217465	IPI00216654
477313233	IPI00477313;IPI00216592;IPI00909232;IPI00759596;IPI00759822;IPI00911096	IPI00477313	Heterogeneous nuclear ribonucleoproteins C1/C2;cDNA FLJ75154, highly similar to Homo sapiens heterogeneous nuclear ribonucleoprotein C (C1/C2), mRNA;cDNA, FLJ92712, highly similar to Homo sapiens heterogeneous nuclear ribonucleoprotein C (C1/C2) (HNRPC), transcript variant 1, mRNA;Heterogeneous nuclear ribonucleoprotein C (C1/C2), isoform CRA_b;Heterogeneous nuclear ribonucleoproteins C1/C2;cDNA,…	HNRNPC;HNRPC;hCG_41209;HNRNPC;HNRPC;hCG_1641229;hCG_41209;HNRNPC;HNRPC;HNRNPC;HNRPC	HNRNPC	233	S	2.27609e-27	-0.396722	0.0418518	-0.290374	-0.687138	-1.0069	-0.903651					IPI00221232	IPI00299507	IPI00218624	IPI00217465
64212405	IPI00064212	IPI00064212	Zinc finger protein 828	C13orf8;KIAA1802;ZNF828	ZNF828	405	S	0.00600272	-0.695058	0.0728344	0.275722	2.01198	-0.244178	-0.831832					IPI00257508	IPI00304527	IPI00219299	IPI00218624
234252330	IPI00234252	IPI00234252	BRG1-associated factor 155;SWI/SNF complex 155 kDa subunit;SWI/SNF complex subunit SMARCC1;SWI/SNF-related matrix-associated actin-dependent regulator of chromatin subfamily C member 1;cDNA FLJ57669, highly similar to SWI/SNF-related matrix-associatedactin-dependent regulator of chromatin subfamily C member 1;cDNA FLJ57671, highly similar to SWI/SNF-related matrix-associated actin-dependent regul…	BAF155;SMARCC1	SMARCC1	330	S	1.6044e-07	-0.161258	-0.191291	-0.399768	-0.835966	-0.648733	-0.78153					IPI00290444	IPI00307165	IPI00219301	IPI00219299
218123412	IPI00021812	IPI00021812	Desmoyokin;Neuroblast differentiation-associated protein AHNAK;cDNA FLJ57801, highly similar to Homo sapiens AHNAK nucleoprotein (desmoyokin) (AHNAK), transcript variant 1, mRNA;AHNAK-related protein;cDNA FLJ46846 fis, clone UTERU3004635, moderately similar to Neuroblast differentiation associated protein AHNAK;cDNA FLJ33834 fis, clone CTONG2004264, moderately similar to NEUROBLAST DIFFERENTIATIO…	AHNAK;PM227	AHNAK	3412	S	0.0179438	0.1005	-0.115927	-0.420414	-0.659265	-0.641398	-0.715542					IPI00291570	IPI00328293	IPI00219866	IPI00219301
641181148	IPI00641181;IPI00936328;IPI00937223	IPI00641181	Macrophage myristoylated alanine-rich C kinase substrate;MARCKS-like protein 1;MARCKS-related protein;MARCKS-like 1, isoform CRA_b	MARCKSL1;MLP;MRP;hCG_1788236	MARCKSL1	148	T	0.00425251	-0.442188	0.0598355	0.708761	-0.244902	-1.18112	-0.702434					IPI00291922	IPI00329488	IPI00221325	IPI00221232
644438454	IPI00644438;IPI00550547;IPI00964384	IPI00644438	Transmembrane protein 201;Novel protein	TMEM201;RP13-15M17.2;RP13-15M17.2-001	TMEM201	454	S	0.00277373	-0.0612885	-0.242366	-0.247337	-0.663606	-0.735039	-0.669548					IPI00293963	IPI00332499	IPI00234252	IPI00221325
456363111	IPI00456363;IPI00456359;IPI00456361;IPI00883782;IPI00456365;IPI00456367;IPI00456369;IPI00642402;IPI00639962;IPI00479363	IPI00456363	Ataxin-2 domain protein;Ataxin-2-like protein;Ataxin-2-related protein;ATXN2L protein;Ataxin-2 domain protein;Ataxin-2-like protein;Ataxin-2-related protein;Ataxin-2 domain protein;Ataxin-2-like protein;Ataxin-2-related protein;cDNA FLJ77026, highly similar to Homo sapiens ataxin 2-like (ATXN2L), transcript variant E, mRNA;Ataxin-2 domain protein;Ataxin-2-like protein;Ataxin-2-related protein;Ata…	A2D;A2LG;A2LP;A2RP;ATXN2L;A2D;A2LG;A2LP;A2RP;ATXN2L;A2D;A2LG;A2LP;A2RP;ATXN2L;A2D;A2LG;A2LP;A2RP;ATXN2L;A2D;A2LG;A2LP;A2RP;ATXN2L;A2D;A2LG;A2LP;A2RP;ATXN2L;A2D;A2LG;A2LP;A2RP;ATXN2L	A2D	111	S	9.49375e-23	-0.49044	-0.255002	0.696884	0.179939	-1.28061	-0.661718					IPI00296432	IPI00335437	IPI00257508	IPI00234252
18274693	IPI00018274;IPI00924546	IPI00018274	Epidermal growth factor receptor;Proto-oncogene c-ErbB-1;Receptor tyrosine-protein kinase erbB-1;cDNA FLJ76780, highly similar to Homo sapiens epidermal growth factor receptor (erythroblastic leukemia viral (v-erb-b) oncogene homolog, avian) (EGFR), transcript variant 1, mRNA;Cell proliferation-inducing protein 61;cDNA FLJ55514, highly similar to Epidermal growth factor receptor (EC 2.7.10.1);Cel…	EGFR;ERBB1;EGFR	EGFR	693	T	4.94636e-56	-0.302405	-0.0223005	1.10037	0.30684	-0.708419	-0.65669					IPI00304589	IPI00376199	IPI00289357	IPI00257508
7426822155	IPI00742682	IPI00742682	Nucleoprotein TPR;TPR protein;Tpr protein;Tpr	TPR;Tpr;tpr	TPR	2155	S	1.66442e-17	-0.439368	-0.312898	1.07881	-0.293803	-0.805513	-0.647037					IPI00305589	IPI00382470	IPI00290444	IPI00289357
9689931	IPI00096899	IPI00096899	DNA replication factor Cdt1;Double parked homolog;CDT1 protein	CDT1	CDT1	31	S	0.0101665	-0.669323	-0.133196	-0.644578	-0.469532	-1.02302	-0.57873					IPI00307165	IPI00397883	IPI00291922	IPI00289547
219866310	IPI00219866	IPI00219866	Zinc finger protein 265;Zinc finger Ran-binding domain-containing protein 2;Zinc finger, splicing	ZIS;ZNF265;ZRANB2	ZRANB2	310	S	2.72839e-12	0.0479913	-0.890909	-1.14838	-0.053811	-0.819893	-0.385483					IPI00328293	IPI00399265	IPI00303797	IPI00290444
807625299	IPI00807625;IPI00102670;IPI00942807;IPI00872076;IPI00642107;IPI00647034;IPI00921989;IPI00807407;IPI00952976	IPI00807625	Formin-binding protein 1;Formin-binding protein 17;FNBP1 protein;Formin-binding protein 1;Formin-binding protein 17;Formin binding protein 1;Formin-binding protein 1;Formin-binding protein 17;FNBP1 protein;Formin-binding protein 1;Formin-binding protein 17	FBP17;FNBP1;KIAA0554;FBP17;FNBP1;KIAA0554;FNBP1;RP11-409K20.4-004;FBP17;FNBP1;KIAA0554;FNBP1;FBP17;FNBP1;KIAA0554	FBP17	299	S	0.00109179	-0.374515	-0.778202	-0.703149	0.00402225	-0.780084	0.0872893					IPI00329488	IPI00410259	IPI00304527	IPI00291922
216445323	IPI00216445;IPI00028159;IPI00911043	IPI00216445	C-X-C chemokine receptor type 4;FB22;Fusin;HM89;LCR1;Leukocyte-derived seven transmembrane domain receptor;NPYRL;Stromal cell-derived factor 1 receptor;cDNA, FLJ92538, highly similar to Homo sapiens chemokine (C-X-C motif) receptor 4 (CXCR4), mRNA;Chemokine receptor CXCR4;C-X-C chemokine receptor type 4;FB22;Fusin;HM89;LCR1;Leukocyte-derived seven transmembrane domain receptor;NPYRL;Stromal cell-…	CXCR4;CXCR4	CXCR4	323	S	3.19549e-13	-0.495763	0.131988	-1.03283	1.08283	0.863247	0.15075					IPI00329526	IPI00411886	IPI00304589	IPI00304527
514301582	IPI00514301;IPI00555605;IPI00641315;IPI00644270	IPI00514301	Calcium/calmodulin-dependent serine protein kinase;Peripheral plasma membrane protein CASK;Protein lin-2 homolog;Calcium/calmodulin-dependent serine protein kinase;Peripheral plasma membrane protein CASK;Protein lin-2 homolog;Calcium/calmodulin-dependent serine protein kinase;Peripheral plasma membrane protein CASK;Protein lin-2 homolog;Putative uncharacterized protein CASK;Calcium/calmodulin-dep…	CASK;LIN2;CASK;LIN2;CASK;LIN2;CASK;RP11-540L11.1-012	CASK	582	S	0.0556907	0.561803	0.998404	0.618802	-0.480043	0.870855	0.194909					IPI00332499	IPI00418471	IPI00307165	IPI00307165
179053290	IPI00179053;IPI00642957	IPI00179053	Breast cancer anti-estrogen resistance protein 3;Novel SH2-containing protein 2;SH2 domain-containing protein 3B;cDNA FLJ30880 fis, clone FEBRA2004767, highly similar to Breast cancer anti-estrogen resistance protein 3;Breast cancer anti-estrogen resistance 3, isoform CRA_a;Breast cancer anti-estrogen resistance protein 3;Novel SH2-containing protein 2;SH2 domain-containing protein 3B;cDNA FLJ148…	BCAR3;NSP2;SH2D3B;UNQ271/PRO308;hCG_2028796;BCAR3;NSP2;SH2D3B;UNQ271/PRO308;hCG_2028796;RP5-1033H22.1-004	BCAR3	290	S	0.000332268	0.503633	0.498682	0.826599	0.774348	0.884154	0.329154					IPI00399265	IPI00464978	IPI00328293	IPI00328293
2303052	IPI00023030;IPI00871279	IPI00023030	Amino acid transporter A1;N-system amino acid transporter 2;Sodium-coupled neutral amino acid transporter 1;Solute carrier family 38 member 1;System A amino acid transporter 1;System N amino acid transporter 1;cDNA FLJ90316 fis, clone NT2RP2001495, weakly similar to Human transporter protein (g17);Putative uncharacterized protein SLC38A1	ATA1;NAT2;SAT1;SLC38A1;SNAT1;SLC38A1	ATA1	52	S	0.00730214	0.174385	0.786147	0.688583	0.476083	0.819778	0.408529					IPI00410069	IPI00470594	IPI00328306	IPI00328306
257508522	IPI00257508	IPI00257508	Collapsin response mediator protein 2;Dihydropyrimidinase-related protein 2;N2A3;Unc-33-like phosphoprotein 2;Dihydropyrimidinase-like 2 short form;cDNA FLJ53166, highly similar to Dihydropyrimidinase-related protein 2;Dihydropyrimidinase-like 2, isoform CRA_a;Dihydropyrimidinase-like 2 variant;cDNA FLJ35058 fis, clone OCBBF2018707, highly similar to DIHYDROPYRIMIDINASE RELATED PROTEIN-2	CRMP2;DPYSL2;ULIP2;hCG_17161	DPYSL2	522	S	1.72713e-10	0.179691	0.847516	0.690551	0.579604	0.932879	0.517639					IPI00410259	IPI00472160	IPI00329385	IPI00332499
304527869	IPI00304527	IPI00304527	Protein FAM83B	C6orf143;FAM83B	FAM83B	869	S	0.0565345	0.329555	-0.00228518	0.536948	0.850078	0.638464	0.607612					IPI00411886	IPI00477313	IPI00332499	IPI00382470
13269215	IPI00013269;IPI00332642;IPI00642125	IPI00013269	Uncharacterized protein C6orf106;Uncharacterized protein C6orf106;Novel protein	C6orf106;C6orf106;RP3-391O22.4;RP3-391O22.4-002	C6orf106	215	S	1.19629e-15	0.723464	0.293237	0.536053	0.579957	0.761821	0.627448					IPI00411901	IPI00549248	IPI00377245	IPI00397883
6937266	IPI00006937	IPI00006937	Non-canonical ubiquitin-conjugating enzyme 1;Ubiquitin-conjugating enzyme E2 J1;Yeast ubiquitin-conjugating enzyme UBC6 homolog E;cDNA FLJ52165, highly similar to Ubiquitin-conjugating enzyme E2 J1 (EC 6.3.2.19);Ubiquitin-conjugating enzyme E2, J1 (UBC6 homolog, yeast), isoform CRA_a;Ubiquitin-conjugating enzyme E2, J1 variant	CGI-76;HSPC153;HSPC205;NCUBE1;UBE2J1;hCG_33069	UBE2J1	266	S	1.93957e-08	-0.165256	0.180879	0.53047	0.852283	0.678428	0.63091					IPI00423874	IPI00550440	IPI00382470	IPI00410259
29081210	IPI00029081;IPI00000156	IPI00029081	DNA ligase 3;DNA ligase III;Polydeoxyribonucleotide synthase [ATP] 3;DNA ligase;DNA ligase 3;DNA ligase III;Polydeoxyribonucleotide synthase [ATP] 3;Ligase III, DNA, ATP-dependent;LIG3 protein	LIG3;LIG3	LIG3	210	S	0.0313903	0.114957	-0.100368	0.494467	0.623024	0.744701	0.63197					IPI00438229	IPI00619921	IPI00395536	IPI00410351
7968649	IPI00796864;IPI00641116;IPI00022018;IPI00790317	IPI00796864	Dolichyl-phosphate mannosyltransferase polypeptide 1, catalytic subunit;Dolichyl-phosphate mannosyltransferase polypeptide 1, catalytic subunit;Dolichol-phosphate mannose synthase;Dolichol-phosphate mannosyltransferase;Dolichyl-phosphate beta-D-mannosyltransferase;Mannose-P-dolichol synthase;Dolichyl-phosphate mannosyltransferase polypeptide 1, catalytic subunit;Dolichyl-phosphate mannosyltransfe…	DPM1;RP5-914P20.2-003;DPM1;RP5-914P20.2-005;DPM1;DPM1;RP5-914P20.2-004	DPM1	9	S	0.000424455	0.0913138	0.064457	0.0897693	0.710543	0.670301	0.633265					IPI00456363	IPI00641384	IPI00409590	IPI00411886
5858246	IPI00005858;IPI00470672	IPI00005858	Large tumor suppressor homolog 1;Serine/threonine-protein kinase LATS1;WARTS protein kinase;LATS homolog 1 variant;Large tumor suppressor homolog 1;Serine/threonine-protein kinase LATS1;WARTS protein kinase	LATS1;WARTS;LATS1;WARTS	LATS1	246	T	0.0177635	-0.00174263	0.295908	0.105142	0.855148	0.663703	0.645169					IPI00464952	IPI00644438	IPI00410259	IPI00418169
1794371103	IPI00179437;IPI00480141;IPI00895907;IPI00640298	IPI00179437	114 kDa Rho-specific guanine nucleotide exchange factor;Rho guanine nucleotide exchange factor 18;Septin-associated RhoGEF;114 kDa Rho-specific guanine nucleotide exchange factor;Rho guanine nucleotide exchange factor 18;Septin-associated RhoGEF;Putative uncharacterized protein ARHGEF18;114 kDa Rho-specific guanine nucleotide exchange factor;Rho guanine nucleotide exchange factor 18;Septin-associ…	ARHGEF18;KIAA0521;ARHGEF18;KIAA0521;ARHGEF18;KIAA0521	ARHGEF18	1103	S	0.022883	0.233858	0.0328968	0.160662	0.592766	0.650102	0.659526					IPI00514301	IPI00644712	IPI00411763	IPI00418471
289357469	IPI00289357	IPI00289357	Serine/threonine-protein kinase ULK1;Unc-51-like kinase 1	KIAA0722;ULK1	ULK1	469	S	0.00167956	0.0504498	-0.0175522	0.395392	0.670757	0.680735	0.71882					IPI00514438	IPI00646058	IPI00411886	IPI00425566
87255640	IPI00872556;IPI00301518;IPI00514212;IPI00935917;IPI00943310;IPI00386961;IPI00902783;IPI00963939	IPI00872556	cDNA FLJ52228, highly similar to Mps one binder kinase activator-like 1A;Mob1 alpha;Mob1 homolog 1B;Mps one binder kinase activator-like 1B;Protein Mob4B;Mob1 homolog 1A;Mob1B;Mps one binder kinase activator-like 1A;Protein Mob4A;Putative uncharacterized protein MOB4A;Putative uncharacterized protein MOBKL1B;Mob1 alpha;Mob1 homolog 1B;Mps one binder kinase activator-like 1B;Protein Mob4B;cDNA FLJ…	C2orf6;MOB4B;MOBK1B;MOBKL1B;MOB4A;MOBKL1A;MOBKL1B;C2orf6;MOB4B;MOBK1B;MOBKL1B;hCG_1641487;MOBKL1A	MOBK1B	40	T	7.8464e-10	0.090862	-0.0351828	0.882134	0.828626	0.448823	0.791854					IPI00550440	IPI00744851	IPI00411901	IPI00438229
21812216	IPI00021812	IPI00021812	Desmoyokin;Neuroblast differentiation-associated protein AHNAK;cDNA FLJ57801, highly similar to Homo sapiens AHNAK nucleoprotein (desmoyokin) (AHNAK), transcript variant 1, mRNA;AHNAK-related protein;cDNA FLJ46846 fis, clone UTERU3004635, moderately similar to Neuroblast differentiation associated protein AHNAK;cDNA FLJ33834 fis, clone CTONG2004264, moderately similar to NEUROBLAST DIFFERENTIATIO…	AHNAK;PM227	AHNAK	216	S	4.50809e-16	-0.44898	-0.284964	-0.207994	1.14012	0.925109	0.853436					IPI00641181	IPI00745406	IPI00418169	IPI00440932
942269591	IPI00942269;IPI00220901;IPI00926460;IPI00926241;IPI00552167	IPI00942269	Putative uncharacterized protein TBC1D4;Akt substrate of 160 kDa;TBC1 domain family member 4;Akt substrate of 160 kDa;TBC1 domain family member 4;Akt substrate of 160 kDa;TBC1 domain family member 4;TBC1 domain family, member 4	TBC1D4;AS160;KIAA0603;TBC1D4;AS160;KIAA0603;TBC1D4;AS160;KIAA0603;TBC1D4;RP11-159J2.3-004;TBC1D4	TBC1D4	591	S	0.0228745	0.0689385	0.233258	0.186501	0.754825	0.860147	0.961003					IPI00641384	IPI00746398	IPI00425566	IPI00456363
782992910	IPI00782992;IPI00785023	IPI00782992	300 kDa nuclear matrix antigen;Serine/arginine repetitive matrix protein 2;Serine/arginine-rich splicing factor-related nuclear matrix protein of 300 kDa;Splicing coactivator subunit SRm300;Tax-responsive enhancer element-binding protein 803;SRRM2 protein;Serine/arginine repetitive matrix 2, isoform CRA_a;KIAA0324;300 kDa nuclear matrix antigen;Serine/arginine repetitive matrix protein 2;Serine/a…	HSPC075;KIAA0324;SRL300;SRM300;SRRM2;hCG_15616;HSPC075;KIAA0324;SRL300;SRM300;SRRM2	SRRM2	910	S	0.27807	0.639322	0.39177	0.818196	-0.0989651	0.299702	0.968886					IPI00643465	IPI00782992	IPI00456363	IPI00464978
328306108	IPI00328306;IPI00953423	IPI00328306	Zinc finger CCCH domain-containing protein 11A;cDNA FLJ58196, highly similar to Zinc finger CCCH domain-containing protein 11A;ZC3H11A protein	KIAA0663;ZC3H11A;ZC3HDC11A;ZC3H11A	ZC3H11A	108	S	0.000420407	-0.515308	-0.1537	0.538637	-0.0808104	-1.2139	-1.26702					IPI00645179	IPI00796864	IPI00464952	IPI00472160
100731315	IPI00100731;IPI00956622	IPI00100731	Protein SH(2)A;SH2 domain-containing protein 4A;cDNA FLJ56399, highly similar to SH2 domain-containing protein 4A	SH2A;SH2D4A	SH2A	315	S	9.56366e-06	-0.521274	-0.340488	0.394514	-0.354573	-1.11775	-1.09976					IPI00654605	IPI00796934	IPI00464978	IPI00477313
6079268	IPI00006079;IPI00413671;IPI00413672;IPI00886854;IPI00886987;IPI00413673	IPI00006079	Bcl-2-associated transcription factor 1;BCLAF1 protein;Bcl-2-associated transcription factor 1;Bcl-2-associated transcription factor 1;Bcl-2-associated transcription factor 1;cDNA, FLJ79533, highly similar to Bcl-2-associated transcription factor 1	BCLAF1;BTF;KIAA0164;BCLAF1;BTF;KIAA0164;BCLAF1;BTF;KIAA0164;BCLAF1;BTF;KIAA0164	BCLAF1	268	S	2.84635e-08	-0.651929	-0.0817757	-0.0554714	-0.158076	-0.469778	-1.09618					IPI00657757	IPI00807589	IPI00470594	IPI00514438
289547100	IPI00289547;IPI00008965	IPI00289547	Transcription factor jun-D;Activator protein 1;p39;Proto-oncogene c-Jun;Transcription factor AP-1;V-jun avian sarcoma virus 17 oncogene homolog;JUN protein	JUND;JUN	JUND	100	S	0.0107692	-0.585137	-0.488647	0.4654	0.000576951	-0.521245	-1.0458					IPI00742682	IPI00829741	IPI00472160	IPI00514856
218624283	IPI00218624;IPI00218620;IPI00000192;IPI00218622;IPI00218619;IPI00218618;IPI00217930;IPI00748258;IPI00218621;IPI00218617;IPI00903283	IPI00218624	Bax antagonist selected in saccharomyces 1;Negative regulatory element-binding protein;Protein DBP-5;Protein SON;SON3;Bax antagonist selected in saccharomyces 1;Negative regulatory element-binding protein;Protein DBP-5;Protein SON;SON3;Bax antagonist selected in saccharomyces 1;Negative regulatory element-binding protein;Protein DBP-5;Protein SON;SON3;Bax antagonist selected in saccharomyces 1;Ne…	C21orf50;DBP5;HSPC310;HSPC312;KIAA1019;NREBP;SON;C21orf50;DBP5;HSPC310;HSPC312;KIAA1019;NREBP;SON;C21orf50;DBP5;HSPC310;HSPC312;KIAA1019;NREBP;SON;C21orf50;DBP5;HSPC310;HSPC312;KIAA1019;NREBP;SON;C21orf50;DBP5;HSPC310;HSPC312;KIAA1019;NREBP;SON;hCG_2008565;C21orf50;DBP5;HSPC310;HSPC312;KIAA1019;NREBP;SON;C21orf50;DBP5;HSPC310;HSPC312;KIAA1019;NREBP;SON;C21orf50;DBP5;HSPC310;HSPC312;KIAA1019;NREBP…	C21orf50	283	S	0.00603999	-0.342563	-0.200976	-0.0298973	-0.429932	-0.721513	-0.929243					IPI00744851	IPI00856116	IPI00472794	IPI00550440
438229473	IPI00438229;IPI00438230	IPI00438229	KRAB-associated protein 1;KRAB-interacting protein 1;Nuclear corepressor KAP-1;RING finger protein 96;Transcription intermediary factor 1-beta;Tripartite motif-containing protein 28;cDNA, FLJ94025, highly similar to Homo sapiens tripartite motif-containing 28 (TRIM28), mRNA;KRAB-associated protein 1;KRAB-interacting protein 1;Nuclear corepressor KAP-1;RING finger protein 96;Transcription intermed…	KAP1;RNF96;TIF1B;TRIM28;KAP1;RNF96;TIF1B;TRIM28	KAP1	473	S	2.07207e-21	-0.288651	-0.162906	0.854873	-0.422346	-0.530652	-0.844078					IPI00746398	IPI00872556	IPI00477313	IPI00619921
41847156	IPI00418471	IPI00418471	Vimentin;Vimentin variant 3;Vimentin variant 4;cDNA FLJ34494 fis, clone HLUNG2005030, highly similar to VIMENTIN;Vimentin, isoform CRA_a;Vimentin variant	VIM;hCG_22621	VIM	56	S	4.29919e-12	-0.154736	-0.18345	-0.0510703	-0.689324	-0.558735	-0.821852					IPI00782992	IPI00893315	IPI00514301	IPI00619952
13107547	IPI00013107;IPI00910790;IPI00432061;IPI00953619	IPI00013107	Splicing factor, arginine/serine-rich 16;Suppressor of white-apricot homolog 2;cDNA FLJ37362 fis, clone BRAMY2024004, highly similar to Splicing factor, arginine/serine-rich 16;cDNA FLJ54587, highly similar to Splicing factor, arginine/serine-rich 16;Splicing factor, arginine/serine-rich 16;Suppressor of white-apricot homolog 2;Putative uncharacterized protein SFRS16	SFRS16;SWAP2;UNQ2428/PRO4988;SFRS16;SWAP2;UNQ2428/PRO4988;SFRS16	SFRS16	547	S	0.0372703	-0.0526912	1.12638	0.082975	-0.343321	0.259425	-0.809846					IPI00785015	IPI00927614	IPI00514438	IPI00641181
884588	IPI00008845;IPI00946540;IPI00946378;IPI00947533;IPI00947160	IPI00008845	Zinc finger protein 639;Zinc finger protein ANC_2H01;Zinc finger protein ZASC1;Zinc finger protein 639, isoform CRA_a;Putative uncharacterized protein ZNF639;Putative uncharacterized protein ZNF639	ZASC1;ZNF639;hCG_16033;ZNF639;ZNF639	ZNF639	88	S	1.65215e-06	-0.264058	-0.164972	-0.126817	-0.533377	-0.673273	-0.712162					IPI00796934	IPI00941770	IPI00549248	IPI00641384
19169298	IPI00019169;IPI00644418	IPI00019169	cDNA, FLJ96508, Homo sapiens SH3-domain GRB2-like 1 (SH3GL1), mRNA;SH3 domain GRB2-like 1;SH3-domain GRB2-like 1;SH3-domain GRB2-like 1, isoform CRA_b;SH3GL1 protein;SH3-containing Grb-2-like 1 protein;cDNA FLJ58609, highly similar to SH3-containing GRB2-like protein 1;SH3GL1 protein	hCG_21932;SH3GL1;SH3GL1	hCG_21932	298	T	0.0288996	-0.253811	-0.225732	0.0504669	-0.258499	-0.629152	-0.674359					IPI00807589	IPI00942269	IPI00550440	IPI00643465
472160739	IPI00472160;IPI00643259;IPI00291316;IPI00940816	IPI00472160	Guanine nucleotide exchange factor H1;Microtubule-regulated Rho-GEF;Proliferating cell nucleolar antigen p40;Rho guanine nucleotide exchange factor 2;cDNA FLJ55568, highly similar to Rho/Rac guanine nucleotide exchange factor 2;Rho/rac guanine nucleotide exchange factor (GEF) 2, isoform CRA_a;Rho/rac guanine nucleotide exchange factor (GEF) 2;Guanine nucleotide exchange factor H1;Microtubule-regu…	ARHGEF2;KIAA0651;LFP40;hCG_1996334;ARHGEF2;RP11-336K24.3-004;ARHGEF2;KIAA0651;LFP40;ARHGEF2;KIAA0651;LFP40;hCG_1996334	ARHGEF2	739	S	0.0706039	-0.347422	-0.0508772	0.123401	-0.176052	-0.683799	-0.674187					IPI00807625	IPI00953625	IPI00619921	IPI00644438
2213251400	IPI00221325	IPI00221325	358 kDa nucleoporin;E3 SUMO-protein ligase RanBP2;Nuclear pore complex protein Nup358;Nucleoporin Nup358;p270;Ran-binding protein 2;Ran binding protein	NUP358;RANBP2	RANBP2	1400	S	0.12093	-0.510841	0.0867473	-0.31285	-0.567793	-0.896788	-0.66135					IPI00829741	IPI00955022	IPI00641181	IPI00644712
109512716	IPI00010951	IPI00010951	450 kDa epidermal antigen;Epiplakin;Putative uncharacterized protein DKFZp434G0719	EPIPL;EPPK1;DKFZp434G0719	EPIPL	2716	S	0.0752161	0.109844	-0.0113252	0.0395596	-0.435915	-0.782229	-0.645152					IPI00843802		IPI00641384	IPI00646058
514856416	IPI00514856;IPI00181306;IPI00029019;IPI00946257	IPI00514856	Protein NICE-4;Ubiquitin-associated protein 2-like;cDNA FLJ55671, highly similar to Ubiquitin-associated protein 2-like;Protein NICE-4;Ubiquitin-associated protein 2-like;Protein NICE-4;Ubiquitin-associated protein 2-like;cDNA FLJ54706, highly similar to Ubiquitin-associated protein 2-like;Protein NICE-4;Ubiquitin-associated protein 2-like	KIAA0144;NICE4;UBAP2L;KIAA0144;NICE4;UBAP2L;KIAA0144;NICE4;UBAP2L;KIAA0144;NICE4;UBAP2L	UBAP2L	416	S	0.0415571	0.701984	0.0164741	0.239031	-0.414346	-0.275398	-0.625907					IPI00856116		IPI00644438	IPI00657757
644712455	IPI00644712;IPI00893062;IPI00893179;IPI00889791	IPI00644712	70 kDa subunit of Ku antigen;ATP-dependent DNA helicase 2 subunit 1;ATP-dependent DNA helicase II 70 kDa subunit;CTC box-binding factor 75 kDa subunit;DNA repair protein XRCC6;Lupus Ku autoantigen protein p70;Thyroid-lupus autoantigen;X-ray repair complementing defective repair in Chinese hamster cells 6;X-ray repair cross-complementing protein 6;cDNA, FLJ96699, highly similar to Homo sapiens thy…	G22P1;XRCC6;CTA-216E10.7-005;XRCC6;G22P1;CTA-216E10.7-004;XRCC6;CTA-216E10.7-002;hCG_2013151;XRCC6	XRCC6	455	T	0.00589136	-0.165512	-0.163876	-0.435319	-1.02622	-0.536562	-0.608557					IPI00872556		IPI00645608	IPI00742682
937956295	IPI00937956;IPI00646028;IPI00807364;IPI00028718;IPI00607808;IPI00015580	IPI00937956	Putative uncharacterized protein FNBP1L;Formin-binding protein 1-like;Transducer of Cdc42-dependent actin assembly protein 1;cDNA FLJ61686;cDNA FLJ50855;cDNA, FLJ78880;Formin-binding protein 1-like;Transducer of Cdc42-dependent actin assembly protein 1;Formin-binding protein 1-like;Transducer of Cdc42-dependent actin assembly protein 1;Formin-binding protein 1-like;Transducer of Cdc42-dependent a…	FNBP1L;C1orf39;FNBP1L;TOCA1;C1orf39;FNBP1L;TOCA1;C1orf39;FNBP1L;TOCA1;C1orf39;FNBP1L;TOCA1;C1orf39;FNBP1L;TOCA1	FNBP1L	295	S	0.000208079	-0.105786	-0.0466156	-0.924645	-0.401184	-0.357976	-0.60018					IPI00880007		IPI00646058	IPI00744851
13721294	IPI00013721	IPI00013721	PRP4 kinase;PRP4 pre-mRNA-processing factor 4 homolog;Serine/threonine-protein kinase PRP4 homolog;cDNA FLJ51417, highly similar to Serine/threonine-protein kinase PRP4 homolog (EC 2.7.11.1)	KIAA0536;PRP4;PRP4H;PRP4K;PRPF4B	PRPF4B	294	S	0.0754012	-0.527344	-0.103525	-0.397467	-0.496807	-0.624045	-0.5978					IPI00893315		IPI00654605	IPI00745406
22558263	IPI00022558;IPI00760547;IPI00644618;IPI00893201	IPI00022558	Myelin protein zero-like protein 1;Protein zero-related;cDNA FLJ78597, highly similar to Homo sapiens myelin protein zero-like 1 (MPZL1), transcript variant 1, mRNA;cDNA, FLJ96614, Homo sapiens myelin protein zero-like 1 (MPZL1), mRNA;Myelin protein zero-like 1, isoform CRA_b;Myelin protein zero-like 1;Putative uncharacterized protein;Myelin protein zero-like protein 1;Protein zero-related;Myelin…	MPZL1;PZR;UNQ849/PRO1787;hCG_42390;MPZL1;PZR;UNQ849/PRO1787;MPZL1;PZR;UNQ849/PRO1787;MPZL1;RP1-313L4.1-006	MPZL1	263	Y	0.0021994	-0.529139	-0.0608234	-0.741807	0.281733	0.124508	-0.592677					IPI00926625		IPI00657757	IPI00782992
175136609	IPI00175136;IPI00929179	IPI00175136	One-twenty two protein 3;Putative RNA-binding protein 15B;RNA-binding motif protein 15B;RBM15B protein;RBM15B protein;Chromosome 3p21.1 gene sequence,	OTT3;RBM15B;RBM15B	RBM15B	609	S	0.00223439	-0.070823	-0.240921	-0.0928324	-0.0376368	-0.595276	-0.588019					IPI00937956		IPI00742682	IPI00789551
6379502	IPI00006379	IPI00006379	Nucleolar protein 5;Nucleolar protein 58;cDNA FLJ13913 fis, clone Y79AA1000231, highly similar to Nucleolar protein NOP5;cDNA FLJ56668, highly similar to Nucleolar protein NOP5	HSPC120;NOL5;NOP5;NOP58	NOP58	502	S	0.000732696	-0.535176	0.0639967	-0.413365	-1.04526	-0.614145	-0.563238					IPI00941770		IPI00744851	IPI00796864
13891262	IPI00013891;IPI00301503;IPI00472633;IPI00927500;IPI00927271;IPI00793887;IPI00927262;IPI00555647	IPI00013891	Transformer-2 protein homolog A;Transformer-2 protein homolog alpha;cDNA FLJ50614, highly similar to Transformer-2 protein homolog;cDNA FLJ50682, highly similar to Transformer-2 protein homolog;cDNA FLJ50689, highly similar to Transformer-2 protein homolog;cDNA, FLJ95674, Homo sapiens transformer-2 alpha (htra-2 alpha) (HSU53209), mRNA;Putative MAPK activating protein;Putative uncharacterized pro…	TRA2A;hCG_37979;HSU53209;SFRS10;TRA2B;DKFZp686F18120;SFRS10;TRA2B;hCG_20699	TRA2A	262	S	0.00562836	-0.691917	-0.416969	-0.581821	-0.821966	-0.545634	-0.560341					IPI00953625		IPI00745406	IPI00797574
257508514	IPI00257508	IPI00257508	Collapsin response mediator protein 2;Dihydropyrimidinase-related protein 2;N2A3;Unc-33-like phosphoprotein 2;Dihydropyrimidinase-like 2 short form;cDNA FLJ53166, highly similar to Dihydropyrimidinase-related protein 2;Dihydropyrimidinase-like 2, isoform CRA_a;Dihydropyrimidinase-like 2 variant;cDNA FLJ35058 fis, clone OCBBF2018707, highly similar to DIHYDROPYRIMIDINASE RELATED PROTEIN-2	CRMP2;DPYSL2;ULIP2;hCG_17161	DPYSL2	514	T	1.72713e-10	-0.520507	-0.349726	-0.874455	-0.505966	-0.586037	-0.474463					IPI00956559		IPI00782992	IPI00807589
549248139	IPI00549248;IPI00220740;IPI00455423;IPI00658013	IPI00549248	Nucleolar phosphoprotein B23;Nucleolar protein NO38;Nucleophosmin;Numatrin;Truncated nucleolar phosphoprotein B23;Nucleophosmin (Nucleolar phosphoprotein B23, numatrin), isoform CRA_a;NPM1 protein;Nucleolar phosphoprotein B23;Nucleolar protein NO38;Nucleophosmin;Numatrin;Nucleophosmin (Nucleolar phosphoprotein B23, numatrin);Nucleophosmin/B23.2;cDNA FLJ20465 fis, clone KAT06236	NPM;NPM1;hCG_1979311;NPM;NPM1;NPM1	NPM1	139	S	0.0364139	-0.173052	-0.488787	-0.311954	-0.691818	-0.626669	-0.379258							IPI00784320	IPI00856045
219866307	IPI00219866	IPI00219866	Zinc finger protein 265;Zinc finger Ran-binding domain-containing protein 2;Zinc finger, splicing	ZIS;ZNF265;ZRANB2	ZRANB2	307	S	2.72839e-12	-0.462619	-0.177059	-0.749839	-0.49138	-0.754029	-0.322554							IPI00796864	IPI00856116
399265189	IPI00399265;IPI00399267;IPI00399266;IPI00306825;IPI00399268;IPI00221178;IPI00743469	IPI00399265	Tumor protein D52-like 2;Tumor protein D52-like 2, isoform CRA_e;Tumor protein D52-like 2;Tumor protein D52-like 2, isoform CRA_d;Tumor protein D52-like 2;Tumor protein D54;Tumor protein D52-like 2;Tumor protein D54;cDNA FLJ52530, highly similar to Tumor protein D54;Tumor protein D52-like 2 isoform e variant;cDNA, FLJ95317, highly similar to Homo sapiens tumor protein D52-like 2 (TPD52L2), mRNA;T…	hCG_22755;RP4-591C20.2-003;TPD52L2;hCG_22755;RP4-591C20.2-007;TPD52L2;TPD52L2;TPD52L2;hCG_22755;TPD52L2;TPD52L2;DKFZp686A1765;hCG_22755;RP4-591C20.2-005	TPD52L2	189	S	2.66652e-24	-0.687281	-0.0730782	-0.328435	0.611243	0.363367	-0.283132							IPI00807589	IPI00872556
843802493	IPI00843802;IPI00180625;IPI00844266;IPI00942036	IPI00843802	Protein KIAA0284;Protein KIAA0284;Protein KIAA0284;cDNA FLJ54165	FAM68C;KIAA0284;FAM68C;KIAA0284;FAM68C;KIAA0284	FAM68C	493	S	0.0482839	0.0600932	-0.625516	-0.595533	-0.51747	-0.184432	-0.23096							IPI00807625	IPI00873344
30431563	IPI00030431	IPI00030431	Anthrax toxin receptor 1;Tumor endothelial marker 8	ANTXR1;ATR;TEM8	ANTXR1	563	S	0.0637996	-0.218471	0.481929	0.654161	0.0432647	0.634098	-0.136448							IPI00856045	IPI00883896
472160980	IPI00472160;IPI00643259;IPI00291316;IPI00940816	IPI00472160	Guanine nucleotide exchange factor H1;Microtubule-regulated Rho-GEF;Proliferating cell nucleolar antigen p40;Rho guanine nucleotide exchange factor 2;cDNA FLJ55568, highly similar to Rho/Rac guanine nucleotide exchange factor 2;Rho/rac guanine nucleotide exchange factor (GEF) 2, isoform CRA_a;Rho/rac guanine nucleotide exchange factor (GEF) 2;Guanine nucleotide exchange factor H1;Microtubule-regu…	ARHGEF2;KIAA0651;LFP40;hCG_1996334;ARHGEF2;RP11-336K24.3-004;ARHGEF2;KIAA0651;LFP40;ARHGEF2;KIAA0651;LFP40;hCG_1996334	ARHGEF2	980	S	3.0979e-17	-0.0203679	-0.00621997	-0.114863	0.831943	0.769227	-0.0014292							IPI00856116	IPI00893315
102521119	IPI00010252;IPI00221114;IPI00748247	IPI00010252	E3 ubiquitin-protein ligase TRIM33;Ectodermin homolog;RET-fused gene 7 protein;Transcription intermediary factor 1-gamma;Tripartite motif-containing protein 33;E3 ubiquitin-protein ligase TRIM33;Ectodermin homolog;RET-fused gene 7 protein;Transcription intermediary factor 1-gamma;Tripartite motif-containing protein 33;cDNA FLJ13372 fis, clone PLACE1000706, highly similar to Transcription intermed…	KIAA1113;RFG7;TIF1G;TRIM33;KIAA1113;RFG7;TIF1G;TRIM33	KIAA1113	1119	S	0.0564312	-0.261903	0.0368435	1.47721	0.713159	0.352331	0.0341652							IPI00873344	IPI00930290
296432720	IPI00296432;IPI00909451;IPI00908727;IPI00658007;IPI00386012	IPI00296432	IWS1-like protein;Protein IWS1 homolog;cDNA FLJ59547, highly similar to IWS1 homolog;cDNA FLJ54017, highly similar to IWS1 homolog;cDNA FLJ53983, highly similar to IWS1 homolog;IWS1-like protein;Protein IWS1 homolog;Putative uncharacterized protein IWS1;IWS1-like protein;Protein IWS1 homolog	IWS1;IWS1L;IWS1;IWS1L;IWS1;IWS1L	IWS1	720	S	0.0250408	-0.218448	-0.0403073	1.05088	0.628558	0.348886	0.0455658							IPI00878252	IPI00937956
218125110	IPI00021812;IPI00555610	IPI00021812	Desmoyokin;Neuroblast differentiation-associated protein AHNAK;cDNA FLJ57801, highly similar to Homo sapiens AHNAK nucleoprotein (desmoyokin) (AHNAK), transcript variant 1, mRNA;AHNAK-related protein;cDNA FLJ46846 fis, clone UTERU3004635, moderately similar to Neuroblast differentiation associated protein AHNAK;cDNA FLJ33834 fis, clone CTONG2004264, moderately similar to NEUROBLAST DIFFERENTIATIO…	AHNAK;PM227;AHNAK	AHNAK	5110	S	0.0102532	-0.0807737	0.0237294	1.10541	0.698544	0.392078	0.076293							IPI00893315	IPI00941770
329488936	IPI00329488;IPI00719587;IPI00954441;IPI00967195;IPI00383728;IPI00954481;IPI00954457;IPI00954546;IPI00954474;IPI00745593	IPI00329488	Abelson murine leukemia viral oncogene homolog 2;Abelson-related gene protein;Tyrosine-protein kinase ABL2;Tyrosine-protein kinase ARG;Abelson murine leukemia viral oncogene homolog 2;Abelson-related gene protein;Tyrosine-protein kinase ABL2;Tyrosine-protein kinase ARG;Abl2 isoform 1BSCTL;Putative uncharacterized protein ABL2;V-abl Abelson murine leukemia viral oncogene homolog 2 (Arg, Abelson-re…	ABL2;ABLL;ARG;ABL2;ABLL;ARG;ABL2;hCG_23565;ABL2;ABLL;ARG;ABL2;ABLL;ARG	ABL2	936	S	0.00289316	-0.0468994	-0.0693062	0.771379	0.604082	0.0436407	0.0936067							IPI00910470	IPI00942269
7463981089	IPI00746398;IPI00100453;IPI00386049;IPI00514187;IPI00856026;IPI00478744	IPI00746398	DENN domain-containing protein 4C;cDNA FLJ45834 fis, clone NT2RP8007920;cDNA FLJ53183;cDNA FLJ54514;DENN domain-containing protein 4C;DENN domain-containing protein 4C;DENN domain-containing protein 4C;DENN domain-containing protein 4C;Putative uncharacterized protein DENND4C;DENN domain-containing protein 4C;cDNA FLJ20686 fis, clone KAIA3040	C9orf55;C9orf55B;DENND4C;C9orf55;C9orf55B;DENND4C;C9orf55;C9orf55B;DENND4C;C9orf55;C9orf55B;DENND4C;C9orf55;C9orf55B;DENND4C;C9orf55;C9orf55B;DENND4C	C9orf55	1089	S	0.0196425	0.222757	0.414028	1.36255	0.897512	0.24044	0.129853							IPI00925217	IPI00953625
7829921682	IPI00782992;IPI00785023	IPI00782992	300 kDa nuclear matrix antigen;Serine/arginine repetitive matrix protein 2;Serine/arginine-rich splicing factor-related nuclear matrix protein of 300 kDa;Splicing coactivator subunit SRm300;Tax-responsive enhancer element-binding protein 803;SRRM2 protein;Serine/arginine repetitive matrix 2, isoform CRA_a;KIAA0324;300 kDa nuclear matrix antigen;Serine/arginine repetitive matrix protein 2;Serine/a…	HSPC075;KIAA0324;SRL300;SRM300;SRRM2;hCG_15616;HSPC075;KIAA0324;SRL300;SRM300;SRRM2	SRRM2	1682	S	0.329522	0.332816	0.185126	0.634872	0.635449	0.196232	0.160139							IPI00930290
267812204	IPI00026781	IPI00026781	[Acyl-carrier-protein] S-acetyltransferase;[Acyl-carrier-protein] S-malonyltransferase;3-hydroxypalmitoyl-[acyl-carrier-protein] dehydratase;3-oxoacyl-[acyl-carrier-protein] reductase;3-oxoacyl-[acyl-carrier-protein] synthase;Enoyl-[acyl-carrier-protein] reductase;Fatty acid synthase;Oleoyl-[acyl-carrier-protein] hydrolase;FASN protein	FAS;FASN	FAS	2204	T	8.13961e-06	-0.198884	0.208052	1.28345	0.92001	0.187966	0.177136							IPI00941770
1033919	IPI00010339	IPI00010339	6-pyruvoyl tetrahydrobiopterin synthase	PTS	PTS	19	S	0.0103966	-0.706479	-0.142274	0.406754	0.589574	0.54871	0.244504							IPI00942269
1938021	IPI00019380	IPI00019380	80 kDa nuclear cap-binding protein;Nuclear cap-binding protein subunit 1	CBP80;NCBP;NCBP1	CBP80	21	T	9.9304e-05	-0.251173	-0.107862	1.52817	0.93912	-0.520898	0.25765							IPI00953625
784320914	IPI00784320	IPI00784320	Protein FAM83H	FAM83H	FAM83H	914	S	0.00361585	0.11871	1.65913	0.0735461	0.109451	1.4731	0.267002
6413841964	IPI00641384;IPI00031242;IPI00166487;IPI00896436;IPI00219314	IPI00641384	Protein transport protein Sec16A;SEC16 homolog A;SEC16A protein;Protein transport protein Sec16A;SEC16 homolog A;SEC16A protein;Protein transport protein Sec16A;SEC16 homolog A;SEC16A protein;cDNA FLJ52782;cDNA, FLJ79093;Protein transport protein Sec16A;SEC16 homolog A;Protein transport protein Sec16A;SEC16 homolog A	KIAA0310;SEC16;SEC16A;SEC16L;KIAA0310;SEC16;SEC16A;SEC16L;KIAA0310;SEC16;SEC16A;SEC16L;KIAA0310;SEC16;SEC16A;SEC16L;KIAA0310;SEC16;SEC16A;SEC16L	SEC16	1964	S	2.40279e-25	-0.039368	0.0404724	0.959622	0.658783	0.237488	0.281342
291570340	IPI00291570	IPI00291570	Caspase-2;Caspase-2 subunit p12;Caspase-2 subunit p13;Caspase-2 subunit p18;Neural precursor cell expressed developmentally down-regulated protein 2;Protease ICH-1;cDNA FLJ59132, highly similar to Caspase-2 (EC 3.4.22.-);cDNA FLJ58462, highly similar to Caspase-2 (EC 3.4.22.-);HCG20684, isoform CRA_c;HCG20684, isoform CRA_b	CASP2;ICH1;NEDD2;hCG_20684	CASP2	340	S	2.72441e-12	0.241942	0.216157	0.753005	-1.15187	-0.179879	0.305992
298258266	IPI00298258;IPI00478689;IPI00908653	IPI00298258	Unc-13 homolog B (C. elegans);UNC13B protein;UNC13B variant protein;Munc13-2;Protein unc-13 homolog B;cDNA FLJ60121, highly similar to Unc-13 homolog B	RP11-395N21.1-002;UNC13B;UNC13B variant protein;UNC13;UNC13B	RP11-395N21.1-002	266	S	0.0299449	0.233502	0.68397	0.127237	0.635767	0.118163	0.330751
464952325	IPI00464952;IPI00641287;IPI00641842;IPI00641957	IPI00464952	Arginine-rich 54 kDa nuclear protein;Splicing factor, arginine/serine-rich 11;Splicing factor, arginine/serine-rich 11;Splicing factor, arginine/serine-rich 11, isoform CRA_b;Splicing factor, arginine/serine-rich 11;Putative uncharacterized protein DKFZp686D02116;Putative uncharacterized protein DKFZp686P22142;SFRS11 protein;Putative uncharacterized protein DKFZp686M13204;Splicing factor, arginin…	SFRS11;hCG_22837;RP4-677H15.3-002;SFRS11;RP4-677H15.3-004;SFRS11;DKFZp686D02116;DKFZp686P22142;SFRS11;DKFZp686M13204;RP4-677H15.3-003	SFRS11	325	T	0.00484977	0.0143616	0.160017	0.877666	0.530304	0.748595	0.368113
218125830	IPI00021812;IPI00555610	IPI00021812	Desmoyokin;Neuroblast differentiation-associated protein AHNAK;cDNA FLJ57801, highly similar to Homo sapiens AHNAK nucleoprotein (desmoyokin) (AHNAK), transcript variant 1, mRNA;AHNAK-related protein;cDNA FLJ46846 fis, clone UTERU3004635, moderately similar to Neuroblast differentiation associated protein AHNAK;cDNA FLJ33834 fis, clone CTONG2004264, moderately similar to NEUROBLAST DIFFERENTIATIO…	AHNAK;PM227;AHNAK	AHNAK	5830	S	0.0102623	0.802376	0.345764	-0.335335	0.456771	0.83888	0.378273
464978562	IPI00464978	IPI00464978	Insulin receptor substrate 2;Insulin receptor substrate-2;Insulin receptor substrate 2 insertion mutant	IRS2;irs-2	IRS2	562	S	1.71947e-05	-0.523061	-0.729073	0.408168	0.834057	-0.327019	0.389305
4468386	IPI00044683;IPI00871190;IPI00658092;IPI00383226;IPI00915802	IPI00044683	Amyotrophic lateral sclerosis 2 chromosomal region candidate gene 4 protein;cDNA FLJ58225, highly similar to Amyotrophic lateral sclerosis 2 chromosomalregion candidate gene 4 protein;Amyotrophic lateral sclerosis 2 chromosomal region candidate gene 4 protein;Potential LAG1 interactor	ALS2CR4;ALS2CR4	ALS2CR4	86	S	0.00917845	-0.267301	-0.525013	0.696617	1.44086	0.186037	0.393038
4119011209	IPI00411901;IPI00854821;IPI00514780	IPI00411901	Discs large protein P-dlg;Disks large homolog 5;Placenta and prostate DLG;Discs large protein P-dlg;Disks large homolog 5;Placenta and prostate DLG;Discs large protein P-dlg;Disks large homolog 5;Placenta and prostate DLG;cDNA, FLJ95640, highly similar to Homo sapiens discs, large (Drosophila) homolog 5 (DLG5), mRNA	DLG5;KIAA0583;PDLG;DLG5;KIAA0583;PDLG;DLG5;KIAA0583;PDLG	DLG5	1209	S	0.00691237	0.032964	-0.369762	0.589859	0.368303	0.655845	0.475481
829741268	IPI00829741;IPI00329245	IPI00829741	Ankyrin repeat and LEM domain-containing protein 2;cDNA FLJ13999 fis, clone Y79AA1002234, highly similar to Homo sapiens KIAA0692 protein;Ankyrin repeat and LEM domain-containing protein 2	ANKLE2;KIAA0692;ANKLE2;KIAA0692	ANKLE2	268	S	0.0269738	0.070294	0.109103	0.735869	0.615088	0.425919	0.479272
32952641	IPI00329526;IPI00909999;IPI00909326	IPI00329526	Cell division cycle protein 20 homolog;p55CDC;CDC20 cell division cycle 20 homolog (S. cerevisiae), isoform CRA_a;cDNA FLJ59100, highly similar to Cell division cycle protein 20 homolog;cDNA FLJ51449, highly similar to Cell division cycle protein 20 homolog	CDC20;hCG_23164	CDC20	41	S	0.0463696	0.582267	0.719091	0.75232	-0.09803	0.504795	0.490734
1525039	IPI00152503;IPI00549221	IPI00152503	B-lymphoma- and BAL-associated protein;E3 ubiquitin-protein ligase DTX3L;Protein deltex-3-like;Rhysin-2;B-lymphoma- and BAL-associated protein;E3 ubiquitin-protein ligase DTX3L;Protein deltex-3-like;Rhysin-2	BBAP;DTX3L;BBAP;DTX3L	DTX3L	9	S	0.0120031	0.213291	0.001731	0.58602	0.375958	0.665313	0.513719
796934158	IPI00796934;IPI00419919	IPI00796934	cDNA FLJ78093, highly similar to Homo sapiens ribosomal protein L29 (RPL29), mRNA;60S ribosomal protein L29;Cell surface heparin-binding protein HIP;Ribosomal protein L29 (RPL29) pseudogene;Ribosomal protein L29	RPL29;RP11-632C17__A.1-001	RPL29	158	S	0.00554765	-0.232358	-0.370652	1.58232	1.95036	0.417754	0.519539
21290455	IPI00021290;IPI00394838;IPI00939422;IPI00935456	IPI00021290	ATP-citrate (pro-S-)-lyase;ATP-citrate synthase;Citrate cleavage enzyme;cDNA FLJ56442, highly similar to ATP-citrate synthase (EC 2.3.3.8);ACLY variant protein;cDNA FLJ37765 fis, clone BRHIP2024742, highly similar to ATP-CITRATE;cDNA FLJ55447, highly similar to ATP-citrate synthase (EC 2.3.3.8)	ACLY;ACLY variant protein	ACLY	455	S	4.62754e-09	0.0748875	0.089416	0.811882	0.66044	0.402221	0.52276
4095901593	IPI00409590;IPI00409591;IPI00409593;IPI00291802	IPI00409590	F-box only protein 20;LIM domain only protein 7;LOMP;F-box only protein 20;LIM domain only protein 7;LOMP;F-box only protein 20;LIM domain only protein 7;LOMP;F-box only protein 20;LIM domain only protein 7;LOMP;cDNA FLJ53272, highly similar to Homo sapiens LIM domain 7 (LMO7), mRNA	FBX20;FBXO20;KIAA0858;LMO7;FBX20;FBXO20;KIAA0858;LMO7;FBX20;FBXO20;KIAA0858;LMO7;FBX20;FBXO20;KIAA0858;LMO7	FBX20	1593	S	8.58841e-06	0.159132	0.627943	0.143393	0.227458	0.723346	0.527885
654605460	IPI00654605;IPI00867630;IPI00645814;IPI00030012	IPI00654605	Arginine/proline-rich coiled-coil domain-containing protein 1;MAP7 domain-containing protein 1;Proline/arginine-rich coiled-coil domain-containing protein 1;Putative uncharacterized protein MAP7D1;Arginine/proline rich coiled-coil 1, isoform CRA_b;MAP7D1 protein;Arginine/proline-rich coiled-coil domain-containing protein 1;MAP7 domain-containing protein 1;Proline/arginine-rich coiled-coil domain-…	KIAA1187;MAP7D1;PARCC1;PP2464;RPRC1;hCG_38280;KIAA1187;MAP7D1;PARCC1;PP2464;RPRC1;hCG_38280;KIAA1187;MAP7D1;PARCC1;PP2464;RPRC1;MAP7D1	MAP7D1	460	S	0.00691286	0.224821	0.319601	0.673828	0.435249	0.608925	0.536989
47059439	IPI00470594;IPI00946126;IPI00855711;IPI00855815;IPI00855947	IPI00470594	Putative MAPK-activating protein PM18/PM20/PM22;UPF0485 protein C1orf144;cDNA FLJ54298;Putative uncharacterized protein C1orf144;Putative MAPK-activating protein PM18/PM20/PM22;UPF0485 protein C1orf144;Putative MAPK-activating protein PM18/PM20/PM22;UPF0485 protein C1orf144;Putative MAPK-activating protein PM18/PM20/PM22;UPF0485 protein C1orf144	C1orf144;C1orf144;C1orf144;C1orf144;C1orf144	C1orf144	39	S	3.74427e-13	0.0300706	0.204671	0.181929	0.731845	0.817637	0.571716
39788393	IPI00397883	IPI00397883	Uncharacterized protein FLJ45252	0	0	93	S	4.84668e-10	-0.0159428	-0.0138733	0.312549	0.627072	0.546805	0.609447
856045593	IPI00856045;IPI00884904	IPI00856045	Protein AHNAK2;Protein AHNAK2	AHNAK2;C14orf78;KIAA2019;AHNAK2;C14orf78;KIAA2019	AHNAK2	593	S	0.00911141	0.317359	0.0664933	0.334568	0.56194	0.662256	0.618964
41816930	IPI00418169;IPI00455315;IPI00334627;IPI00797556;IPI00909509;IPI00798111	IPI00418169	Annexin A2;Annexin II;Annexin-2;Calpactin I heavy chain;Calpactin-1 heavy chain;Chromobindin-8;Lipocortin II;p36;Placental anticoagulant protein IV;Protein I;Annexin A2;Annexin II;Annexin-2;Calpactin I heavy chain;Calpactin-1 heavy chain;Chromobindin-8;Lipocortin II;p36;Placental anticoagulant protein IV;Protein I;Annexin A2 pseudogene 2;Lipocortin II pseudogene;Putative annexin A2-like protein;c…	ANX2;ANX2L4;ANXA2;CAL1H;LPC2D;ANX2;ANX2L4;ANXA2;CAL1H;LPC2D;ANX2L2;ANX2P2;ANXA2P2;LPC2B	ANX2	30	S	3.95322e-08	-0.0490604	0.0304473	-0.0544372	0.571114	0.684287	0.718968
873344200	IPI00873344;IPI00619958;IPI00896474;IPI00941154;IPI00956307	IPI00873344	Protein N8;Tumor protein D52;Protein N8;Tumor protein D52;Prostate leucine zipper isoform 4;Protein N8;Tumor protein D52;Putative uncharacterized protein TPD52;cDNA FLJ52544, highly similar to Homo sapiens tumor protein D52 (TPD52), transcript variant 2, mRNA;Putative uncharacterized protein TPD52;Prostate leucine zipper variant 1;Prostate leucine zipper variant 2;Prostate leucine zipper isoform …	TPD52;TPD52;PrLZ;TPD52;TPD52;PrLZ;TPD52	TPD52	200	S	0.0472202	0.272335	0.560978	0.139077	0.455802	1.24663	0.755152
4255661590	IPI00425566;IPI00425560;IPI00425562	IPI00425566	Protein LAP4;Protein scribble homolog;Protein LAP4;Protein scribble homolog;SCRIB protein	CRIB1;KIAA0147;LAP4;SCRB1;SCRIB;VARTUL;CRIB1;KIAA0147;LAP4;SCRB1;SCRIB;VARTUL	CRIB1	1590	S	1.15041e-46	0.256606	0.147889	0.179001	0.513913	0.703968	0.760594
930290566	IPI00930290;IPI00908515;IPI00549384;IPI00759680;IPI00479047	IPI00930290	Bromodomain-containing protein 9;Rhabdomyosarcoma antigen MU-RMS-40.8;cDNA FLJ58589, highly similar to Bromodomain-containing protein 9;Bromodomain-containing protein 9;Rhabdomyosarcoma antigen MU-RMS-40.8;Bromodomain-containing protein 9;Rhabdomyosarcoma antigen MU-RMS-40.8;cDNA FLJ61450, highly similar to Bromodomain-containing protein 9;Bromodomain-containing protein 9;Rhabdomyosarcoma antigen…	BRD9;UNQ3040/PRO9856;BRD9;UNQ3040/PRO9856;BRD9;UNQ3040/PRO9856;BRD9;UNQ3040/PRO9856;DKFZp434D0711	BRD9	566	S	0.000905225	0.343048	0.0234205	-0.0255588	-0.0563107	0.687785	0.83941
856045280	IPI00856045;IPI00884904	IPI00856045	Protein AHNAK2;Protein AHNAK2	AHNAK2;C14orf78;KIAA2019;AHNAK2;C14orf78;KIAA2019	AHNAK2	280	S	0.00584627	0.479187	0.43259	0.471448	0.382395	0.644703	0.857486
2192991843	IPI00219299	IPI00219299	Talin-2	KIAA0320;TLN2	TLN2	1843	T	0.0345734	0.150493	0.00757611	0.0705267	0.563969	0.763132	0.863382
170934772	IPI00170934	IPI00170934	LKB1-interacting protein 1;Serine/threonine-protein kinase 11-interacting protein;cDNA FLJ60119, highly similar to Homo sapiens serine/threonine kinase 11 interacting protein (STK11IP), mRNA;Putative uncharacterized protein STK11IP	KIAA1898;LIP1;LKB1IP;STK11IP;STK11IP1	STK11IP	772	S	0.00582024	0.0216159	-0.0079548	0.0690147	0.213061	0.614884	0.888111
6675646	IPI00006675;IPI00908369;IPI00867698	IPI00006675	ATP-binding cassette sub-family C member 4;MRP/cMOAT-related ABC transporter;Multidrug resistance-associated protein 4;Multi-specific organic anion transporter B;cDNA FLJ77042, highly similar to Homo sapiens ATP-binding cassette, sub-family C (CFTR/MRP), member 4, mRNA;ABC transporter MOAT-B isoform;ATP-binding cassette sub-family C member 4;MRP/cMOAT-related ABC transporter;Multidrug resistance-…	ABCC4;MRP4;MOAT-B;ABCC4;MRP4;ABCC4;hCG_2039665	ABCC4	646	T	2.19859e-09	0.0461426	0.242488	-0.00218012	0.408378	-0.379194	-2.83672
102752700	IPI00102752;IPI00220717;IPI00220716	IPI00102752	One-twenty two protein 1;Putative RNA-binding protein 15;RNA-binding motif protein 15;RNA binding motif protein 15 isoform L2;RBM15 protein;RNA binding motif protein 15 variant;One-twenty two protein 1;Putative RNA-binding protein 15;RNA-binding motif protein 15;One-twenty two protein 1;Putative RNA-binding protein 15;RNA-binding motif protein 15	OTT;OTT1;RBM15;OTT;OTT1;RBM15;OTT;OTT1;RBM15	OTT	700	S	0.010555	-0.158991	-0.420603	0.0220482	-0.197339	-0.226814	-0.955847
2186241737	IPI00218624;IPI00218620;IPI00000192;IPI00218622;IPI00218619;IPI00218618;IPI00217930;IPI00748258;IPI00218621	IPI00218624	Bax antagonist selected in saccharomyces 1;Negative regulatory element-binding protein;Protein DBP-5;Protein SON;SON3;Bax antagonist selected in saccharomyces 1;Negative regulatory element-binding protein;Protein DBP-5;Protein SON;SON3;Bax antagonist selected in saccharomyces 1;Negative regulatory element-binding protein;Protein DBP-5;Protein SON;SON3;Bax antagonist selected in saccharomyces 1;Ne…	C21orf50;DBP5;HSPC310;HSPC312;KIAA1019;NREBP;SON;C21orf50;DBP5;HSPC310;HSPC312;KIAA1019;NREBP;SON;C21orf50;DBP5;HSPC310;HSPC312;KIAA1019;NREBP;SON;C21orf50;DBP5;HSPC310;HSPC312;KIAA1019;NREBP;SON;C21orf50;DBP5;HSPC310;HSPC312;KIAA1019;NREBP;SON;hCG_2008565;C21orf50;DBP5;HSPC310;HSPC312;KIAA1019;NREBP;SON;C21orf50;DBP5;HSPC310;HSPC312;KIAA1019;NREBP;SON;C21orf50;DBP5;HSPC310;HSPC312;KIAA1019;NREBP…	C21orf50	1737	S	0.000282181	-0.474372	-0.240598	0.284869	-0.149845	-0.477763	-0.888157
14533484	IPI00014533;IPI00220833;IPI00384556	IPI00014533	Autoantigen NOR-90;Nucleolar transcription factor 1;Upstream-binding factor 1;cDNA FLJ77827, highly similar to Human upstream binding factor (hUBF);Autoantigen NOR-90;Nucleolar transcription factor 1;Upstream-binding factor 1;cDNA FLJ53802, highly similar to Nucleolar transcription factor 1;Upstream binding transcription factor, RNA polymerase I, isoform CRA_a;cDNA FLJ53818, highly similar to Nuc…	UBF;UBF1;UBTF;UBF;UBF1;UBTF;hCG_30294;UBTF	UBF	484	S	0.07411	-0.552098	-0.235071	-0.323372	-0.462989	-0.487722	-0.831672
789551195	IPI00789551;IPI00017297;IPI00967721;IPI00966657	IPI00789551	Putative uncharacterized protein MATR3;Matrin-3;cDNA FLJ53172, highly similar to Matrin-3;HCG1981097, isoform CRA_a;Putative uncharacterized protein DKFZp686K23100	MATR3;KIAA0723;MATR3;hCG_1981097;DKFZp686K23100	MATR3	195	S	1.16654e-06	-0.527076	0	0.118626	-0.339364	0	-0.794265
7975743019	IPI00797574;IPI00964077	IPI00797574	Biorientation of chromosomes in cell division protein 1-like;Protein FAM44A;cDNA FLJ54426	BOD1L;FAM44A;KIAA1327	BOD1L	3019	S	0.0644175	-0.233316	-0.0986369	-0.0861398	-0.263026	-0.0288628	-0.745999
6052121	IPI00060521	IPI00060521	FLYWCH family member 2	FLYWCH2	FLYWCH2	21	S	0.00765313	0.0324594	0.0829281	0.0542233	0.0527077	0.118692	-0.693603
2349652	IPI00002349	IPI00002349	82 kDa FMRP-interacting protein;Cell proliferation-inducing gene 1 protein;FMRP-interacting protein 2;Nuclear fragile X mental retardation-interacting protein 2;cDNA FLJ75095, highly similar to Homo sapiens 82-kD FMRP Interacting Protein (182-FIP), mRNA;Nuclear fragile X mental retardation protein interacting protein 2;Nuclear fragile X mental retardation protein interacting protein 2, isoform CR…	KIAA1321;NUFIP2;PIG1;hCG_29087	KIAA1321	652	S	5.85011e-07	-0.354446	-0.302647	0.208517	-0.299742	-0.457304	-0.688274
4103511383	IPI00410351;IPI00289344;IPI00939364	IPI00410351	cDNA FLJ50924, highly similar to Nuclear receptor corepressor 1;Nuclear receptor co-repressor;NCOR isoform c;NCOR isoform d;Nuclear receptor corepressor 1;cDNA FLJ52302, highly similar to Nuclear receptor corepressor 1;Putative uncharacterized protein DKFZp434M075;Nuclear receptor corepressor 1;NCOR1 protein	KIAA1047;NCOR1;DKFZp434M075;KIAA1047;NCOR1	NCOR1	1383	T	0.00524684	-0.0358109	0.168437	-0.168009	0.0697991	0.328095	-0.666392
7829922132	IPI00782992	IPI00782992	300 kDa nuclear matrix antigen;Serine/arginine repetitive matrix protein 2;Serine/arginine-rich splicing factor-related nuclear matrix protein of 300 kDa;Splicing coactivator subunit SRm300;Tax-responsive enhancer element-binding protein 803;SRRM2 protein;Serine/arginine repetitive matrix 2, isoform CRA_a;KIAA0324	HSPC075;KIAA0324;SRL300;SRM300;SRRM2;hCG_15616	SRRM2	2132	S	1.66573e-05	-0.302968	-0.347327	0.028852	-0.342589	-0.38459	-0.638801
1492589	IPI00014925	IPI00014925	ATP-dependent DNA helicase Q4;DNA helicase, RecQ-like type 4;RecQ protein-like 4;RTS	RECQ4;RECQL4	RECQ4	89	S	0.000266152	-0.0664751	0.340912	-0.161879	0.453631	0.58142	-0.625548
7829921892	IPI00782992;IPI00785023	IPI00782992	300 kDa nuclear matrix antigen;Serine/arginine repetitive matrix protein 2;Serine/arginine-rich splicing factor-related nuclear matrix protein of 300 kDa;Splicing coactivator subunit SRm300;Tax-responsive enhancer element-binding protein 803;SRRM2 protein;Serine/arginine repetitive matrix 2, isoform CRA_a;KIAA0324;300 kDa nuclear matrix antigen;Serine/arginine repetitive matrix protein 2;Serine/a…	HSPC075;KIAA0324;SRL300;SRM300;SRRM2;hCG_15616;HSPC075;KIAA0324;SRL300;SRM300;SRRM2	SRRM2	1892	T	0.0173038	-0.554589	-0.35925	-0.107803	0.0855269	-0.53771	-0.621408
1011836	IPI00010118	IPI00010118	Activator interaction domain-containing protein 2;Prostate tumor-overexpressed gene 1 protein	ACID2;PP642;PTOV1;UNQ6127/PRO20092	ACID2	36	S	0.00174643	-0.268982	-0.0743251	-0.447092	-0.530554	-0.0854357	-0.599656
10700782	IPI00010700;IPI00893641;IPI00893120;IPI00894143;IPI00964044;IPI00642817;IPI00953633;IPI00941272;IPI00942384;IPI00942936;IPI00940401;IPI00854786;IPI00943144;IPI00939397;IPI00952705;IPI00940543;IPI00084746;IPI00943318;IPI00941514;IPI00942314;IPI00940875;IPI00940155;IPI00939969;IPI00885161	IPI00010700	HLA-B-associated transcript 2;Large proline-rich protein BAT2;Protein G2;cDNA FLJ56600, highly similar to Large proline-rich protein BAT2;cDNA FLJ56925, highly similar to Large proline-rich protein BAT2;HLA-B associated transcript 2;HLA-B-associated transcript 2;Large proline-rich protein BAT2;Protein G2;Putative uncharacterized protein BAT2;Putative uncharacterized protein ENSP00000404184;Putati…	BAT2;G2;BAT2;DAMA-236L13.4-001;BAT2;G2;BAT2;BAT2;BAT2;G2;BAT2;BAT2;G2	BAT2	782	T	0.0373827	0.226966	0.0269569	-0.127148	-0.139769	-0.00123206	-0.585375
328306321	IPI00328306;IPI00953423	IPI00328306	Zinc finger CCCH domain-containing protein 11A;cDNA FLJ58196, highly similar to Zinc finger CCCH domain-containing protein 11A;ZC3H11A protein	KIAA0663;ZC3H11A;ZC3HDC11A;ZC3H11A	ZC3H11A	321	T	7.0728e-09	-0.126585	-0.112229	0.174534	-0.30082	-0.818672	-0.562984
13290454	IPI00013290;IPI00939776;IPI00885081	IPI00013290	Hepatoma-derived growth factor 2;Hepatoma-derived growth factor-related protein 2;Hepatoma-derived growth factor 2;Hepatoma-derived growth factor-related protein 2;Putative uncharacterized protein ENSP00000403390	HDGF2;HDGFRP2;UNQ785/PRO1604;HDGF2;HDGFRP2;UNQ785/PRO1604	HDGF2	454	S	0.0514651	-0.267628	0.0453965	0.777535	0.442855	-0.284216	-0.507854
941770249	IPI00941770;IPI00815713;IPI00815944;IPI00815731;IPI00965339;IPI00914061;IPI00165041;IPI00555853;IPI00966633	IPI00941770	cDNA FLJ57346, highly similar to Homo sapiens Treacher Collins-Franceschetti syndrome 1 (TCOF1), transcript variant 1, mRNA;Treacher Collins syndrome protein;Treacle protein;Treacher Collins syndrome protein;Treacle protein;Treacher Collins syndrome protein;Treacle protein;cDNA FLJ57828, highly similar to Treacle protein;TCOF1 protein;Treacher Collins syndrome protein;Treacle protein	TCOF1;TCOF1;TCOF1;TCOF1;TCOF1	TCOF1	249	T	0.00309561	-0.355992	-0.372947	-0.230076	-0.186591	-0.873481	-0.496114
423874542	IPI00423874;IPI00640753	IPI00423874	Autocrine motility factor receptor, isoform 2;gp78;RING finger protein 45;AMFR protein;AMFR protein	AMFR;RNF45;AMFR	AMFR	542	S	0.000725223	-0.0982433	0.0963611	0.855432	0.145597	-0.498885	-0.496048
3772452002	IPI00377245;IPI00297859;IPI00872759;IPI00377244	IPI00377245	ALL1-related protein;Histone-lysine N-methyltransferase MLL2;Lysine N-methyltransferase 2B;Myeloid/lymphoid or mixed-lineage leukemia protein 2;ALL1-related protein;Histone-lysine N-methyltransferase MLL2;Lysine N-methyltransferase 2B;Myeloid/lymphoid or mixed-lineage leukemia protein 2;Myeloid/lymphoid or mixed-lineage leukemia 2 variant;MLL2 protein;AAD10 protein;ALL1-related protein;Histone-ly…	ALR;KMT2B;MLL2;ALR;KMT2B;MLL2;AAD10;ALR;KMT2B;MLL2	ALR	2002	S	0.000245345	-0.310091	-0.193257	0.559149	0.0322607	-0.623277	-0.492669
305887247	IPI00305887	IPI00305887	Cell division cycle-associated protein 1;Kinetochore protein Nuf2	CDCA1;NUF2;NUF2R	NUF2	247	S	0.00401237	-0.151352	0.630997	0.088413	0.161822	-0.271614	-0.489397
305589466	IPI00305589	IPI00305589	6PF-2-K/Fru-2,6-P2ase heart-type isozyme;6-phosphofructo-2-kinase;6-phosphofructo-2-kinase/fructose-2,6-biphosphatase 2;Fructose-2,6-bisphosphatase;6-phosphofructo-2-kinase/fructose-2, 6-bisphosphatase 2 transcript variant 3;Putative uncharacterized protein DKFZp781D2217	PFKFB2;DKFZp781D2217	PFKFB2	466	S	1.21469e-18	-0.145176	0.20113	0.861876	0.386622	-0.0799599	-0.479478
314101162	IPI00031410	IPI00031410	FK506-binding protein 12-rapamycin complex-associated protein 1;FKBP12-rapamycin complex-associated protein;Mammalian target of rapamycin;Mechanistic target of rapamycin;Rapamycin target protein 1;Serine/threonine-protein kinase mTOR;cDNA FLJ44809 fis, clone BRACE3044172, highly similar to FKBP12-rapamycin complex-associated protein;cDNA FLJ60991, highly similar to FKBP12-rapamycin complex-associ…	FRAP;FRAP1;FRAP2;MTOR	MTOR	1162	T	0.0522181	-0.315186	-0.657451	-0.038273	-0.0375518	0.0889641	-0.443342
9550221009	IPI00955022;IPI00003843;IPI00216245;IPI00922413	IPI00955022	cDNA FLJ53324, highly similar to Tight junction protein ZO-2;Tight junction protein 2;Tight junction protein ZO-2;Zona occludens protein 2;Zonula occludens protein 2;Tight junction protein 2;Tight junction protein ZO-2;Zona occludens protein 2;Zonula occludens protein 2;cDNA FLJ61560, highly similar to Tight junction protein ZO-2	TJP2;X104;ZO2;TJP2;X104;ZO2	TJP2	1009	S	1.27394e-12	-0.155822	-0.162154	-0.155389	-1.30026	0.0724749	-0.441254
2132060	IPI00021320	IPI00021320	7SK snRNA methylphosphate capping enzyme;Bicoid-interacting protein 3 homolog;cDNA FLJ77548, highly similar to Homo sapiens bin3, bicoid-interacting 3, homolog (Drosophila) (BCDIN3), mRNA;cDNA FLJ31402 fis, clone NT2NE2000054, highly similar to Homo sapiens bin3, bicoid-interacting 3, homolog (Drosophila) (BCDIN3), mRNA	BCDIN3;MEPCE	MEPCE	60	S	3.77533e-11	-0.111602	-0.00273606	0.00129784	-0.069199	-0.605945	-0.403752
4095901493	IPI00409590;IPI00409591;IPI00409593;IPI00291802	IPI00409590	F-box only protein 20;LIM domain only protein 7;LOMP;F-box only protein 20;LIM domain only protein 7;LOMP;F-box only protein 20;LIM domain only protein 7;LOMP;F-box only protein 20;LIM domain only protein 7;LOMP;cDNA FLJ53272, highly similar to Homo sapiens LIM domain 7 (LMO7), mRNA	FBX20;FBXO20;KIAA0858;LMO7;FBX20;FBXO20;KIAA0858;LMO7;FBX20;FBXO20;KIAA0858;LMO7;FBX20;FBXO20;KIAA0858;LMO7	FBX20	1493	S	1.17261e-16	0.225591	0.433608	0.553164	0.359199	0.696427	-0.39793
7829921441	IPI00782992;IPI00785023	IPI00782992	300 kDa nuclear matrix antigen;Serine/arginine repetitive matrix protein 2;Serine/arginine-rich splicing factor-related nuclear matrix protein of 300 kDa;Splicing coactivator subunit SRm300;Tax-responsive enhancer element-binding protein 803;SRRM2 protein;Serine/arginine repetitive matrix 2, isoform CRA_a;KIAA0324;300 kDa nuclear matrix antigen;Serine/arginine repetitive matrix protein 2;Serine/a…	HSPC075;KIAA0324;SRL300;SRM300;SRRM2;hCG_15616;HSPC075;KIAA0324;SRL300;SRM300;SRRM2	SRRM2	1441	S	0.0763396	-0.238456	-0.352642	0.167101	-0.881073	-0.248937	-0.391904
438836	IPI00043883;IPI00939859;IPI00550230;IPI00909052	IPI00043883	G21;Heme carrier protein 1;PCFT/HCP1;Proton-coupled folate transporter;Solute carrier family 46 member 1;Putative uncharacterized protein SLC46A1;G21;Heme carrier protein 1;PCFT/HCP1;Proton-coupled folate transporter;Solute carrier family 46 member 1;Putative uncharacterized protein SLC46A1;cDNA FLJ58315, highly similar to Heme carrier protein 1	HCP1;PCFT;SLC46A1;SLC46A1;HCP1;PCFT;SLC46A1	HCP1	6	S	0.000454818	-0.589383	-0.489743	-0.231888	-0.346048	-0.532158	-0.391461
21840235	IPI00021840;IPI00643522;IPI00008011;IPI00552037;REV__IPI00007739	IPI00021840	40S ribosomal protein S6;Phosphoprotein NP33;cDNA FLJ78049, highly similar to Homo sapiens ribosomal protein S6 (RPS6), mRNA;cDNA, FLJ92127, Homo sapiens ribosomal protein S6 (RPS6), mRNA;Ribosomal protein S6;Ribosomal protein S6, isoform CRA_e;Ribosomal protein S6;Ribosomal protein S6, isoform CRA_a;DNA polymerase eta;RAD30 homolog A;Xeroderma pigmentosum variant type protein;cDNA FLJ13831 fis, …	OK/SW-cl.2;RPS6;hCG_1741512;RP11-513M16.6-001;hCG_1741512;RP11-513M16.6-002;RPS6;POLH;RAD30;RAD30A;XPV;POLH;RAD30;RAD30A;XPV;HEMK;HEMK1	RPS6	235	S	0.000730357	-0.644759	-0.479542	-0.0607584	0.192384	-0.377969	-0.388306
621365	IPI00006213;IPI00953308;IPI00795923;IPI00941597;IPI00952794;IPI00001654	IPI00006213	Pericentriolar material 1 protein;cDNA FLJ54972, highly similar to Homo sapiens pericentriolar material 1 (PCM1), mRNA;PCM1 protein;Pericentriolar material 1, isoform CRA_a;Putative uncharacterized protein PCM1;cDNA FLJ56445, highly similar to Homo sapiens pericentriolar material 1 (PCM1), mRNA;cDNA FLJ53611, highly similar to Homo sapiens pericentriolar material 1 (PCM1), mRNA;Pericentriolar mat…	PCM1;hCG_28254;PCM1;PCM1;PCM1;PCM1;PCM1	PCM1	65	S	2.14729e-05	-0.202071	-0.212781	-0.0640425	-0.179499	-0.633286	-0.37734
60715185	IPI00060715	IPI00060715	BTB/POZ domain-containing protein KCTD12;Pfetin;Predominantly fetal expressed T1 domain;cDNA FLJ46506 fis, clone THYMU3030752, highly similar to BTB/POZ domain-containing protein KCTD12	C13orf2;KCTD12;KIAA1778;PFET1	KCTD12	185	S	1.54245e-36	-0.654323	-0.288974	-0.338177	-0.38741	-0.462901	-0.375384
178150801	IPI00178150;IPI00556059	IPI00178150	Chromokinesin-A;Chromosome-associated kinesin KIF4A;cDNA FLJ14204 fis, clone NT2RP3003138, highly similar to Chromosome-associated kinesin KIF4A;Kinesin family member 4A, isoform CRA_a;Chromosome-associated kinesin KIF4A variant;Chromokinesin-A;Chromosome-associated kinesin KIF4A;KIF4A protein	KIF4;KIF4A;hCG_15346;KIF4;KIF4A	KIF4	801	S	0.234678	-0.106634	0.0484758	0.553655	-0.169765	-0.647689	-0.373265
9005124	IPI00009005;IPI00556379	IPI00009005	Activating enhancer-binding protein 4;Class C basic helix-loop-helix protein 41;Transcription factor AP-4;TFAP4 protein;Transcription factor AP-4 (Activating enhancer binding protein 4) variant	BHLHC41;TFAP4	TFAP4	124	S	0.00123207	0.0727249	-0.16746	0.146134	-0.41336	-0.599756	-0.372443
880007806	IPI00880007	IPI00880007	0	0	MAP4	806	S	0.000272852	-0.329575	-0.313264	-0.779521	-0.285157	-0.50118	-0.364087
7829922272	IPI00782992	IPI00782992	300 kDa nuclear matrix antigen;Serine/arginine repetitive matrix protein 2;Serine/arginine-rich splicing factor-related nuclear matrix protein of 300 kDa;Splicing coactivator subunit SRm300;Tax-responsive enhancer element-binding protein 803;SRRM2 protein;Serine/arginine repetitive matrix 2, isoform CRA_a;KIAA0324	HSPC075;KIAA0324;SRL300;SRM300;SRRM2;hCG_15616	SRRM2	2272	S	7.61006e-42	-0.18212	-0.00191164	0.66339	0.241024	-0.450739	-0.354144
78501513	IPI00785015;IPI00854561	IPI00785015	Ubinuclein-2;Ubinuclein-2	KIAA2030;UBN2;KIAA2030;UBN2	KIAA2030	13	S	0.00318658	-0.107904	-0.0817874	0.604736	-0.127765	0.0223532	-0.352788
16690380	IPI00016690	IPI00016690	Kinase phosphorylated during mitosis protein;Large tumor suppressor homolog 2;Serine/threonine-protein kinase kpm;Serine/threonine-protein kinase LATS2;Warts-like kinase;LATS, large tumor suppressor, homolog 2 variant	KPM;LATS2	LATS2	380	S	0.00117093	-0.526421	0.428658	0.0487942	-0.834176	0.394191	-0.28305
25830190	IPI00025830	IPI00025830	Wee1A kinase;Wee1-like protein kinase;WEE1 homolog (S. pombe), isoform CRA_a;Putative uncharacterized protein DKFZp686I18166;WEE1 homolog (S. pombe)	WEE1;hCG_23986;DKFZp686I18166	WEE1	190	T	0.0249284	-0.0867795	-0.0508939	-0.30422	-0.635647	-0.236031	-0.280042
22558219	IPI00022558;IPI00760547;IPI00644618	IPI00022558	Myelin protein zero-like protein 1;Protein zero-related;cDNA FLJ78597, highly similar to Homo sapiens myelin protein zero-like 1 (MPZL1), transcript variant 1, mRNA;cDNA, FLJ96614, Homo sapiens myelin protein zero-like 1 (MPZL1), mRNA;Myelin protein zero-like 1, isoform CRA_b;Myelin protein zero-like 1;Putative uncharacterized protein;Myelin protein zero-like protein 1;Protein zero-related;Myelin…	MPZL1;PZR;UNQ849/PRO1787;hCG_42390;MPZL1;PZR;UNQ849/PRO1787;MPZL1;PZR;UNQ849/PRO1787	MPZL1	219	S	0.0084649	-0.344953	0.586753	0.411643	0.138195	0.40055	-0.278249
645608436	IPI00645608	IPI00645608	Interferon regulatory factor 2-binding protein 1;cDNA, FLJ96012, highly similar to Homo sapiens interferon regulatory factor 2 binding protein 1 (IRF2BP1), mRNA	IRF2BP1	IRF2BP1	436	S	2.47828e-06	-0.161146	1.2172	-0.110262	-0.13932	-0.467311	-0.263708
304589872	IPI00304589;IPI00847646	IPI00304589	182 kDa tankyrase-1-binding protein;cDNA FLJ45975 fis, clone PLACE7018479, highly similar to 182 kDa tankyrase 1-binding protein;182 kDa tankyrase-1-binding protein	KIAA1741;TAB182;TNKS1BP1;KIAA1741;TAB182;TNKS1BP1	TNKS1BP1	872	S	0.0957624	-0.500832	-0.517418	-0.376901	-0.401623	-1.57182	-0.251382
926625344	IPI00926625;IPI00941977;IPI00871311;IPI00926316;IPI00658086	IPI00926625	Zyxin;Zyxin-2;cDNA FLJ61463, highly similar to Zyxin;ESP-2;ZYX protein;ZYX protein;cDNA FLJ53160, highly similar to Zyxin;cDNA FLJ53163, highly similar to Zyxin;cDNA, FLJ79126, highly similar to Zyxin;Zyxin, isoform CRA_a;Putative uncharacterized protein ZYX	ZYX;ZYX;hCG_96060;ZYX;ZYX	ZYX	344	S	0.000849121	-0.191722	0.0372875	0.71563	0.43191	-0.338972	-0.240634
645179131	IPI00645179;IPI00871200	IPI00645179	145 kDa sarcomeric protein;Myopalladin;MYPN protein;145 kDa sarcomeric protein;Myopalladin	MYOP;MYPN;MYOP;MYPN	MYPN	131	S	1.30835e-16	-0.452894	-0.293641	-0.709198	-0.495322	-0.249242	-0.236918
1219958	IPI00012199;IPI00446362;IPI00412260	IPI00012199	Coiled-coil domain-containing protein 86;Cytokine-induced protein with coiled-coil domain;cDNA FLJ51395;cDNA FLJ41781 fis, clone IMR322018117	CCDC86;CYCLON	CCDC86	58	S	0.0620489	-0.109772	-0.0244637	0.0332292	-0.54215	-0.852404	-0.235136
878252167	IPI00878252;IPI00412837;IPI00893534	IPI00878252	General transcription factor 3C polypeptide 2;TF3C-beta;Transcription factor IIIC 110 kDa subunit;Transcription factor IIIC subunit beta;Putative uncharacterized protein GTF3C2;General transcription factor 3C polypeptide 2;TF3C-beta;Transcription factor IIIC 110 kDa subunit;Transcription factor IIIC subunit beta;Putative uncharacterized protein GTF3C2	GTF3C2;KIAA0011;GTF3C2;KIAA0011;GTF3C2	GTF3C2	167	S	0.00307473	-0.222938	-0.0758479	-0.0589237	-0.433186	-0.885157	-0.232064
7829922289	IPI00782992	IPI00782992	300 kDa nuclear matrix antigen;Serine/arginine repetitive matrix protein 2;Serine/arginine-rich splicing factor-related nuclear matrix protein of 300 kDa;Splicing coactivator subunit SRm300;Tax-responsive enhancer element-binding protein 803;SRRM2 protein;Serine/arginine repetitive matrix 2, isoform CRA_a;KIAA0324	HSPC075;KIAA0324;SRL300;SRM300;SRRM2;hCG_15616	SRRM2	2289	T	0.00701967	0.0164046	-0.0929085	0.277033	-0.0868138	-0.641028	-0.205944
857520	IPI00008575;IPI00479209;IPI00385834;IPI00082310	IPI00008575	GAP-associated tyrosine phosphoprotein p62;KH domain-containing, RNA-binding, signal transduction-associated protein 1;p21 Ras GTPase-activating protein-associated p62;p68;Src-associated in mitosis 68 kDa protein;cDNA, FLJ93365, highly similar to Homo sapiens KH domain containing, RNA binding, signal transduction associated 1 (KHDRBS1), mRNA;KH domain containing, RNA binding, signal transduction …	KHDRBS1;SAM68;hCG_41606;hCG_41606;KHDRBS1;KHDRBS1;SAM68;KHDRBS1;SAM68	KHDRBS1	20	S	0.0441773	0.05498	-0.0847726	0.311387	-2.40932	-0.54972	-0.192959
2159656	IPI00215965;IPI00465365;IPI00644968;IPI00879518;IPI00797148;IPI00760620;IPI00908994;IPI00909288	IPI00215965	Helix-destabilizing protein;Heterogeneous nuclear ribonucleoprotein A1;hnRNP core protein A1;Single-strand RNA-binding protein;Helix-destabilizing protein;Heterogeneous nuclear ribonucleoprotein A1;hnRNP core protein A1;Single-strand RNA-binding protein;HNRPA1 protein;Putative uncharacterized protein;hnRNP core protein A1-like 3;Putative heterogeneous nuclear ribonucleoprotein A1-like 3;Putative …	HNRNPA1;HNRPA1;HNRNPA1;HNRPA1;HNRPA1L3;HNRNPA1;HNRPA1	HNRNPA1	6	S	4.52175e-12	-0.0881029	-0.299134	0.645425	0.464128	-0.234011	-0.180936
218122397	IPI00021812	IPI00021812	Desmoyokin;Neuroblast differentiation-associated protein AHNAK;cDNA FLJ57801, highly similar to Homo sapiens AHNAK nucleoprotein (desmoyokin) (AHNAK), transcript variant 1, mRNA;AHNAK-related protein;cDNA FLJ46846 fis, clone UTERU3004635, moderately similar to Neuroblast differentiation associated protein AHNAK;cDNA FLJ33834 fis, clone CTONG2004264, moderately similar to NEUROBLAST DIFFERENTIATIO…	AHNAK;PM227	AHNAK	2397	S	7.25907e-09	-0.232575	-0.102555	0.781066	0.514038	-0.265647	-0.172122
91047072	IPI00910470	IPI00910470	cDNA FLJ57753, highly similar to Melanoma-associated antigen D2	0	0	72	T	6.09362e-07	-0.226989	-0.133308	0.0294175	0.246896	-1.10753	-0.155187
796485129	IPI00796485	IPI00796485	0	0	0	129	S	0.372404	-0.28369	-0.602666	-0.435436	-0.347702	-0.286567	-0.154243
218125782	IPI00021812;IPI00555610	IPI00021812	Desmoyokin;Neuroblast differentiation-associated protein AHNAK;cDNA FLJ57801, highly similar to Homo sapiens AHNAK nucleoprotein (desmoyokin) (AHNAK), transcript variant 1, mRNA;AHNAK-related protein;cDNA FLJ46846 fis, clone UTERU3004635, moderately similar to Neuroblast differentiation associated protein AHNAK;cDNA FLJ33834 fis, clone CTONG2004264, moderately similar to NEUROBLAST DIFFERENTIATIO…	AHNAK;PM227;AHNAK	AHNAK	5782	S	0.0586537	0.211042	-0.382104	-0.661616	-0.524768	-0.361902	-0.151362
293921888	IPI00293921	IPI00293921	DNA topoisomerase 2-binding protein 1;DNA topoisomerase II-beta-binding protein 1;DNA topoisomerase II-binding protein 1;Topoisomerase (DNA) II binding protein 1;TOPBP1 protein	KIAA0259;TOPBP1	TOPBP1	888	S	0.00154588	0.658163	0.338161	-0.276485	-0.309597	-0.336988	-0.130091
179473272	IPI00179473;IPI00965064;IPI00784104;IPI00908710	IPI00179473	EBI3-associated protein of 60 kDa;Phosphotyrosine-independent ligand for the Lck SH2 domain of 62 kDa;Sequestosome-1;Ubiquitin-binding protein p62;EBI3-associated protein of 60 kDa;Phosphotyrosine-independent ligand for the Lck SH2 domain of 62 kDa;Sequestosome-1;Ubiquitin-binding protein p62;cDNA FLJ52854, highly similar to Sequestosome-1	ORCA;OSIL;SQSTM1;ORCA;OSIL;SQSTM1	SQSTM1	272	S	2.77229e-18	-0.961031	-0.439513	0.342896	0.478956	0.107242	-0.119758
329385561	IPI00329385;IPI00844145	IPI00329385	Myotubularin-related protein 6;Putative uncharacterized protein;D13S824E locus	MTMR6	MTMR6	561	S	0.0538118	-0.0148506	-0.131073	0.27274	0.276198	-0.656047	-0.118167
7829921984	IPI00782992;IPI00785023	IPI00782992	300 kDa nuclear matrix antigen;Serine/arginine repetitive matrix protein 2;Serine/arginine-rich splicing factor-related nuclear matrix protein of 300 kDa;Splicing coactivator subunit SRm300;Tax-responsive enhancer element-binding protein 803;SRRM2 protein;Serine/arginine repetitive matrix 2, isoform CRA_a;KIAA0324;300 kDa nuclear matrix antigen;Serine/arginine repetitive matrix protein 2;Serine/a…	HSPC075;KIAA0324;SRL300;SRM300;SRRM2;hCG_15616;HSPC075;KIAA0324;SRL300;SRM300;SRRM2	SRRM2	1984	S	0.000273516	-0.658208	-0.0141245	0.147828	0.179646	0.156888	-0.114953
5667288	IPI00005667	IPI00005667	NEDD4-binding protein 1;cDNA FLJ10602 fis, clone NT2RP2005001, highly similar to NEDD4-binding protein 1	KIAA0615;N4BP1	KIAA0615	288	S	0.0747483	-0.102487	0.0980916	0.616828	0.300444	-0.105116	-0.114187
878252893	IPI00878252;IPI00894343	IPI00878252	General transcription factor 3C polypeptide 2;TF3C-beta;Transcription factor IIIC 110 kDa subunit;Transcription factor IIIC subunit beta;Putative uncharacterized protein GTF3C2;Putative uncharacterized protein GTF3C2	GTF3C2;KIAA0011;GTF3C2	GTF3C2	893	S	1.08599e-07	-0.178812	-0.382231	0.0729976	-0.031188	-0.90777	-0.103595
64212459	IPI00064212	IPI00064212	Zinc finger protein 828	C13orf8;KIAA1802;ZNF828	ZNF828	459	S	5.86507e-09	-0.0106562	0.672965	0.387804	-0.251574	0.0616314	-0.0956163
7675516	IPI00007675;IPI00909015	IPI00007675	Cytoplasmic dynein 1 light intermediate chain 1;Dynein light chain A;Dynein light intermediate chain 1, cytosolic;cDNA FLJ10219 fis, clone HEMBA1007018, highly similar to Cytoplasmic dynein 1 light intermediate chain 1;Putative uncharacterized protein DKFZp686A1525;cDNA FLJ58500, highly similar to Cytoplasmic dynein 1 light intermediate chain 1	DNCLI1;DYNC1LI1;DKFZp686A1525	DNCLI1	516	S	1.24759e-25	-0.163489	-0.0357938	0.615981	0.0378912	-0.153644	-0.0800218
464952207	IPI00464952;IPI00641287;IPI00641842;IPI00641957	IPI00464952	Arginine-rich 54 kDa nuclear protein;Splicing factor, arginine/serine-rich 11;Splicing factor, arginine/serine-rich 11;Splicing factor, arginine/serine-rich 11, isoform CRA_b;Splicing factor, arginine/serine-rich 11;Putative uncharacterized protein DKFZp686D02116;Putative uncharacterized protein DKFZp686P22142;SFRS11 protein;Putative uncharacterized protein DKFZp686M13204;Splicing factor, arginin…	SFRS11;hCG_22837;RP4-677H15.3-002;SFRS11;RP4-677H15.3-004;SFRS11;DKFZp686D02116;DKFZp686P22142;SFRS11;DKFZp686M13204;RP4-677H15.3-003	SFRS11	207	S	1.48549e-15	-0.084996	0.0310769	0.760434	0.485433	-0.0244964	-0.0774334
31519205	IPI00031519	IPI00031519	CXXC-type zinc finger protein 9;DNA (cytosine-5)-methyltransferase 1;DNA methyltransferase HsaI;MCMT;Cytosine-specific methyltransferase	AIM;CXXC9;DNMT;DNMT1	AIM	205	S	0.0790378	-0.390858	-0.291659	0.902807	-0.0664757	-0.579283	-0.0603875
7829921483	IPI00782992;IPI00785023	IPI00782992	300 kDa nuclear matrix antigen;Serine/arginine repetitive matrix protein 2;Serine/arginine-rich splicing factor-related nuclear matrix protein of 300 kDa;Splicing coactivator subunit SRm300;Tax-responsive enhancer element-binding protein 803;SRRM2 protein;Serine/arginine repetitive matrix 2, isoform CRA_a;KIAA0324;300 kDa nuclear matrix antigen;Serine/arginine repetitive matrix protein 2;Serine/a…	HSPC075;KIAA0324;SRL300;SRM300;SRRM2;hCG_15616;HSPC075;KIAA0324;SRL300;SRM300;SRRM2	SRRM2	1483	S	0.0218743	-0.186998	-0.150046	0.183836	-0.0252921	-0.912324	-0.0570936
298788592	IPI00298788;IPI00414335;IPI00298789;IPI00219330;IPI00418313;IPI00556173	IPI00298788	Double-stranded RNA-binding protein 76;Interleukin enhancer-binding factor 3;M-phase phosphoprotein 4;Nuclear factor associated with dsRNA;Nuclear factor of activated T-cells 90 kDa;Translational control protein 80;Double-stranded RNA-binding protein 76;Interleukin enhancer-binding factor 3;M-phase phosphoprotein 4;Nuclear factor associated with dsRNA;Nuclear factor of activated T-cells 90 kDa;Tr…	DRBF;ILF3;MPHOSPH4;NF90;DRBF;ILF3;MPHOSPH4;NF90;DRBF;ILF3;MPHOSPH4;NF90;DRBF;ILF3;MPHOSPH4;NF90;DRBF;ILF3;MPHOSPH4;NF90;DRBF;ILF3;MPHOSPH4;NF90	ILF3	592	T	0.00635603	-1.30532	-0.120848	0.0728604	-0.0414871	-0.187291	-0.0551541
6038612	IPI00006038;IPI00337397;IPI00216688;IPI00953181;IPI00337395;IPI00936708;IPI00337396	IPI00006038	96 kDa nucleoporin;98 kDa nucleoporin;Nuclear pore complex protein Nup96;Nuclear pore complex protein Nup98;Nuclear pore complex protein Nup98-Nup96;Nucleoporin Nup96;Nucleoporin Nup98;cDNA FLJ77211, highly similar to Homo sapiens nucleoporin 98kDa (NUP98), transcript variant 3, mRNA;96 kDa nucleoporin;98 kDa nucleoporin;Nuclear pore complex protein Nup96;Nuclear pore complex protein Nup98;Nuclea…	ADAR2;NUP98;ADAR2;NUP98;ADAR2;NUP98;ADAR2;NUP98;ADAR2;NUP98;ADAR2;NUP98;NUP98	ADAR2	612	S	3.59996e-31	-0.0890474	0.101082	0.678523	0.295878	-0.0747409	-0.0478063
22078330	IPI00022078;IPI00923597;IPI00922016	IPI00022078	Differentiation-related gene 1 protein;Nickel-specific induction protein Cap43;N-myc downstream-regulated gene 1 protein;Protein NDRG1;Reducing agents and tunicamycin-responsive protein;Rit42;cDNA FLJ33828 fis, clone CTONG2003599, highly similar to Protein NDRG1;N-myc downstream regulated gene 1, isoform CRA_a;cDNA FLJ55222, highly similar to Protein NDRG1;N-myc downstream regulated gene 1 varian…	CAP43;DRG1;NDRG1;RTP;hCG_32451;TRG14	CAP43	330	S	0.00292956	-0.115112	0.116515	1.10856	0.275119	-0.0075398	-0.0422595
2213252276	IPI00221325;IPI00915960;IPI00916646;IPI00375793;IPI00935150	IPI00221325	358 kDa nucleoporin;E3 SUMO-protein ligase RanBP2;Nuclear pore complex protein Nup358;Nucleoporin Nup358;p270;Ran-binding protein 2;Ran binding protein;HCG1994636, isoform CRA_b;Transformation-related protein 2;Transformation-related protein 1;RanBP2-like and GRIP domain-containing protein 4;Putative uncharacterized protein RGPD4	NUP358;RANBP2;hCG_1994636;RGP4;RGPD4;RGPD4	RANBP2	2276	S	0.000447933	0.0671738	0.101056	0.342896	-0.417339	0.663207	-0.038527
20719222	IPI00020719	IPI00020719	CARD adapter inducing interferon beta;Interferon beta promoter stimulator protein 1;Mitochondrial antiviral-signaling protein;Putative NF-kappa-B-activating protein 031N;Virus-induced-signaling adapter;cDNA FLJ76894	IPS1;KIAA1271;MAVS;VISA	IPS1	222	S	0.0135348	-0.134027	-0.0982652	0.606253	0.385554	-0.109162	-0.0344285
4117631141	IPI00411763	IPI00411763	Kinesin-like protein KIF1B	KIAA0591;KIAA1448;KIF1B	KIF1B	1141	S	0.164487	-0.0471768	-0.184106	-0.434305	-0.41439	-0.625566	-0.0287486
807625296	IPI00807625;IPI00102670;IPI00942807;IPI00872076;IPI00642107;IPI00647034;IPI00921989;IPI00807407;IPI00952976	IPI00807625	Formin-binding protein 1;Formin-binding protein 17;FNBP1 protein;Formin-binding protein 1;Formin-binding protein 17;Formin binding protein 1;Formin-binding protein 1;Formin-binding protein 17;FNBP1 protein;Formin-binding protein 1;Formin-binding protein 17	FBP17;FNBP1;KIAA0554;FBP17;FNBP1;KIAA0554;FNBP1;RP11-409K20.4-004;FBP17;FNBP1;KIAA0554;FNBP1;FBP17;FNBP1;KIAA0554	FBP17	296	S	0.000752075	0.0484618	-0.219911	-0.703149	0.00402225	0.00331513	-0.026972
15953121	IPI00015953;IPI00477179	IPI00015953	DEAD box protein 21;Gu-alpha;Nucleolar RNA helicase 2;Nucleolar RNA helicase Gu;Nucleolar RNA helicase II;RH II/Gu;DDX21 protein;DEAD/H(Asp-Glu-Ala-Asp/His)box polypeptide 21;DEAD box protein 21;Gu-alpha;Nucleolar RNA helicase 2;Nucleolar RNA helicase Gu;Nucleolar RNA helicase II;RH II/Gu	DDX21;OK/SW-cl.65;DDX21	DDX21	121	S	0.190814	-0.207288	0.0605114	0.375846	-0.629415	0.0535028	-0.0165375
39926512	IPI00399265;IPI00399267;IPI00399266;IPI00306825;IPI00399268;IPI00221178	IPI00399265	Tumor protein D52-like 2;Tumor protein D52-like 2, isoform CRA_e;Tumor protein D52-like 2;Tumor protein D52-like 2, isoform CRA_d;Tumor protein D52-like 2;Tumor protein D54;Tumor protein D52-like 2;Tumor protein D54;cDNA FLJ52530, highly similar to Tumor protein D54;Tumor protein D52-like 2 isoform e variant;cDNA, FLJ95317, highly similar to Homo sapiens tumor protein D52-like 2 (TPD52L2), mRNA;T…	hCG_22755;RP4-591C20.2-003;TPD52L2;hCG_22755;RP4-591C20.2-007;TPD52L2;TPD52L2;TPD52L2;hCG_22755;TPD52L2;TPD52L2;DKFZp686A1765;hCG_22755;RP4-591C20.2-005	TPD52L2	12	S	3.4356e-08	0.123616	0.255848	0.697863	0.0414411	0.0889046	-0.00256433
329488631	IPI00329488;IPI00719587;IPI00954441;IPI00967195;IPI00383728;IPI00954481;IPI00954457;IPI00954546;IPI00954474;IPI00745593	IPI00329488	Abelson murine leukemia viral oncogene homolog 2;Abelson-related gene protein;Tyrosine-protein kinase ABL2;Tyrosine-protein kinase ARG;Abelson murine leukemia viral oncogene homolog 2;Abelson-related gene protein;Tyrosine-protein kinase ABL2;Tyrosine-protein kinase ARG;Abl2 isoform 1BSCTL;Putative uncharacterized protein ABL2;V-abl Abelson murine leukemia viral oncogene homolog 2 (Arg, Abelson-re…	ABL2;ABLL;ARG;ABL2;ABLL;ARG;ABL2;hCG_23565;ABL2;ABLL;ARG;ABL2;ABLL;ARG	ABL2	631	S	0.0332871	0.0897736	0.268185	0.271067	-1.18637	0.381163	0.00176352
1168918	IPI00011689	IPI00011689	Calcium/calmodulin-dependent eukaryotic elongation factor 2 kinase;Eukaroytic elongation factor 2 kinase	EEF2K	EEF2K	18	S	0.00364834	-0.0228499	-0.0421761	-0.622443	-0.306993	-0.075092	0.0252859
410069273	IPI00410069;IPI00410067;IPI00332936	IPI00410069	Zinc finger antiviral protein;Zinc finger CCCH domain-containing protein 2;Zinc finger CCCH-type antiviral protein 1;Putative uncharacterized protein ZC3HAV1;Zinc finger antiviral protein;Zinc finger CCCH domain-containing protein 2;Zinc finger CCCH-type antiviral protein 1;cDNA FLJ76121, highly similar to Homo sapiens zinc finger CCCH-type, antiviral 1 (ZC3HAV1), transcript variant 1, mRNA;Zinc …	PRO1677;ZC3HAV1;ZC3HDC2;PRO1677;ZC3HAV1;ZC3HDC2;PRO1677;ZC3HAV1;ZC3HDC2	PRO1677	273	T	8.38633e-05	0.293516	0.00946675	0.826681	0.172508	-0.0410715	0.0296186
5630375	IPI00005630;IPI00816797	IPI00005630	PBR3;PRB-binding protein E2F-1;Retinoblastoma-associated protein 1;Retinoblastoma-binding protein 3;Transcription factor E2F1;Similar to E2F transcription factor 1	E2F1;RBBP3	E2F1	375	S	1.02259e-07	-0.0477828	0.0645665	-0.538178	-0.618312	-0.296094	0.0299513
33907688	IPI00033907	IPI00033907	Anaphase-promoting complex subunit 1;Cyclosome subunit 1;Mitotic checkpoint regulator;Testis-specific gene 24 protein	ANAPC1;TSG24	ANAPC1	688	S	6.93643e-08	0.0294306	-0.00237993	0.655169	0.356531	0.0388646	0.0409199
15215150	IPI00152151;IPI00749302;IPI00792682;IPI00446175;IPI00969046;IPI00743542	IPI00152151	Protein FAM122B;Protein FAM122B;Protein FAM122B;Protein FAM122B;Putative uncharacterized protein FAM122B;Putative uncharacterized protein FAM122B	FAM122B;FAM122B;FAM122B;FAM122B;FAM122B;FAM122B	FAM122B	50	S	0.000734188	0.130838	0.63818	0.359071	0.446263	0.0813275	0.0697202
10872291	IPI00010872	IPI00010872	Chromobox protein homolog 4;E3 SUMO-protein ligase CBX4;Polycomb 2 homolog;CBX4 protein	CBX4	CBX4	291	S	0.000149306	0.0153381	-0.160292	0.133432	0.64975	0.0423679	0.0916734
871686527	IPI00925217;IPI00168165;IPI00965262;IPI00796485;IPI00871686;IPI00945554;IPI00967693	IPI00925217	CLASP2 protein;CLIP-associated protein 2 delta;cDNA FLJ34132 fis, clone FCBBF3010586, weakly similar to Microtubule associated-protein orbit;cDNA FLJ61103, highly similar to CLIP-associating protein 2;Putative uncharacterized protein;CLIP-associating protein 2;Cytoplasmic linker-associated protein 2;Protein Orbit homolog 2;cDNA FLJ60078, highly similar to CLIP-associating protein 2;Putative uncha…	CLASP2;CLASP2;KIAA0627;DKFZp686D11262	CLASP2	527	S	0.0121056	0.248881	0.141206	0.0377336	0.386986	0.640095	0.101099
410069393	IPI00410069;IPI00410067;IPI00332936;IPI00955837	IPI00410069	Zinc finger antiviral protein;Zinc finger CCCH domain-containing protein 2;Zinc finger CCCH-type antiviral protein 1;Putative uncharacterized protein ZC3HAV1;Zinc finger antiviral protein;Zinc finger CCCH domain-containing protein 2;Zinc finger CCCH-type antiviral protein 1;cDNA FLJ76121, highly similar to Homo sapiens zinc finger CCCH-type, antiviral 1 (ZC3HAV1), transcript variant 1, mRNA;Zinc …	PRO1677;ZC3HAV1;ZC3HDC2;PRO1677;ZC3HAV1;ZC3HDC2;PRO1677;ZC3HAV1;ZC3HDC2;ZC3HAV1	PRO1677	393	T	1.21874e-42	0.127487	0.0844361	0.662844	0.0625506	0.23144	0.126466
293963201	IPI00293963;IPI00655922;IPI00334502	IPI00293963	Chromodomain Y-like protein;cDNA FLJ77415, highly similar to Homo sapiens chromodomain protein, Y-like (CDYL), transcript variant 2, mRNA;Chromodomain Y-like protein;cDNA FLJ57292, highly similar to Chromodomain Y-like protein	CDYL;CDYL1;CDYL;CDYL1	CDYL	201	S	0.0218388	0.291568	0.156087	0.638213	0.368092	0.364137	0.127077
376199240	IPI00376199;IPI00889619	IPI00376199	Interferon regulatory factor 2-binding protein 2;Interferon regulatory factor 2-binding protein 2;cDNA FLJ52600, highly similar to Homo sapiens interferon regulatory factor 2 binding protein 2 (IRF2BP2), mRNA	IRF2BP2;IRF2BP2	IRF2BP2	240	S	9.87018e-13	0.131815	0.00892357	0.393526	0.631701	-0.177453	0.143669
8561161104	IPI00856116;IPI00856001;IPI00945423;IPI00292009;IPI00855763;IPI00945254;IPI00383645;IPI00856046	IPI00856116	Palladin;Sarcoma antigen NY-SAR-77;SIH002;Palladin;Sarcoma antigen NY-SAR-77;SIH002;PALLD protein;Palladin;Sarcoma antigen NY-SAR-77;SIH002;Palladin, cytoskeletal associated protein;Palladin;Sarcoma antigen NY-SAR-77;SIH002;cDNA FLJ38193 fis, clone FCBBF1000280, highly similar to Homo sapiens palladin, cytoskeletal associated protein (PALLD), mRNA;Palladin;Sarcoma antigen NY-SAR-77;SIH002;Putativ…	CGI-151;KIAA0992;PALLD;CGI-151;KIAA0992;PALLD;PALLD;CGI-151;KIAA0992;PALLD;hCG_2026123;CGI-151;KIAA0992;PALLD;CGI-151;KIAA0992;PALLD;DKFZp586L0518;CGI-151;KIAA0992;PALLD	PALLD	1104	S	0.0424576	-0.0429895	0.0709279	0.363003	0.698143	0.279846	0.147775
9565591238	IPI00956559;IPI00552639;IPI00955980;IPI00759560;IPI00798400;IPI00479262;IPI00924828;IPI00927510;IPI00927765;IPI00386533	IPI00956559	EIF4G1 protein;cDNA FLJ56479, highly similar to Eukaryotic translation initiation factor 4 gamma 1;EIF4G1 variant protein;Eukaryotic translation initiation factor 4 gamma 1;p220;Eukaryotic translation initiation factor 4 gamma, 1, isoform CRA_f;Eukaryotic translation initiation factor 4 gamma 1;p220;Eukaryotic translation initiation factor 4 gamma 1;p220;Eukaryotic translation initiation factor 4…	EIF4G1;EIF4G1 variant protein;EIF4F;EIF4G;EIF4G1;EIF4GI;hCG_201245;EIF4F;EIF4G;EIF4G1;EIF4GI;EIF4F;EIF4G;EIF4G1;EIF4GI;hCG_201245;EIF4F;EIF4G;EIF4G1;EIF4GI;EIF4G1;hCG_201245;EIF4F;EIF4G;EIF4G1;EIF4GI	EIF4G1	1238	S	0.000427481	-0.000717342	0.0412435	0.855671	0.479687	0.0766198	0.149088
29950728	IPI00299507;IPI00926909;IPI00925237;IPI00924630	IPI00299507	Barren homolog protein 1;Chromosome-associated protein H;Condensin complex subunit 2;Non-SMC condensin I complex subunit H;XCAP-H homolog;Putative uncharacterized protein NCAPH;Condensin complex subunit 2;Putative uncharacterized protein NCAPH	BRRN;BRRN1;CAPH;KIAA0074;NCAPH;NCAPH;NCAPH	NCAPH	28	S	1.01731e-07	-0.00877821	0.0506261	0.390448	0.613994	0.242958	0.161758
658013254	IPI00658013	IPI00658013	Nucleophosmin (Nucleolar phosphoprotein B23, numatrin);Nucleophosmin/B23.2;cDNA FLJ20465 fis, clone KAT06236	NPM1	NPM1	254	S	0.186273	0.614644	-0.118467	0.205768	0.0193089	-0.0810467	0.162285
7829921188	IPI00782992;IPI00785023	IPI00782992	300 kDa nuclear matrix antigen;Serine/arginine repetitive matrix protein 2;Serine/arginine-rich splicing factor-related nuclear matrix protein of 300 kDa;Splicing coactivator subunit SRm300;Tax-responsive enhancer element-binding protein 803;SRRM2 protein;Serine/arginine repetitive matrix 2, isoform CRA_a;KIAA0324;300 kDa nuclear matrix antigen;Serine/arginine repetitive matrix protein 2;Serine/a…	HSPC075;KIAA0324;SRL300;SRM300;SRRM2;hCG_15616;HSPC075;KIAA0324;SRL300;SRM300;SRRM2	SRRM2	1188	S	1.90252e-14	-0.0181417	-0.107509	0.674732	0.471844	0.198535	0.163843
218694202	IPI00218694;IPI00925125;IPI00218695	IPI00218694	Caldesmon;cDNA FLJ76646, highly similar to Homo sapiens caldesmon 1 (CALD1), transcript variant 3, mRNA;Caldesmon	CAD;CALD1;CDM;CAD;CALD1;CDM	CAD	202	S	3.09006e-07	0.0516894	0.247118	0.750263	0.296291	0.426729	0.171204
216951216	IPI00021695;IPI00216528;IPI00216527;IPI00216530;IPI00795833	IPI00021695	Plasma membrane calcium ATPase isoform 1;Plasma membrane calcium pump isoform 1;Plasma membrane calcium-transporting ATPase 1;Plasma membrane calcium ATPase isoform 1;Plasma membrane calcium pump isoform 1;Plasma membrane calcium-transporting ATPase 1;Plasma membrane calcium ATPase isoform 1;Plasma membrane calcium pump isoform 1;Plasma membrane calcium-transporting ATPase 1;Plasma membrane calci…	ATP2B1;PMCA1;ATP2B1;PMCA1;ATP2B1;PMCA1;ATP2B1;PMCA1	ATP2B1	1216	S	0.156539	-0.21349	-0.0778828	-0.761042	-0.0831504	0.0143879	0.17841
395536265	IPI00395536;IPI00294742;IPI00967723;IPI00966774	IPI00395536	La ribonucleoprotein domain family member 7;La-related protein 7;P-TEFb-interaction protein for 7SK stability;La ribonucleoprotein domain family member 7;La-related protein 7;P-TEFb-interaction protein for 7SK stability	HDCMA18P;LARP7;HDCMA18P;LARP7	HDCMA18P	265	S	5.12607e-27	-0.179563	0.316568	0.224905	0.32857	0.611274	0.180366
11857410	IPI00011857	IPI00011857	Chromatin assembly factor 1 subunit B;Chromatin assembly factor I p60 subunit;M-phase phosphoprotein 7;cDNA, FLJ93645, highly similar to Homo sapiens chromatin assembly factor 1, subunit B (p60) (CHAF1B),mRNA	CAF1A;CAF1P60;CHAF1B;MPHOSPH7;MPP7	CHAF1B	410	S	1.42777e-06	0.375832	-0.17956	-0.156659	-1.4682	0.00438994	0.200273
4344836	IPI00004344;IPI00383219	IPI00004344	AF4/FMR2 family member 4;ALL1-fused gene from chromosome 5q31 protein;Major CDK9 elongation factor-associated protein;AF4/FMR2 family member 4;ALL1-fused gene from chromosome 5q31 protein;Major CDK9 elongation factor-associated protein;AFF4 protein	AF5Q31;AFF4;HSPC092;MCEF;AF5Q31;AFF4;HSPC092;MCEF	AFF4	836	S	0.0764352	-0.00545412	0.0385998	0.822852	0.232564	0.242672	0.204557
304589691	IPI00304589;IPI00847646	IPI00304589	182 kDa tankyrase-1-binding protein;cDNA FLJ45975 fis, clone PLACE7018479, highly similar to 182 kDa tankyrase 1-binding protein;182 kDa tankyrase-1-binding protein	KIAA1741;TAB182;TNKS1BP1;KIAA1741;TAB182;TNKS1BP1	TNKS1BP1	691	S	8.53218e-15	0.0619178	0.0419351	0.732486	0.410739	0.13619	0.217027
297124667	IPI00297124;IPI00554518	IPI00297124	CDw130;Interleukin-6 receptor subunit beta;Interleukin-6 signal transducer;Membrane glycoprotein 130;Oncostatin-M receptor subunit alpha;Interleukin 6 signal transducer (Gp130, oncostatin M receptor);IL6ST nirs variant 4	IL6ST;IL6ST	IL6ST	667	S	0.0138247	-0.293756	-1.48168	-0.127683	0.150301	-0.533613	0.218167
847415157	IPI00847415;IPI00298896;IPI00219341;IPI00902581;IPI00910193;IPI00219340	IPI00847415	CDC-like kinase 3;Dual specificity protein kinase CLK3;cDNA FLJ76915, highly similar to Homo sapiens CDC-like kinase 3 (CLK3), transcript variant phclk3, mRNA;cDNA FLJ34373 fis, clone FEBRA2017333, highly similar to Dual specificity protein kinase CLK3 (EC 2.7.12.1);CDC-like kinase 3;Dual specificity protein kinase CLK3;CDC-like kinase 3, isoform CRA_b;CDC-like kinase 3;Dual specificity protein k…	CLK3;CLK3;hCG_1739025;CLK3;CLK3	CLK3	157	S	1.53768e-10	0.673153	0.15776	0.110764	0.182939	0.178816	0.239717
396108468	IPI00396108;IPI00789902;IPI00790490;IPI00099883;IPI00004901	IPI00396108	G-protein coupled receptor family C group 5 member C;Retinoic acid-induced gene 3 protein;Putative uncharacterized protein GPRC5C;G-protein coupled receptor family C group 5 member C;Retinoic acid-induced gene 3 protein;cDNA FLJ20242 fis, clone COLF6369	GPRC5C;PSEC0087;RAIG3;GPRC5C;GPRC5C;PSEC0087;RAIG3	GPRC5C	468	T	0.0321689	-0.357558	-0.739144	0.268554	0.126631	0.205838	0.264017
11593200	IPI00011593;IPI00657842;IPI00893858	IPI00011593	Fos-related antigen 2;cDNA, FLJ96466, highly similar to Homo sapiens FOS-like antigen 2 (FOSL2), mRNA;cDNA FLJ31017 fis, clone HLUNG2000315, highly similar to FOS-RELATED ANTIGEN 2;cDNA FLJ54924, highly similar to Fos-related antigen 2;FOSL2 protein;FOS-like antigen 2, isoform CRA_b;Putative uncharacterized protein FOSL2;Fos-related antigen 2;FOS-like antigen 2, isoform CRA_c;Putative uncharacter…	FOSL2;FRA2;hCG_1990537;FOSL2;FRA2;hCG_1990537;FOSL2	FOSL2	200	S	0.00122294	0.0543713	0.096103	0.673737	0.189248	0.348813	0.268401
4344487	IPI00004344;IPI00383219	IPI00004344	AF4/FMR2 family member 4;ALL1-fused gene from chromosome 5q31 protein;Major CDK9 elongation factor-associated protein;AF4/FMR2 family member 4;ALL1-fused gene from chromosome 5q31 protein;Major CDK9 elongation factor-associated protein;AFF4 protein	AF5Q31;AFF4;HSPC092;MCEF;AF5Q31;AFF4;HSPC092;MCEF	AFF4	487	S	0.000143436	0.743285	0.542205	0.57628	0.217382	0.415998	0.282515
25176201	IPI00025176	IPI00025176	30 kDa splicing factor SMNrp;SMN-related protein;Survival motor neuron domain-containing protein 1;Survival of motor neuron-related-splicing factor 30;cDNA, FLJ94669, highly similar to Homo sapiens survival motor neuron domain containing 1 (SMNDC1), mRNA;Survival motor neuron domain containing 1, isoform CRA_a	SMNDC1;SMNR;SPF30;hCG_41805	SMNDC1	201	S	0.293287	0.630685	0.195967	0.417164	-0.113763	0.252538	0.29472
103064250	IPI00103064;IPI00877965;IPI00172532;IPI00879399;IPI00470482;IPI00641168;IPI00939554;IPI00394717	IPI00103064	Exocyst complex component 7;Exocyst complex component Exo70;EXOC7 splice variant 6;Putative uncharacterized protein EXOC7;Exocyst complex component 7;Exocyst complex component Exo70;2-5-3p;EXOC7 splice variant 5;cDNA FLJ58532, highly similar to Exocyst complex component 7;Exocyst complex component 7;Exocyst complex component Exo70;Putative uncharacterized protein DKFZp686P1551;Exocyst complex com…	EXO70;EXOC7;KIAA1067;EXOC7;EXO70;EXOC7;KIAA1067;EXOC7;EXO70;EXOC7;KIAA1067;DKFZp686P1551;EXO70;EXOC7;KIAA1067	EXOC7	250	S	0.448963	0.326952	-0.134927	0.104471	0.296286	0.66068	0.334797
217661584	IPI00217661	IPI00217661	Protein raver-1;Ribonucleoprotein PTB-binding 1	KIAA1978;RAVER1	KIAA1978	584	S	0.0740323	0.0234541	-0.0476107	0.942909	0.350533	0.212301	0.353445
303797729	IPI00303797;IPI00915329;IPI00915348;IPI00945505;IPI00915308	IPI00303797	p94;Proto-oncogene B-Raf;Serine/threonine-protein kinase B-raf;v-Raf murine sarcoma viral oncogene homolog B1;Putative uncharacterized protein BRAF;L-protein KIAA1549:BRAF 16_9;S-protein KIAA1549:BRAF 16_9;L-protein KIAA1549:BRAF 15_9;S-protein KIAA1549:BRAF 15_9;L-protein KIAA1549:BRAF 16_11;S-protein KIAA1549:BRAF 16_11	BRAF;BRAF1;RAFB1;KIAA1549:BRAF;KIAA1549:BRAF;KIAA1549:BRAF	BRAF	729	S	0.0217268	0.0221739	0.191314	-0.0709817	0.327697	0.70874	0.359411
30431362	IPI00030431	IPI00030431	Anthrax toxin receptor 1;Tumor endothelial marker 8	ANTXR1;ATR;TEM8	ANTXR1	362	S	2.55614e-20	-0.0399658	-0.628907	0.288181	0.412509	0.00338944	0.381606
92218140	IPI00922181;IPI00184330;IPI00791616;IPI00946193;IPI00946031	IPI00922181	cDNA FLJ53276, moderately similar to DNA replication licensing factor MCM2;MCM2 protein;DNA replication licensing factor MCM2;Minichromosome maintenance protein 2 homolog;Nuclear protein BM28;cDNA FLJ46429 fis, clone THYMU3014372, highly similar to DNA replication licensing factor MCM2;cDNA FLJ55651, highly similar to DNA replication licensing factor MCM2;Putative uncharacterized protein MCM2;Put…	MCM2;BM28;CCNL1;CDCL1;KIAA0030;MCM2;MCM2;MCM2	MCM2	40	S	4.77261e-05	0.731049	-0.232177	0.253868	0.068591	-0.286574	0.415047
6434652512	IPI00643465;IPI00963962;IPI00935164;IPI00410127;IPI00410301;IPI00030033;IPI00642773;IPI00921979;IPI00646995;IPI00384450;IPI00967285	IPI00643465	Anti-Zuai-1;Transforming acidic coiled-coil-containing protein 2;TACC2 protein;Anti-Zuai-1;Transforming acidic coiled-coil-containing protein 2;Anti-Zuai-1;Transforming acidic coiled-coil-containing protein 2;Transforming, acidic coiled-coil containing protein 2;Transforming, acidic coiled-coil containing protein 2;Anti-Zuai-1;Transforming acidic coiled-coil-containing protein 2;Anti-Zuai-1;Trans…	TACC2;TACC2;TACC2;TACC2;RP11-296H2.1-013;RP11-296H2.1-018;TACC2;TACC2;TACC2;hCG_41426;RP11-296H2.1-015;TACC2;TACC2	TACC2	2512	S	0.000500032	0.115595	-0.0772078	0.790689	0.481579	0.0773569	0.4253
220424505	IPI00220424	IPI00220424	DEAD/H box-binding protein 1;E3 SUMO-protein ligase PIAS1;Gu-binding protein;Protein inhibitor of activated STAT protein 1;RNA helicase II-binding protein;Protein inhibitor of activated STAT1;cDNA FLJ37322 fis, clone BRAMY2018126, highly similar to Protein inhibitor of activated STAT protein 1;Cell proliferation-inducing protein 23;Protein inhibitor of activated STAT, 1, isoform CRA_b	DDXBP1;PIAS1;hCG_23811	PIAS1	505	S	1.90636e-05	0.702616	0.233065	0.332966	0.24958	0.127119	0.448532
2246219	IPI00022462;IPI00925162	IPI00022462	p90;T9;Transferrin receptor protein 1;Transferrin receptor protein 1, serum form;cDNA FLJ75881, highly similar to Homo sapiens transferrin receptor (p90, CD71) (TFRC), mRNA;Transferrin receptor (P90, CD71), isoform CRA_a	TFRC;hCG_22086	TFRC	19	S	5.14464e-08	0.29526	-0.287764	1.73201	0.363681	0.349232	0.458177
165506292	IPI00165506	IPI00165506	38 kDa DNA polymerase delta interaction protein;Polymerase delta-interacting protein 2;cDNA FLJ52257, highly similar to Polymerase delta-interacting protein 2;Putative uncharacterized protein DKFZp586F1524	HSPC017;PDIP38;POLD4;POLDIP2;DKFZp586F1524	POLD4	292	T	5.13356e-07	0.106948	0.177785	0.452912	0.167065	0.58884	0.474249
645608453	IPI00645608	IPI00645608	Interferon regulatory factor 2-binding protein 1;cDNA, FLJ96012, highly similar to Homo sapiens interferon regulatory factor 2 binding protein 1 (IRF2BP1), mRNA	IRF2BP1	IRF2BP1	453	S	0.00641448	-0.194774	0.274491	-0.0617368	0.264686	-0.695708	0.481066
21057967	IPI00021057;IPI00215695;IPI00215693;IPI00215694;IPI00924945;IPI00927273;IPI00927160	IPI00021057	Electroneutral potassium-chloride cotransporter 1;Erythroid K-Cl cotransporter 1;Solute carrier family 12 member 4;cDNA FLJ60065, highly similar to Solute carrier family 12 member 4;Electroneutral potassium-chloride cotransporter 1;Erythroid K-Cl cotransporter 1;Solute carrier family 12 member 4;Potassium/chloride cotransporter 1;Electroneutral potassium-chloride cotransporter 1;Erythroid K-Cl co…	KCC1;SLC12A4;KCC1;SLC12A4;KCC1;SLC12A4;KCC1;SLC12A4	SLC12A4	967	S	7.03754e-25	-0.131162	0.00262681	0.458697	0.556443	0.614317	0.481597
973796	IPI00009737;IPI00300585	IPI00009737	Ras-related GTP-binding protein D;GTPase-interacting protein 2;Ras-related GTP-binding protein C;TIB929	RRAGD;RRAGC	RRAGD	96	S	4.49119e-32	0.144972	0.0779209	0.111432	0.513499	0.689356	0.549831
335437607	IPI00335437;IPI00916311	IPI00335437	Ankyrin repeat and zinc finger domain-containing protein 1;Zinc finger protein 744;Putative uncharacterized protein ANKZF1	ANKZF1;ZNF744;ANKZF1	ANKZF1	607	T	2.05447e-05	-0.00980857	-0.158428	0.0371713	0.687293	0.117556	0.555203
12752104	IPI00012752;IPI00790216;IPI00218909;IPI00218910;IPI00879698	IPI00012752	GRB10 adapter protein;Growth factor receptor-bound protein 10;Insulin receptor-binding protein Grb-IR;Growth factor receptor-bound protein 10, isoform CRA_a;GRB10 adapter protein;Growth factor receptor-bound protein 10;Insulin receptor-binding protein Grb-IR;GRB10 adapter protein;Growth factor receptor-bound protein 10;Insulin receptor-binding protein Grb-IR;GRB10 adapter protein;Growth factor re…	GRB10;GRBIR;KIAA0207;hCG_18341;GRB10;GRBIR;KIAA0207;GRB10;GRBIR;KIAA0207;GRB10;GRBIR;KIAA0207;GRB10	GRB10	104	S	0.096864	0.177207	0.444444	0.825948	0.297875	0.477705	0.558522
472794403	IPI00472794;IPI00929732	IPI00472794	FCH domain only protein 2;FCHO2 protein;cDNA FLJ56950, highly similar to Homo sapiens FCH domain only 2 (FCHO2), mRNA;cDNA FLJ60538, highly similar to Homo sapiens FCH domain only 2 (FCHO2), mRNA	FCHO2;FCHO2	FCHO2	403	S	0.022579	0.32375	0.346653	0.571434	0.425701	0.799422	0.560849
92761493	IPI00927614;IPI00013272;IPI00220522;IPI00927872;IPI00220521;IPI00926947;IPI00926736	IPI00927614	256 kDa golgin;Golgin subfamily A member 4;Golgin-245;Protein 72.1;Trans-Golgi p230;cDNA FLJ77065, highly similar to Homo sapiens golgi autoantigen, golgin subfamily a, 4 (GOLGA4), mRNA;cDNA FLJ54338, highly similar to Golgin subfamily A member 4;Golgi autoantigen, golgin subfamily a, 4 variant;256 kDa golgin;Golgin subfamily A member 4;Golgin-245;Protein 72.1;Trans-Golgi p230;256 kDa golgin;Golg…	GOLGA4;GOLGA4;GOLGA4;GOLGA4	GOLGA4	93	S	1.17817e-08	-0.324335	-0.218696	-0.061782	0.598143	0.531524	0.575967
668246	IPI00006682	IPI00006682	Protein phosphatase 1 regulatory subunit 3D;Protein phosphatase 1 regulatory subunit 6;Protein phosphatase 1-binding subunit R6;Protein phosphatase 1, regulatory (Inhibitor) subunit 3D	PPP1R3D;PPP1R6	PPP1R3D	46	S	0.0441966	0.323961	0.0161065	0.303342	0.33389	0.355897	0.596124
6434652317	IPI00643465;IPI00963962;IPI00935164;IPI00410127;IPI00410301;IPI00030033;IPI00642773;IPI00921979;IPI00943614;IPI00965084;IPI00646995;IPI00384450;IPI00967285	IPI00643465	Anti-Zuai-1;Transforming acidic coiled-coil-containing protein 2;TACC2 protein;Anti-Zuai-1;Transforming acidic coiled-coil-containing protein 2;Anti-Zuai-1;Transforming acidic coiled-coil-containing protein 2;Transforming, acidic coiled-coil containing protein 2;Transforming, acidic coiled-coil containing protein 2;Anti-Zuai-1;Transforming acidic coiled-coil-containing protein 2;Anti-Zuai-1;Trans…	TACC2;TACC2;TACC2;TACC2;RP11-296H2.1-013;RP11-296H2.1-018;TACC2;TACC2;TACC2;RP11-296H2.1-020;TACC2;hCG_41426;RP11-296H2.1-015;TACC2;TACC2	TACC2	2317	S	0.0224915	0.289613	0.160678	-0.0344262	0.22572	-0.328776	0.60026
18046532	IPI00180465	IPI00180465	Hexamethylene bis-acetamide-inducible protein 2;Protein HEXIM2;Hexamthylene bis-acetamide inducible 2, isoform CRA_a	HEXIM2;L3;hCG_28073	HEXIM2	32	T	0.0328253	0.149467	-0.0473019	0.27035	0.451516	0.348276	0.64986
170517329	IPI00170517	IPI00170517	Placental protein 6;Protein PL6;Transmembrane protein 115;cDNA, FLJ94877, highly similar to Homo sapiens placental protein 6 (PL6), mRNA	LUCA11.2;PL6;TMEM115	LUCA11.2	329	T	0.00219805	0.406985	0.15335	0.19333	0.277939	0.229376	0.678963
619952405	IPI00619952;IPI00465425;IPI00945844;IPI00946003	IPI00619952	cDNA FLJ40686 fis, clone THYMU2024071, highly similar to Malcavernin;Cerebral cavernous malformations 2 protein;Malcavernin;Cerebral cavernous malformation 2, isoform CRA_d;Cerebral cavernous malformations 2 protein;Malcavernin;Putative uncharacterized protein CCM2	C7orf22;CCM2;PP10187;hCG_19247;C7orf22;CCM2;PP10187;CCM2	CCM2	405	S	0.000927992	0.19219	0.116176	0.29007	0.488187	0.564004	0.684585
942269666	IPI00942269;IPI00220901;IPI00926460;IPI00926241;IPI00552167	IPI00942269	Putative uncharacterized protein TBC1D4;Akt substrate of 160 kDa;TBC1 domain family member 4;Akt substrate of 160 kDa;TBC1 domain family member 4;Akt substrate of 160 kDa;TBC1 domain family member 4;TBC1 domain family, member 4	TBC1D4;AS160;KIAA0603;TBC1D4;AS160;KIAA0603;TBC1D4;AS160;KIAA0603;TBC1D4;RP11-159J2.3-004;TBC1D4	TBC1D4	666	S	0.149119	0.249163	0.0169862	0.140255	0.164717	0.387697	0.711592
440932761	IPI00440932;IPI00945188;IPI00946948	IPI00440932	Cellular disintegrin-related protein;Disintegrin and metalloproteinase domain-containing protein 9;Meltrin-gamma;Metalloprotease/disintegrin/cysteine-rich protein 9;Myeloma cell metalloproteinase;cDNA FLJ59176, highly similar to ADAM 9 (EC 3.4.24.-) (A disintegrinand metalloproteinase domain 9);ADAM9 protein;Putative uncharacterized protein ADAM9	ADAM9;KIAA0021;MCMP;MDC9;MLTNG;ADAM9	ADAM9	761	T	0.0205075	0.498681	0.129427	0.39846	0.360068	0.383654	0.720619
17352269	IPI00001735;IPI00923436;IPI00952657;IPI00923596;IPI00952937;IPI00923531;IPI00939494;IPI00878336;IPI00952895;IPI00879234	IPI00001735	CTG repeat protein 26;Nuclear receptor corepressor 2;Silencing mediator of retinoic acid and thyroid hormone receptor;SMAP270;T3 receptor-associating factor;Thyroid-, retinoic-acid-receptor-associated corepressor;Putative uncharacterized protein NCOR2;CTG repeat protein 26;Nuclear receptor corepressor 2;Silencing mediator of retinoic acid and thyroid hormone receptor;SMAP270;T3 receptor-associati…	CTG26;NCOR2;CTG26;NCOR2;NCOR2;CTG26;NCOR2;NCOR2;CTG26;NCOR2;CTG26;NCOR2;NCOR2	CTG26	2269	S	4.37379e-11	0.158799	-0.0364361	0.00690837	0.314803	0.325601	1.1058
883896363	IPI00883896;IPI00008918;IPI00796705;IPI00940308;IPI00796222;IPI00220466	IPI00883896	Epithelial protein lost in neoplasm beta variant;Epithelial protein lost in neoplasm;LIM domain and actin-binding protein 1;Epithelial protein lost in neoplasm;LIM domain and actin-binding protein 1;cDNA FLJ38853 fis, clone MESAN2010321, highly similar to LIM domain and actin-binding protein 1;cDNA FLJ55990, highly similar to LIM domain and actin-binding protein 1;Epithelial protein lost in neopl…	EPLIN;LIMA1;PP624;SREBP3;EPLIN;LIMA1;PP624;SREBP3;EPLIN;LIMA1;PP624;SREBP3	EPLIN	363	S	0.015509	0.192522	-0.0134239	0.234747	0.29673	0.154582	1.13013
3360027	IPI00033600;IPI00894184;IPI00759705;IPI00893943;IPI00893379;IPI00893473	IPI00033600	Protein phosphatase 1 regulatory subunit 22;Protein phosphatase 1 regulatory subunit 7;Putative uncharacterized protein PPP1R7;Protein phosphatase 1 regulatory subunit 22;Protein phosphatase 1 regulatory subunit 7;Putative uncharacterized protein PPP1R7;Putative uncharacterized protein PPP1R7	PPP1R7;SDS22;PPP1R7;PPP1R7;SDS22;PPP1R7;PPP1R7	PPP1R7	27	S	0.000529908	-0.495409	-0.010974	-0.197219	-0.070643	0.0658149	2.43698

## Sheet: Organelle specific proteome
Protein	Protein IDs	Protein Names	Gene Names	Protein Descriptions	Uniprot	Endo/GFP	ERGolgi/GFP	N/GFP	K/GFP	Golgi/GFP	Mito/GFP		Endo/GFP	ERGolgi/GFP	N/GFP	K/GFP	Golgi/GFP	Mito/GFP
IPI00000051	IPI00000051;IPI00966069	Prefoldin subunit 1	PFD1;PFDN1	Prefoldin subunit 1;Uncharacterized protein	O60925;D6RGG5		-0.669673	-0.52824	-0.494588	-0.851792			IPI00002460	IPI00000051	IPI00020021	IPI00003419	IPI00003419	IPI00002460
IPI00001560	IPI00001560;IPI00942408;IPI00954870;IPI00001563;IPI00030733	Cyclin-dependent kinase 4 inhibitor A;Cyclin-dependent kinase inhibitor 2A, isoforms 1/2/3;Multiple tumor suppressor 1;p16-INK4a;Cyclin-dependent kinase inhibitor;Cyclin-dependent kinase inhibitor 2A;Cyclin-dependent kinase inhibitor 2A (Melanoma, p16, inhibits CDK4), isoform CRA_b;Truncated tumor suppressor protein P16;Cyclin-dependent kinase 4 inhibitor B;Multiple tumor suppressor 2;p14-INK4b;p…	CDKN2;CDKN2A;MTS1;hCG_28309;CDKN2B;MTS2	Cyclin-dependent kinase inhibitor;Isoform 1 of Cyclin-dependent kinase inhibitor 2A, isoforms 1/2/3;Truncated tumor suppressor protein P16;Cyclin-dependent kinase 4 inhibitor B;Isoform 3 of Cyclin-dependent kinase inhibitor 2A, isoforms 1/2/3	P42771-2;P42771;A5X2G7;A7LNE7;P42771-1;D3DRK1;D1LYX3;P42772;P42771-3;Q208B5;Q2MJK0;Q9UPB7		-0.672679	-0.282562	-0.237398	-0.523815			IPI00003419	IPI00001560	IPI00022229	IPI00009896	IPI00007928	IPI00003419
IPI00002460	IPI00002460;IPI00021771;IPI00953297	Annexin A7;Annexin VII;Annexin-7;Synexin;cDNA, FLJ92798, highly similar to Homo sapiens annexin A7 (ANXA7), transcript variant 2, mRNA;cDNA, FLJ93494, highly similar to Homo sapiens annexin A7 (ANXA7), transcript variant 1, mRNA;Annexin VII isoform 1 variant;cDNA FLJ54149, highly similar to Annexin A7;cDNA FLJ54191, highly similar to Annexin A7;cDNA FLJ55060, highly similar to Annexin A7	ANX7;ANXA7;OK/SW-cl.95;SNX	Isoform 1 of Annexin A7;Isoform 2 of Annexin A7;cDNA FLJ55060, highly similar to Annexin A7	P20073-1;P20073;B2R657;B2R7L2;Q53HM8;P20073-2;B4DT77;B4DWU2;B4DHY4	0.781143	0.523256	0.124857	0.337738	0.573124	0.645104		IPI00020042	IPI00003419	IPI00028031	IPI00017367	IPI00010951	IPI00010951
IPI00003419	IPI00003419;IPI00917641	Small acidic protein	C11orf58;SMAP	Small acidic protein;small acidic protein isoform b	O00193	1.12816	0.618971	0.244522	4.47772	5.68627	3.22679		IPI00027253	IPI00027253	IPI00216457	IPI00018398	IPI00014938	IPI00024320
IPI00007928	IPI00007928	220 kDa U5 snRNP-specific protein;p220;Pre-mRNA-processing-splicing factor 8;PRP8 homolog;Splicing factor Prp8;cDNA FLJ57882, highly similar to Pre-mRNA-processing-splicing factor 8;U5 snRNP-specific protein variant;Apoptosis-regulated protein 1;Apoptosis-regulated protein 2	PRPC8;PRPF8	Pre-mRNA-processing-splicing factor 8	Q6P2Q9;B4DK16;Q53GM6;Q6JH02;Q6JH03	-0.331021	-0.442288	-0.0636655	-0.337898	-0.704144	-0.31947		IPI00027681	IPI00031556	IPI00217467	IPI00019918	IPI00024320	IPI00024920
IPI00009896	IPI00009896	Epoxide hydratase;Epoxide hydrolase 1;Microsomal epoxide hydrolase;cDNA, FLJ93975, highly similar to Homo sapiens epoxide hydrolase 1, microsomal (xenobiotic) (EPHX1), mRNA;EPHX1 protein	EPHX;EPHX1;EPOX	Epoxide hydrolase 1	P07099;B2R8N0;Q6FGZ3		0.429675	0.373063	0.625116	0.506364			IPI00216457	IPI00215965	IPI00217468	IPI00020021	IPI00027253	IPI00026358
IPI00010951	IPI00010951	450 kDa epidermal antigen;Epiplakin;Putative uncharacterized protein DKFZp434G0719	EPIPL;EPPK1;DKFZp434G0719	Epiplakin	P58107;Q9NSU9	0.0462219	-0.0236423	-0.176495	-0.50227	-0.681905	-0.691007		IPI00219682	IPI00216457	IPI00221234	IPI00022229	IPI00031556	IPI00027253
IPI00014938	IPI00014938;IPI00798360;IPI00795769;IPI00796857	Cytokine-induced protein of 29 kDa;Nuclear protein Hcc-1;Proliferation-associated cytokine-inducible protein CIP29;SAP domain-containing ribonucleoprotein;CIP29 protein	HCC1;HSPC316;SARNP;CIP29	SAP domain-containing ribonucleoprotein;18 kDa protein;52 kDa protein;6 kDa protein	P82979;Q567R9		0.0922906	0.142479	0.330626	0.702117			IPI00221234	IPI00219682	IPI00297714	IPI00022442	IPI00215965	IPI00151462
IPI00017367	IPI00017367;IPI00903145;IPI00384282;IPI00869155	Radixin isoform b;Radixin isoform e;Radixin isoform f;Radixin, isoform CRA_a;Radixin isoform d;Radixin;cDNA, FLJ93349, Homo sapiens radixin (RDX), mRNA;Radixin, isoform CRA_b;cDNA FLJ58499, highly similar to Radixin;cDNA, FLJ78960, highly similar to Radixin;RDX protein;Putative uncharacterized protein DKFZp434I0812	hCG_39182;RDX;DKFZp434I0812	Radixin, isoform CRA_a;Radixin	A7YIJ8;A7YIK3;P35241;B0YJ88;B7Z2S7;B7Z9U6;Q05CU6;Q6PKD3;Q9NST9	0.00175348	0.0225976	-0.117083	-1.08233	0.0737214	0.229902		IPI00299554	IPI00413641	IPI00299554	IPI00023673	IPI00215997	IPI00216457
IPI00018398	IPI00018398	26S protease regulatory subunit 6A;26S proteasome AAA-ATPase subunit RPT5;Proteasome 26S subunit ATPase 3;Proteasome subunit P50;Tat-binding protein 1;cDNA FLJ75299, highly similar to Xenopus laevis proteasome (prosome, macropain) 26S subunit, ATPase 3, mRNA	PSMC3;TBP1	26S protease regulatory subunit 6A	P17980;A8K781	-0.352738	-0.480401	-0.437057	-0.645101	-0.346339	-0.268543		IPI00396378	IPI00453473	IPI00329625	IPI00024320	IPI00216457	IPI00217467
IPI00019918	IPI00019918;IPI00155054	ATP-dependent RNA helicase DDX19A;DDX19-like protein;DEAD box protein 19A;cDNA FLJ52463, highly similar to ATP-dependent RNA helicase DDX19A (EC 3.6.1.-);Putative uncharacterized protein DKFZp762C1313;cDNA FLJ50635, highly similar to ATP-dependent RNA helicase DDX19A (EC 3.6.1.-);Putative uncharacterized protein DKFZp686C21137	DDX19A;DDX19L;DKFZp762C1313;DKFZp686C21137	ATP-dependent RNA helicase DDX19A;cDNA FLJ50635, highly similar to ATP-dependent RNA helicase DDX19A	Q9NUU7;B4DRZ7;Q69YM2;B4DS24;Q68DY7		0.0258046	0.0458623	0.973455	0.0636417			IPI00453473	IPI00479018	IPI00477313	IPI00024920	IPI00217467	IPI00217468
IPI00020021	IPI00020021;IPI00909779;IPI00942944;IPI00967473;IPI00966422;IPI00968273	Protein DEK;cDNA FLJ51914, highly similar to Protein DEK;cDNA FLJ53031, highly similar to Protein DEK;cDNA FLJ52337, highly similar to Protein DEK	DEK	Protein DEK;cDNA FLJ53031, highly similar to Protein DEK;protein DEK isoform 2;Uncharacterized protein;Protein;Uncharacterized protein	P35659;B4DNW3;B4DFG0;B4DN37;D6RDA2;D6R9L5			-0.614624	-0.607285				IPI00479018	IPI00479058	IPI00479018	IPI00216457	IPI00217468	IPI00219682
IPI00020042	IPI00020042;IPI00738042;IPI00216770	26S protease regulatory subunit 6B;26S proteasome AAA-ATPase subunit RPT3;MB67-interacting protein;MIP224;Proteasome 26S subunit ATPase 4;Tat-binding protein 7;cDNA FLJ78505, highly similar to Homo sapiens proteasome (prosome, macropain) 26S subunit, ATPase, 4 (PSMC4), transcript variant 1, mRNA;cDNA, FLJ93682, Homo sapiens proteasome (prosome, macropain) 26S subunit, ATPase, 4(PSMC4), transcript…	MIP224;PSMC4;TBP7;hCG_43346	Isoform 1 of 26S protease regulatory subunit 6B;similar to proteasome 26S ATPase subunit 4;Isoform 2 of 26S protease regulatory subunit 6B	P43686-1;P43686;A8K2M0;P43686-2	1.02837		0.0469799	-0.0948162		0.0528829		IPI00550038	IPI00550038	IPI00550038	IPI00217467	IPI00219038	IPI00220528
IPI00022229	IPI00022229;IPI00894122;IPI00374337	Apolipoprotein B-100;Apolipoprotein B-48;cDNA FLJ77094, highly similar to Homo sapiens apolipoprotein B (including Ag(x) antigen) (APOB), mRNA;Apolipoprotein B (Including Ag(X) antigen);Apolipoprotein B (Including Ag(X) antigen), isoform CRA_a;APOB protein;Apolipoprotein B;Apolipoprotein B-100 gene intron Bi and flanking regions;Apolipoprotein B variant;Apolipoprotein B-100 gene intron Di and fla…	APOB;hCG_20898	Apolipoprotein B-100;Uncharacterized protein	P04114;A8K479;C0JYY2;E1A689;E1B4S6;E1B4S7;E1B4S8;E1B4S9;P78482;Q13789;Q13828;Q59HB3;Q9UE51;Q9UE52;Q9UE53;A8MUN2;Q7Z7Q0			-2.4653	-2.43602				IPI00646240	IPI00646240	IPI00646240	IPI00217468	IPI00220528	IPI00221108
IPI00022442	IPI00022442	Acyl carrier protein, mitochondrial;CI-SDAP;NADH-ubiquinone oxidoreductase 9.6 kDa subunit;NADH:ubiquinone oxidoreductase SDAP subunit	NDUFAB1	Acyl carrier protein, mitochondrial	O14561;A4UCS2;A4UCS3			-0.257045	-0.725117				IPI00828189	IPI00939523	IPI00879716	IPI00219038	IPI00291419	IPI00291419
IPI00023673	IPI00023673;IPI00902654;IPI00908762;IPI00796246;IPI00794873	Basement membrane autoantigen p105;Galectin-3-binding protein;Lectin galactoside-binding soluble 3-binding protein;Mac-2-binding protein;Tumor-associated antigen 90K;cDNA FLJ53478, highly similar to Galectin-3-binding protein;cDNA FLJ53427, highly similar to Galectin-3-binding protein;cDNA FLJ31415 fis, clone NT2NE2000284, highly similar to Galectin-3-binding protein;cDNA FLJ54583, highly similar…	LGALS3BP;M2BP	Galectin-3-binding protein;cDNA FLJ54583, highly similar to Galectin-3-binding protein;cDNA FLJ53509, highly similar to Galectin-3-binding protein;22 kDa protein;16 kDa protein	Q08380;B4DVE1;B4DWA8;B3KP88;B4DDG4;B4DI70		-0.29759	0.0367495	-0.601325	-0.109654			IPI00914847		IPI00914847	IPI00221234	IPI00298788	IPI00299554
IPI00024320	IPI00024320;IPI00604407	Putative RNA-binding protein 3;RNA-binding motif protein 3;RNPL;Putative uncharacterized protein RBM3	RBM3;RNPL	Putative RNA-binding protein 3;Uncharacterized protein	P98179;A6NDC0	-0.0282613	0.253586	-0.544856	-1.06511	-0.821848	-1.18403		IPI00939523		IPI00939523	IPI00299554	IPI00299554	IPI00334587
IPI00024920	IPI00024920	ATP synthase subunit delta, mitochondrial;F-ATPase delta subunit	ATP5D	ATP synthase subunit delta, mitochondrial	P30049;D6W5Y3	0.167197	-0.0266089	0.103531	1.22965	0.546607	0.626692					IPI00329625	IPI00334587	IPI00396378
IPI00026358	IPI00026358	GABA(A) receptor-associated protein-like 2;Gamma-aminobutyric acid receptor-associated protein-like 2;Ganglioside expression factor 2;General protein transport factor p16;Golgi-associated ATPase enhancer of 16 kDa;MAP1 light chain 3-related protein;cDNA FLJ76520, highly similar to Homo sapiens GABA(A) receptor-associated protein-like 2 (GABARAPL2), mRNA;GABA(A) receptor-associated protein-like 2,…	FLC3A;GABARAPL2;GEF2;hCG_21766	Gamma-aminobutyric acid receptor-associated protein-like 2	P60520;Q6FG91	0.192678	-0.293621	0.345056	0.454884	0.0132837	0.588725					IPI00418471	IPI00453473	IPI00453473
IPI00027253	IPI00027253;IPI00910716;IPI00027733	GABA(A) receptor-associated protein;Gamma-aminobutyric acid receptor-associated protein;MM46;cDNA, FLJ92494, highly similar to Homo sapiens GABA(A) receptor-associated protein (GABARAP), mRNA;GABARAP protein;HCG1987397, isoform CRA_b;cDNA FLJ59143, highly similar to Gamma-aminobutyric acid receptor-associated protein-like 1;Early estrogen-regulated protein;GABA(A) receptor-associated protein-like…	FLC3B;GABARAP;HT004;hCG_1987397;GABARAPL1;GEC1	Gamma-aminobutyric acid receptor-associated protein;cDNA FLJ59143, highly similar to Gamma-aminobutyric acid receptor-associated protein-like 1;Gamma-aminobutyric acid receptor-associated protein-like 1	O95166;B2R5J1;Q6IAW1;B4E0Y7;Q9H0R8;B2RD60	-1.142	-1.18791	-0.0802252	-0.180091	-0.759775	-0.782247					IPI00453473	IPI00477313	IPI00479018
IPI00027681	IPI00027681	Nicotinamide N-methyltransferase;Nicotinamide N-methyltransferase, isoform CRA_a;NNMT protein	NNMT;hCG_39357	Nicotinamide N-methyltransferase	P40261;Q6FH49	-0.693045	-0.145671	-0.246789	0.0123929	0.243473	-0.557025					IPI00477313	IPI00479018	IPI00550038
IPI00028031	IPI00028031;IPI00937735;IPI00178744;IPI00793599;IPI00796120	cDNA FLJ56425, highly similar to Very-long-chain specific acyl-CoAdehydrogenase, mitochondrial (EC 1.3.99.-);Acyl-Coenzyme A dehydrogenase, very long chain variant;Very long-chain specific acyl-CoA dehydrogenase, mitochondrial;cDNA FLJ55801, highly similar to Very-long-chain specific acyl-CoAdehydrogenase, mitochondrial (EC 1.3.99.-);Acyl-Coenzyme A dehydrogenase, very long chain, isoform CRA_e;c…	ACADVL;VLCAD;hCG_42007	cDNA FLJ56425, highly similar to Very-long-chain specific acyl-CoAdehydrogenase, mitochondrial;cDNA FLJ55801, highly similar to Very-long-chain specific acyl-CoAdehydrogenase, mitochondrial;Isoform 2 of Very long-chain specific acyl-CoA dehydrogenase, mito	B4DEA8;Q53HR2;P49748-1;P49748;B4DEB6;P49748-2;B3KPA6;B3KPX1	-0.119451	-0.0751112	-0.640614	-0.168126	-0.215154	-0.261326					IPI00478229	IPI00479058	IPI00646240
IPI00031556	IPI00031556;IPI00830039	Splicing factor U2AF 65 kDa subunit;U2 auxiliary factor 65 kDa subunit;U2 snRNP auxiliary factor large subunit;U2 small nuclear RNA auxiliary factor 2 isoform b	U2AF2;U2AF65	Isoform 1 of Splicing factor U2AF 65 kDa subunit;Isoform 2 of Splicing factor U2AF 65 kDa subunit	P26368-1;P26368;B5BU25;P26368-2		-0.932759	-0.321964	-0.247322	-0.636661						IPI00479018	IPI00550038	IPI00856045
IPI00151462	IPI00151462;IPI00220482;IPI00015423;IPI00415014	Microtubule-associated proteins 1A/1B light chain 3 beta 2;Microtubule-associated proteins 1A/1B light chain 3B-like;Autophagy-related protein LC3 B;Autophagy-related ubiquitin-like modifier LC3 B;MAP1 light chain 3-like protein 2;MAP1A/MAP1B light chain 3 B;Microtubule-associated protein 1 light chain 3 beta;Microtubule-associated proteins 1A/1B light chain 3B;MAP1LC3B protein;Microtubule-associ…	MAP1LC3B2;MAP1ALC3;MAP1LC3B;hCG_32374;DKFZp762B153;MAP1LC3A	Microtubule-associated proteins 1A/1B light chain 3 beta 2;Microtubule-associated proteins 1A/1B light chain 3B;Isoform 2 of Microtubule-associated proteins 1A/1B light chain 3A;Isoform 1 of Microtubule-associated proteins 1A/1B light chain 3A	A6NCE7;Q9GZQ8;Q49A36;Q658J6;Q9H492-2;Q9H492;Q9H492-1	0.222381		-0.256166	0.528756		0.950102					IPI00550038	IPI00646240	IPI00856098
IPI00215965	IPI00215965;IPI00465365;IPI00644968;IPI00879518;IPI00797148;IPI00760620;IPI00908994;IPI00879501;IPI00909288;IPI00176692;IPI00797902	Helix-destabilizing protein;Heterogeneous nuclear ribonucleoprotein A1;hnRNP core protein A1;Single-strand RNA-binding protein;HNRPA1 protein;Putative uncharacterized protein;hnRNP core protein A1-like 3;Putative heterogeneous nuclear ribonucleoprotein A1-like 3;Putative uncharacterized protein ENSP00000383298;cDNA FLJ51587, highly similar to Heterogeneous nuclear ribonucleoprotein A1;Putative un…	HNRNPA1;HNRPA1;HNRPA1L3;HNRNPA1L;HNRNPA1L2	Isoform A1-B of Heterogeneous nuclear ribonucleoprotein A1;Isoform A1-A of Heterogeneous nuclear ribonucleoprotein A1;Putative heterogeneous nuclear ribonucleoprotein A1-like 3;Uncharacterized protein;Isoform 2 of Heterogeneous nuclear ribonucleoprotein A1	P09651-1;P09651;P09651-2;Q0VAC0;Q3MI39;Q6IPF2;Q9BSM5;P0C7M2;C9JCD7;P09651-3;B4DP35;C9JV67;Q32P51;B4E0B5	-0.263764	-0.90222	-0.257718	-0.5603	-1.50203	-0.584958					IPI00646240	IPI00903320	IPI00903320
IPI00215997	IPI00215997;IPI00657796;IPI00795937	5H9 antigen;CD9 antigen;Cell growth-inhibiting gene 2 protein;Leukocyte antigen MIC3;Motility-related protein;p24;Tetraspanin-29;CD9 antigen (P24), isoform CRA_a;Putative uncharacterized protein CD9;cDNA FLJ51032, highly similar to CD9 antigen	CD9;GIG2;MIC3;TSPAN29;hCG_21633	CD9 antigen;Uncharacterized protein;15 kDa protein	P21926;D3DUQ9;A6NNI4;B4DPP0		0.460189	-0.03518	0.218688	0.653672						IPI00790064	IPI00914566	IPI00914847
IPI00216457	IPI00216457;IPI00339274;IPI00291764;IPI00255316;IPI00220855;IPI00081836;IPI00552873;IPI00102165;IPI00930144;IPI00219037;IPI00045109;IPI00026272;IPI00216456;IPI00031562;IPI00913961;IPI00216730;IPI00218448;IPI00018278;IPI00249267;IPI00926183;IPI00141938;IPI00398798;IPI00398806;IPI00927887;IPI00398805	Histone H2A type 2-A;Histone H2A.2;Histone H2A/o;Histone H2A type 2-C;Histone H2A/q;Histone H2A-GL101;Histone H2A type 1;Histone H2A/p;Histone H2A;Histone H2A type 1-D;Histone H2A.3;Histone H2A/g;Histone H2A.J;Histone H2A type 1-H;Histone H2A/s;Histone H2A type 1-J;Histone H2A/e;Histone H2A.x;Histone H2A type 1-A;Histone H2A/r;Histone H2A type 1-B/E;Histone H2A/a;Histone H2A/m;Histone H2A type 1-…	H2AFO;HIST2H2AA;HIST2H2AA3;HIST2H2AA4;H2AFQ;HIST2H2AC;H2AFC;H2AFD;H2AFI;H2AFN;H2AFP;HIST1H2AG;HIST1H2AI;HIST1H2AK;HIST1H2AL;HIST1H2AM;hCG_1640463;hCG_1640467;hCG_1641458;hCG_1643754;hCG_1743060;H2AFG;HIST1H2AD;H2AFJ;HIST1H2AH;hCG_1640359;H2AFE;HIST1H2AJ;H2AFX;H2AX;H2AFR;HIST1H2AA;H2AFA;H2AFM;HIST1H2AB;HIST1H2AE;hCG_1640984;hCG_1787383;H2AFL;HIST1H2AC;HIST3H2A	Histone H2A type 2-A;Histone H2A type 2-C;Histone H2A type 1;Histone H2A type 1-D;Isoform 1 of Histone H2A.J;Histone H2A type 1-H;Histone H2A type 1-J;Isoform 2 of Histone H2A.J;Histone H2A;Histone H2A.x;Histone H2A type 1-A;Histone H2A type 1-B/E;Histone	Q6FI13;Q16777;P0C0S8;A4FTV9;P20671;Q9BTM1-1;Q9BTM1;Q96KK5;A3KPC7;Q99878;Q9BTM1-2;C9JE22;B4E0B3;P16104;Q96QV6;P04908;B2R5B3;B2R5B6;Q08AJ9;Q93077;Q7L7L0	-0.784454	-0.740853	-0.657878	-1.36204	-1.15987	-1.2494					IPI00914847	IPI00939523	IPI00939523
IPI00217467	IPI00217467	Histone H1.4;Histone H1b;Liver histone H1e;Histone 1, H1e;Histone H1e;cDNA, FLJ94268, highly similar to Homo sapiens histone 1, H1e (HIST1H1E), mRNA;Histone cluster 1, H1e	H1F4;HIST1H1E;hCG_1645742	Histone H1.4	P10412;A3R0T7;A3R0T8;B2R984;Q4VB24	-0.0179318	-0.0898143	-1.62674	-1.75177	-1.63763	-1.59619					IPI00926903	IPI00940192
IPI00217468	IPI00217468;IPI00815867	Histone H1.5;Histone H1a;Histone H1 gene.	H1F5;HIST1H1B	Histone H1.5;Histone H1 gene (Fragment)	P16401;Q14463	-0.121206	0.136002	-1.21327	-1.21024	-1.16434	-1.33505
IPI00219038	IPI00219038;IPI00465070;IPI00216402;IPI00171611;IPI00909530;IPI00970821;IPI00970946;IPI00419884;IPI00455457;IPI00477080;IPI00784001;IPI00793280;IPI00942498;IPI00792719	Histone H3.3;Histone H3;Histone H3.1;Histone H3/a;Histone H3/b;Histone H3/c;Histone H3/d;Histone H3/f;Histone H3/h;Histone H3/i;Histone H3/j;Histone H3/k;Histone H3/l;H3/g;Histone H3.1t;Histone H3.2;Histone H3/m;Histone H3/o;Histone H3-like	H3.3A;H3.3B;H3F3;H3F3A;H3F3B;PP781;hCG_1984517;hCG_1989319;H3FA;H3FB;H3FC;H3FD;H3FF;H3FH;H3FI;H3FJ;H3FK;H3FL;HIST1H3A;HIST1H3B;HIST1H3C;HIST1H3D;HIST1H3E;HIST1H3F;HIST1H3G;HIST1H3H;HIST1H3I;HIST1H3J;H3FT;HIST3H3;H3F2;H3FM;HIST2H3A;HIST2H3C;HIST2H3D;HIST2H3PS2;RP5-998N21.6-001	Histone H3.3;Histone H3.1;Histone H3.1t;Histone H3.2;Histone H3;Histone H3;Histone H3;Histone H3.3C;Histone H3;Histone H3;Similar to Histone H3.1	P84243;B2R4P9;P68431;Q16695;Q71DI3;B4E380;A8K4Y7;B2R6Y1;Q6NXT2;Q5TEC6;B4DEB1	0.142969	-0.191737	0.178874	-0.635894	-0.969767	-0.410004
IPI00219682	IPI00219682;IPI00910709;IPI00377081	Erythrocyte band 7 integral membrane protein;Protein 7.2b;Stomatin;cDNA FLJ61192, highly similar to Erythrocyte band 7 integral membrane protein;cDNA FLJ52062, highly similar to Erythrocyte band 7 integral membrane protein;cDNA FLJ53133, highly similar to Erythrocyte band 7 integral membrane protein	BND7;EPB72;STOM;RP11-342H3.1-002	Erythrocyte band 7 integral membrane protein;cDNA FLJ53133, highly similar to Erythrocyte band 7 integral membrane protein;erythrocyte band 7 integral membrane protein isoform b	P27105;B4DZK8;B4E2V5;B4E310;B1AM77	-1.0365	-0.675164	-0.532032	0.0192626	-0.261204	-0.772416
IPI00220528	IPI00220528	Sm protein F;Small nuclear ribonucleoprotein F	PBSCF;SNRPF	Small nuclear ribonucleoprotein F	P62306	0.134427	-0.242615	0.0114956	-0.301408	-0.911808	-0.645335
IPI00221108	IPI00221108;IPI00103732;IPI00103733;IPI00642342	Thymidylate synthase;Thymidylate synthetase, isoform CRA_a	OK/SW-cl.29;TS;TYMS;hCG_1994842	Thymidylate synthase;Thymidylate synthetase, isoform CRA_a;Thymidylate synthase;21 kDa protein	P04818;A8K9A5;Q53FB7;Q53Y97;Q8WYK3;Q8WYK4	-0.147176	-0.00776643	-0.304737	-0.19237	-0.377204	-0.602593
IPI00221234	IPI00221234;IPI00936002;IPI00909694	Aldehyde dehydrogenase family 7 member A1;Alpha-aminoadipic semialdehyde dehydrogenase;Antiquitin-1;Betaine aldehyde dehydrogenase;Delta1-piperideine-6-carboxylate dehydrogenase;cDNA FLJ56008, highly similar to Aldehyde dehydrogenase family 7 member A1 (EC 1.2.1.3)	ALDH7A1;ATQ1	Isoform 1 of Alpha-aminoadipic semialdehyde dehydrogenase;Isoform 2 of Alpha-aminoadipic semialdehyde dehydrogenase;cDNA FLJ56008, highly similar to Aldehyde dehydrogenase family 7 member A1	P49419-1;P49419;P49419-2;B4DMA0	-0.597365		-0.693108	-1.09352		-0.468697
IPI00291419	IPI00291419;REV__IPI00014374;REV__IPI00654901;REV__IPI00844057;REV__IPI00643862;REV__IPI00478703;REV__IPI00654566	Acetyl-CoA acetyltransferase, cytosolic;Acetyl-CoA transferase-like protein;Cytosolic acetoacetyl-CoA thiolase;cDNA FLJ76813, highly similar to Homo sapiens acetyl-Coenzyme A acetyltransferase 2 (acetoacetyl Coenzyme A thiolase), mRNA;cDNA FLJ53975, highly similar to Acetyl-CoA acetyltransferase, cytosolic (EC 2.3.1.9);Acetyl-CoA acetyltransferase, cytosolic variant	ACAT2;ACTL	cDNA FLJ53975, highly similar to Acetyl-CoA acetyltransferase, cytosolic	Q9BWD1;A8K4W5;B7Z233;Q59GW6	0.491814	0.451	0.413052	0.483854	0.789343	1.15307
IPI00297714	IPI00297714;IPI00883944;IPI00643394	Breast cancer-specific gene 1 protein;Gamma-synuclein;Persyn;Synoretin;cDNA, FLJ92424, highly similar to Homo sapiens synuclein, gamma (breast cancer-specific protein 1) (SNCG), mRNA;Putative uncharacterized protein SNCG;SNCG protein;Synuclein, gamma (Breast cancer-specific protein 1) variant;Synuclein, gamma (Breast cancer-specific protein 1), isoform CRA_b	BCSG1;PERSYN;PRSN;SNCG;hCG_23263	Gamma-synuclein;Gamma-synuclein	O76070;Q6FHG5;A9XXE1	-0.393445	-0.541982	-0.672221	-0.476495	-0.498326	-0.308657
IPI00298788	IPI00298788;IPI00414335;IPI00298789;IPI00219330;IPI00556364	Double-stranded RNA-binding protein 76;Interleukin enhancer-binding factor 3;M-phase phosphoprotein 4;Nuclear factor associated with dsRNA;Nuclear factor of activated T-cells 90 kDa;Translational control protein 80;Putative uncharacterized protein ILF3;cDNA FLJ58050, highly similar to Interleukin enhancer-binding factor 3;cDNA FLJ58801, highly similar to Interleukin enhancer-binding factor 3;Inte…	DRBF;ILF3;MPHOSPH4;NF90	Isoform 1 of Interleukin enhancer-binding factor 3;Isoform 3 of Interleukin enhancer-binding factor 3;Isoform 2 of Interleukin enhancer-binding factor 3;Isoform 5 of Interleukin enhancer-binding factor 3;Interleukin enhancer binding factor 3 isoform c vari	Q12906-1;Q12906;Q12906-3;C9JFV5;Q12906-2;Q12906-5;B4DDF3;B4DFG4;Q59GP7	-0.084878	-0.465628	-0.0840126	-0.229044	-0.964404	-0.199516
IPI00299554	IPI00299554	Kinesin-like protein KIF14	KIAA0042;KIF14	Kinesin-like protein KIF14	Q15058	-1.23159	0.497995	-4.85267	-5.0883	-4.35677	-6.04733
IPI00329625	IPI00329625;IPI00940204;IPI00945654;IPI00477123;IPI00945791;IPI00946602;IPI00946301;IPI00946413;IPI00946836;IPI00947237;IPI00946637	cDNA FLJ56153, highly similar to Homo sapiens transforming growth factor beta regulator 4 (TBRG4), transcript variant 1, mRNA;Cell cycle progression restoration protein 2;FAST kinase domain-containing protein 4;Protein TBRG4;Transforming growth factor beta regulator 4;cDNA FLJ12513 fis, clone NT2RM2001743, highly similar to Homo sapiens transforming growth factor beta regulator 4 (TBRG4), transcr…	CPR2;FASTKD4;KIAA0948;TBRG4;hCG_19244	cDNA FLJ56153, highly similar to Homo sapiens transforming growth factor beta regulator 4 (TBRG4), transcript variant 1, mRNA;Isoform 1 of Protein TBRG4;Uncharacterized protein;Isoform 2 of Protein TBRG4;Uncharacterized protein;Protein;Uncharacterized prot	B4DU42;Q969Z0-1;Q969Z0;B3KMT3;B3KRS4;D3DVL6;D3DVL7;C9JY22;Q969Z0-2;B3KM73;D3DVL5;C9IZN7;C9J7P5;C9J347;C9J5A2;C9J618			-0.799169	-1.06665
IPI00334587	IPI00334587;IPI00329355;IPI00742926;IPI00964992;IPI00106509;IPI00334713;IPI00966854;IPI00964686	APOBEC1-binding protein 1;Heterogeneous nuclear ribonucleoprotein A/B;cDNA FLJ60713, highly similar to Homo sapiens heterogeneous nuclear ribonucleoprotein A/B (HNRPAB), transcript variant 1, mRNA;Heterogeneous nuclear ribonucleoprotein AB isoform a variant;Putative uncharacterized protein HNRNPAB;Heterogeneous nuclear ribonucleoprotein A/B, isoform CRA_b	ABBP1;HNRNPAB;HNRPAB;hCG_1983218	Isoform 2 of Heterogeneous nuclear ribonucleoprotein A/B;Isoform 1 of Heterogeneous nuclear ribonucleoprotein A/B;Uncharacterized protein;Uncharacterized protein;Isoform 4 of Heterogeneous nuclear ribonucleoprotein A/B;Isoform 3 of Heterogeneous nuclear ri	Q99729-2;Q99729;B4DMY3;Q53F64;Q99729-1;B5MD22;D6RBZ0;Q99729-4;Q99729-3;D3DWP7;D6RD18;D6R9P3	-0.535233	-0.576094	-0.079478	-0.0873767	-0.84559	-0.660306
IPI00396378	IPI00396378;IPI00414696;IPI00916517	Heterogeneous nuclear ribonucleoproteins A2/B1;Putative uncharacterized protein HNRNPA2B1	HNRNPA2B1;HNRPA2B1	Isoform B1 of Heterogeneous nuclear ribonucleoproteins A2/B1;Isoform A2 of Heterogeneous nuclear ribonucleoproteins A2/B1;Uncharacterized protein	P22626-1;P22626;P22626-2;B8ZZ37	-1.47212		-0.2508	-0.46123		-1.24263
IPI00413641	IPI00413641;IPI00556258;IPI00926520;IPI00879481	Aldehyde reductase;Aldo-keto reductase family 1 member B1;Aldose reductase;Aldo-keto reductase family 1, member B1 variant	AKR1B1;ALDR1	Aldose reductase;Aldo-keto reductase family 1, member B1 variant;Aldose reductase	P15121;Q59EL5;O15289	-0.501925	-0.666165	-0.30406	-0.184371	-0.343311	-0.236283
IPI00418471	IPI00418471;IPI00465084	Vimentin;Vimentin variant 3;Vimentin variant 4;cDNA FLJ34494 fis, clone HLUNG2005030, highly similar to VIMENTIN;Vimentin, isoform CRA_a;Vimentin variant	VIM;hCG_22621	Vimentin	P08670;B0YJC4;B0YJC5;B3KRK8;D3DRU4;Q53HU8			-0.535624	-2.12298
IPI00453473	IPI00453473	Histone H4	H4/A;H4/B;H4/C;H4/D;H4/E;H4/G;H4/H;H4/I;H4/J;H4/K;H4/M;H4/N;H4/O;H4F2;H4FA;H4FB;H4FC;H4FD;H4FE;H4FG;H4FH;H4FI;H4FJ;H4FK;H4FM;H4FN;H4FO;HIST1H4A;HIST1H4B;HIST1H4C;HIST1H4D;HIST1H4E;HIST1H4F;HIST1H4H;HIST1H4I;HIST1H4J;HIST1H4K;HIST1H4L;HIST2H4;HIST2H4A;HIST2H4B;HIST4H4	Histone H4	P62805;B2R4R0;Q0VAS5;Q6B823	-0.682958	-0.769321	-0.581173	-1.56705	-1.5651	-1.15455
IPI00477313	IPI00477313;IPI00216592;IPI00909232;IPI00759596;IPI00759822;IPI00911096;IPI00868835	Heterogeneous nuclear ribonucleoproteins C1/C2;cDNA FLJ75154, highly similar to Homo sapiens heterogeneous nuclear ribonucleoprotein C (C1/C2), mRNA;cDNA, FLJ92712, highly similar to Homo sapiens heterogeneous nuclear ribonucleoprotein C (C1/C2) (HNRPC), transcript variant 1, mRNA;Heterogeneous nuclear ribonucleoprotein C (C1/C2), isoform CRA_b;cDNA, FLJ92657, highly similar to Homo sapiens heter…	HNRNPC;HNRPC;hCG_41209;hCG_1641229	Isoform C2 of Heterogeneous nuclear ribonucleoproteins C1/C2;Isoform C1 of Heterogeneous nuclear ribonucleoproteins C1/C2;cDNA FLJ53542, highly similar to Heterogeneous nuclear ribonucleoproteins C;Isoform 4 of Heterogeneous nuclear ribonucleoproteins C1/C	P07910-1;P07910;A8K9A4;B2R603;D3DS22;P07910-2;B2R5W2;B3KX96;D3DPI2;D3DS19;B4DY08;P07910-4;P07910-3;B4DQQ2		-0.254533	-0.603512	-1.08198	-1.14847
IPI00478229	IPI00478229;IPI00876864;IPI00941057;IPI00019196;IPI00911058;IPI00641692	Ribonuclease P (30kD) (RPP30);Putative uncharacterized protein RPP30;Ribonuclease P protein subunit p30;RNase P subunit 2;cDNA FLJ57382, highly similar to Ribonuclease P protein subunit p30 (EC 3.1.26.5)	RP11-320F15.1;RP11-320F15.1-004;RPP30;RNASEP2;RP11-320F15.1-006	Ribonuclease P;ribonuclease P protein subunit p30 isoform a;Uncharacterized protein;Ribonuclease P protein subunit p30;cDNA FLJ57382, highly similar to Ribonuclease P protein subunit p30;Ribonuclease P	Q5VU11;C9JJX7;P78346;B4DJR3;Q5VU10	-0.365332	0.0480624	-0.0618723	-0.658386	-0.13478	-0.326246
IPI00479018	IPI00479018;IPI00299086;IPI00910606;IPI00794699;IPI00478874	Melanoma differentiation-associated protein 9;Pro-TGF-alpha cytoplasmic domain-interacting protein 18;Scaffold protein Pbp1;Syndecan-binding protein 1;Syntenin-1;cDNA, FLJ92571, highly similar to Homo sapiens syndecan binding protein (syntenin) (SDCBP), mRNA;Syndecan binding protein (Syntenin);Syndecan binding protein (Syntenin), isoform CRA_c;cDNA FLJ52996, highly similar to Syntenin-1;cDNA FLJ5…	MDA9;SDCBP;SYCL;hCG_1787561	Syntenin isoform 3;Isoform 1 of Syntenin-1;cDNA FLJ52996, highly similar to Syntenin-1;cDNA FLJ55055, moderately similar to Syntenin-1;Isoform 3 of Syntenin-1	O00560-2;O00560;O00560-1;B2R5Q7;B4DQ93;B4DHN5;O00560-3	1.17954	1.47167	1.35637	0.918257	1.5355	1.23155
IPI00479058	IPI00479058	40S ribosomal protein S15;RIG protein	RIG;RPS15	40S ribosomal protein S15	P62841	-0.0452778	-0.992791	0.0885487	0.183325	-0.662479	0.0843877
IPI00550038	IPI00550038;IPI00399320;IPI00643279	Transmembrane protein 59, isoform CRA_e;Transmembrane protein 59;Liver membrane-bound protein;TMEM59 protein;Transmembrane protein 59, isoform CRA_a	hCG_33694;TMEM59;RP4-758J24.2-008;C1orf8;HSPC001;UNQ169/PRO195;RP4-758J24.2-002	Transmembrane protein 59, isoform CRA_e;Transmembrane protein 59;Transmembrane protein 59, isoform CRA_a	D3DQ48;Q5T704;Q9BXS4;Q6P5R1;Q5T6Z8	1.10471	1.07436	0.882213	0.667035	1.45083	1.70767
IPI00646240	IPI00646240;IPI00794461;IPI00930174;IPI00930570;IPI00020101;IPI00419833;IPI00152785;IPI00152906;IPI00220403;IPI00477495;IPI00515061;IPI00003935;IPI00018534;IPI00303133;IPI00554798;IPI00815755;IPI00329665;IPI00465363;IPI00166293	Histone H2B;Histone H2B type 1-N;Histone H2B.d;Histone H2B type 1-C/E/F/G/I;Histone H2B.1 A;Histone H2B.a;Histone H2B.g;Histone H2B.h;Histone H2B.k;Histone H2B.l;HIRA-interacting protein 1;Histone H2B type 1-K;Histone H2B type 1-O;Histone H2B.2;Histone H2B.n;HIRA-interacting protein 2;Histone H2B type 1-D;Histone H2B.1 B;Histone H2B.b;Histone H2B type 1-B;Histone H2B.1;Histone H2B.f;Histone H2B t…	H2BFD;HIST1H2BN;H2BFA;H2BFG;H2BFH;H2BFK;H2BFL;HIST1H2BC;HIST1H2BE;HIST1H2BF;HIST1H2BG;HIST1H2BI;hCG_1640484;hCG_1640985;hCG_1641780;hCG_1787353;hCG_1787365;H2BFT;HIRIP1;HIST1H2BK;H2BFN;HIST1H2BO;H2BFB;HIRIP2;HIST1H2BD;H2BFF;HIST1H2BB;H2BFS;H2BFR;HIST1H2BJ;H2BFQ;HIST2H2BE;H2BFC;HIST1H2BL;H2BFJ;HIST1H2BH;H2BFE;HIST1H2BM;HIST2H2BF;HIST1H2BA;TSH2B;HIST3H2BB	Histone H2B;Histone H2B type 1-N;histone H2B type 2-F isoform b;Histone H2B;Histone H2B type 1-C/E/F/G/I;Histone H2B type 1-K;Histone H2B type 1-O;Histone H2B type 1-D;Histone H2B type 1-B;Histone H2B type F-S;Histone H2B type 1-J;Histone H2B type 2-E;Hist	B4DR52;Q99877;B4DLA9;A8K9J7;P62807;B2R4S9;O60814;P23527;P58876;P33778;P57053;P06899;Q16778;Q99880;Q93079;Q99879;Q0D2M2;Q5QNW6;Q96A08;Q8N257	-0.847277	-1.18196	-0.805333	-1.23968	-1.18341	-1.12784
IPI00790064	IPI00790064;IPI00255052;IPI00790752;IPI00788862	cDNA FLJ50915, highly similar to NADH dehydrogenase (ubiquinone) 1 beta subcomplex subunit 9 (EC 1.6.5.3);Complex I-B22;LYR motif-containing protein 3;NADH dehydrogenase [ubiquinone] 1 beta subcomplex subunit 9;NADH-ubiquinone oxidoreductase B22 subunit;Putative uncharacterized protein DKFZp566O173	LYRM3;NDUFB9;UQOR22;DKFZp566O173	cDNA FLJ50915, highly similar to NADH dehydrogenase (ubiquinone) 1 beta subcomplex subunit 9;NADH dehydrogenase [ubiquinone] 1 beta subcomplex subunit 9;NADH-ubiquinone oxidoreductase B22 subunit;6 kDa protein	B7Z7N1;Q9Y6M9;Q5JVG7;Q9UQS5	-0.547379		-0.502076	-0.778806		-0.506165
IPI00828189	IPI00828189;IPI00947458;IPI00411680;IPI00922359;IPI00946967;IPI00946965;IPI00945092;IPI00945247;IPI00945422	L-isoaspartyl protein carboxyl methyltransferase;Protein L-isoaspartyl/D-aspartyl methyltransferase;Protein-beta-aspartate methyltransferase;Protein-L-isoaspartate(D-aspartate) O-methyltransferase;Protein-L-isoaspartate O-methyltransferase	PCMT1	Isoform 2 of Protein-L-isoaspartate(D-aspartate) O-methyltransferase;protein-L-isoaspartate(D-aspartate) O-methyltransferase;Isoform 1 of Protein-L-isoaspartate(D-aspartate) O-methyltransferase;Protein-L-isoaspartate O-methyltransferase	P22061-2;P22061;P22061-1;B7Z972	0.688555	0.0129168	0.222557	0.394277	0.350983	0.420171
IPI00856045	IPI00856045;IPI00884904	Protein AHNAK2	AHNAK2;C14orf78;KIAA2019	Isoform 1 of Protein AHNAK2;Isoform 3 of Protein AHNAK2	Q8IVF2-1;Q8IVF2;Q8IVF2-3	0.327906	-0.381052	0.215119	0.347762	0.20725	0.761977
IPI00856098	IPI00856098;IPI00215743;IPI00220967;IPI00744135	p180/ribosome receptor;180 kDa ribosome receptor homolog;ES/130-related protein;Ribosome receptor protein;Ribosome-binding protein 1;RRBP1 protein;Ribosome binding protein 1 homolog 180kDa (Dog);cDNA FLJ36146 fis, clone TESTI2025117, highly similar to Ribosome-binding protein 1	RRBP1;KIAA1398;RP11-462D18.3-003	p180/ribosome receptor;Isoform 3 of Ribosome-binding protein 1;Isoform 1 of Ribosome-binding protein 1;Isoform 2 of Ribosome-binding protein 1	A7BI36;Q9P2E9-1;Q9P2E9;Q9P2E9-2;A1A5C4;A2A2S5;Q05DK7;Q32NB1;Q9P2E9-3;A1A5C5;B3KSG1	0.163478	-0.306337	0.498047	0.44337	0.271604	0.602249
IPI00879716	IPI00879716;IPI00465085;IPI00880164;IPI00952992;IPI00412498;IPI00939355	FHA-HIT-interacting protein;Nicotinate phosphoribosyltransferase;Nicotinate phosphoribosyltransferase domain-containing protein 1;PP3856;Putative uncharacterized protein NAPRT1;Nicotinate phosphoribosyltransferase domain containing 1, isoform CRA_e	FHIP;NAPRT1;hCG_32062	Isoform 2 of Nicotinate phosphoribosyltransferase;Isoform 1 of Nicotinate phosphoribosyltransferase;Isoform 3 of Nicotinate phosphoribosyltransferase;Uncharacterized protein;Uncharacterized protein;50 kDa protein	Q6XQN6-2;Q6XQN6;Q6XQN6-1;Q8WY82;Q6XQN6-3;C9JC60;C9J8U2	-0.183003	-0.176699	-0.708043	-0.1601	-0.12568	-0.0873626
IPI00903320	IPI00903320	cDNA FLJ36571 fis, clone TRACH2012242, highly similar to Myoferlin	0	cDNA FLJ36571 fis, clone TRACH2012242, highly similar to Myoferlin	B3KSL7	0.0644656	0.0334441	0.23131	0.533248	0.60493	0.623737
IPI00914566	IPI00914566;IPI00914971;IPI00902799;IPI00382869;IPI00455004	Dimethylallyltranstransferase;Farnesyl diphosphate synthase;Farnesyl pyrophosphate synthase;Geranyltranstransferase;Farnesyl diphosphate synthase (Farnesyl pyrophosphate synthetase, dimethylallyltranstransferase, geranyltranstransferase), isoform CRA_b;cDNA FLJ12779 fis, clone NT2RP2001748, moderately similar to FARNESYL PYROPHOSPHATE SYNTHETASE	FDPS;FPS;KIAA1293;hCG_1997329	Farnesyl pyrophosphate synthase;farnesyl pyrophosphate synthase isoform b;cDNA FLJ12779 fis, clone NT2RP2001748, moderately similar to FARNESYL PYROPHOSPHATE SYNTHETASE	P14324;D3DV91;B3KMW3	0.115712	0.284587	0.238053	0.278034	0.804138	0.433149
IPI00914847	IPI00914847;IPI00917728;IPI00303335	Nebulin;cDNA FLJ55594, highly similar to Nebulin;NEB protein	NEB	nebulin isoform 1;nebulin isoform 2;Nebulin	Q14215;P20929;B7Z6P9;Q05C45;Q14214;Q6PJ54;Q7Z2R0;Q9Y5Z1	-0.676659		-7.43003	-6.28383		-6.00489
IPI00926903	IPI00926903;IPI00015833;IPI00926408;IPI00927150;IPI00921826	Putative uncharacterized protein CHCHD3;Coiled-coil-helix-coiled-coil-helix domain-containing protein 3, mitochondrial;Coiled-coil-helix-coiled-coil-helix domain containing 3;Coiled-coil-helix-coiled-coil-helix domain containing 3, isoform CRA_d	CHCHD3;hCG_2014841;tcag7.1158	Uncharacterized protein;Coiled-coil-helix-coiled-coil-helix domain-containing protein 3, mitochondrial;26 kDa protein;28 kDa protein	C9JRZ6;Q9NX63;A4D1N4	0.0275451	0.239559	0.218223	0.715657	0.32068	0.253425
IPI00939523	IPI00939523;IPI00329791;IPI00967303	DEAD (Asp-Glu-Ala-Asp) box polypeptide 46, isoform CRA_a;DEAD box protein 46;Probable ATP-dependent RNA helicase DDX46;PRP5 homolog;cDNA FLJ78679, highly similar to Homo sapiens DEAD (Asp-Glu-Ala-Asp) box polypeptide 46 (DDX46), mRNA;DDX46 protein	DDX46;hCG_16595;KIAA0801	DEAD (Asp-Glu-Ala-Asp) box polypeptide 46, isoform CRA_a;Probable ATP-dependent RNA helicase DDX46;Uncharacterized protein	D3DQA6;Q7L014;A8K6X3;Q0VGL8;D6RJA6	-0.684431	-0.884982	-0.815555	0.0907203	-0.767737	-0.929606
IPI00940192	IPI00940192;IPI00019217;IPI00386104	Putative uncharacterized protein CTAG1A;Autoimmunogenic cancer/testis antigen NY-ESO-1;Cancer/testis antigen 1;Cancer/testis antigen 6.1;L antigen family member 2	CTAG1A;CTAG;CTAG1;CTAG1B;ESO1;LAGE2;LAGE2A;LAGE2B	Uncharacterized protein;Isoform 1 of Cancer/testis antigen 1;Isoform 2 of Cancer/testis antigen 1	B7WPC8;P78358-1;P78358;P78358-2	-0.410336	-0.414385	-0.268904	-0.188382	-0.618378	-0.539773
